# Supplementary material for: Elucidating the protective mechanisms of umbilical cord mesenchymal stem cells against stenosis-induced deep venous thrombosis during pregnancy: a transcriptomic and metabolomic study
Source: Front Cell Dev Biol. 2026 Jan 12;13:1690377. doi: 10.3389/fcell.2025.1690377 (PMC12832865; doi:10.3389/fcell.2025.1690377)
Supplement: Supplementary file 1 [file Supplementaryfile1.zip]

Archive with 18 entries (15 files):
- Supplementary Figure/
- Supplementary Figure/Supplementary Figure 1.tif
- Supplementary Figure/Supplementary Figure 2.tif
- Supplementary Figure/Supplementary Figure 3.tif
- Supplementary Figure/Supplementary Figure 4.tif
- Supplementary Figure/Supplementary Figure 5.tif
- Supplementary Figure/Supplementary Figure 6.tif
- Supplementary Figure/Supplementary Figure 7.tif
- Supplementary files/
- Supplementary files/Repeated independent experiments in vitro.doc
- Supplementary files/Supplementary file.docx
- Supplementary Table/
- Supplementary Table/Supplementary Table 1.docx
- Supplementary Table/Supplementary Table 2.csv
- Supplementary Table/Supplementary Table 3.xlsx
- Supplementary Table/Supplementary Table 4.docx
- Supplementary Table/Supplementary Table 5.csv
- Supplementary Table/Supplementary Table 6.xlsx
