# Supplementary material for: Elucidating the protective mechanisms of umbilical cord mesenchymal stem cells against stenosis-induced deep venous thrombosis during pregnancy: a transcriptomic and metabolomic study
Source: Front Cell Dev Biol. 2026 Jan 12;13:1690377. doi: 10.3389/fcell.2025.1690377 (PMC12832865; doi:10.3389/fcell.2025.1690377)
Supplement: Supplementary file 1 [file Supplementaryfile1.zip › Supplementary Table/Supplementary Table 2.csv]

Gene Symbol	Description	Category	Uniprot ID	Gifts	GC Id	Relevance score	GeneCards Link
LINC02605	Long Intergenic Non-Protein Coding RNA 2605	RNA Gene		22	GC08P078838	9.1187858581543	https://www.genecards.org/cgi-bin/carddisp.pl?gene=LINC02605
IL10	Interleukin 10	Protein Coding	P22301	60	GC01M206767	7.72397756576538	https://www.genecards.org/cgi-bin/carddisp.pl?gene=IL10
TNF	Tumor Necrosis Factor	Protein Coding	P01375	65	GC06P156244	7.60580396652222	https://www.genecards.org/cgi-bin/carddisp.pl?gene=TNF
IL2	Interleukin 2	Protein Coding	P60568	58	GC04M122451	6.7302188873291	https://www.genecards.org/cgi-bin/carddisp.pl?gene=IL2
BDNF-AS	BDNF Antisense RNA	RNA Gene		31	GC11P027466	6.11629152297974	https://www.genecards.org/cgi-bin/carddisp.pl?gene=BDNF-AS
TMPO	Thymopoietin	Protein Coding	P42166	58	GC12P098515	5.9770336151123	https://www.genecards.org/cgi-bin/carddisp.pl?gene=TMPO
IL6	Interleukin 6	Protein Coding	P05231	63	GC07P022725	5.67633867263794	https://www.genecards.org/cgi-bin/carddisp.pl?gene=IL6
IFNG	Interferon Gamma	Protein Coding	P01579	63	GC12M068154	5.6673698425293	https://www.genecards.org/cgi-bin/carddisp.pl?gene=IFNG
LINC01672	Long Intergenic Non-Protein Coding RNA 1672	RNA Gene		19	GC01P060062	5.19689512252808	https://www.genecards.org/cgi-bin/carddisp.pl?gene=LINC01672
IL1B	Interleukin 1 Beta	Protein Coding	P01584	60	GC02M112829	4.56441402435303	https://www.genecards.org/cgi-bin/carddisp.pl?gene=IL1B
IFNA1	Interferon Alpha 1	Protein Coding	P01562	51	GC09P021872	4.49733543395996	https://www.genecards.org/cgi-bin/carddisp.pl?gene=IFNA1
CXCL8	C-X-C Motif Chemokine Ligand 8	Protein Coding	P10145	56	GC04P073740	4.15210437774658	https://www.genecards.org/cgi-bin/carddisp.pl?gene=CXCL8
IL1A	Interleukin 1 Alpha	Protein Coding	P01583	58	GC02M112773	3.92065572738647	https://www.genecards.org/cgi-bin/carddisp.pl?gene=IL1A
CSF2	Colony Stimulating Factor 2	Protein Coding	P04141	58	GC05P132073	3.89035224914551	https://www.genecards.org/cgi-bin/carddisp.pl?gene=CSF2
TLR4	Toll Like Receptor 4	Protein Coding	O00206	64	GC09P117704	3.827632188797	https://www.genecards.org/cgi-bin/carddisp.pl?gene=TLR4
SMAD5-AS1	SMAD5 Antisense RNA 1	RNA Gene	Q9Y6J3	30	GC05M136129	3.82591724395752	https://www.genecards.org/cgi-bin/carddisp.pl?gene=SMAD5-AS1
PIBF1	Progesterone Immunomodulatory Binding Factor 1	Protein Coding	Q8WXW3	54	GC13P072782	3.46498107910156	https://www.genecards.org/cgi-bin/carddisp.pl?gene=PIBF1
SOD2-OT1	SOD2 Overlapping Transcript 1	RNA Gene		20	GC06M159772	3.44471406936646	https://www.genecards.org/cgi-bin/carddisp.pl?gene=SOD2-OT1
H19	H19 Imprinted Maternally Expressed Transcript	RNA Gene		36	GC11M001995	3.43012261390686	https://www.genecards.org/cgi-bin/carddisp.pl?gene=H19
NAMPT	Nicotinamide Phosphoribosyltransferase	Protein Coding	P43490	60	GC07M106248	3.406085729599	https://www.genecards.org/cgi-bin/carddisp.pl?gene=NAMPT
TMX2-CTNND1	TMX2-CTNND1 Readthrough (NMD Candidate)	RNA Gene		26	GC11P057712	3.30079126358032	https://www.genecards.org/cgi-bin/carddisp.pl?gene=TMX2-CTNND1
CD274	CD274 Molecule	Protein Coding	Q9NZQ7	58	GC09P005450	3.28111481666565	https://www.genecards.org/cgi-bin/carddisp.pl?gene=CD274
IL13	Interleukin 13	Protein Coding	P35225	56	GC05P132656	3.28083753585815	https://www.genecards.org/cgi-bin/carddisp.pl?gene=IL13
STAT3	Signal Transducer And Activator Of Transcription 3	Protein Coding	P40763	66	GC17M042313	3.21642804145813	https://www.genecards.org/cgi-bin/carddisp.pl?gene=STAT3
IL18	Interleukin 18	Protein Coding	Q14116	56	GC11M112143	3.17363452911377	https://www.genecards.org/cgi-bin/carddisp.pl?gene=IL18
GAA	Alpha Glucosidase	Protein Coding	P10253	63	GC17P080101	3.15639519691467	https://www.genecards.org/cgi-bin/carddisp.pl?gene=GAA
IL4	Interleukin 4	Protein Coding	P05112	59	GC05P132673	3.13224005699158	https://www.genecards.org/cgi-bin/carddisp.pl?gene=IL4
IL2RA	Interleukin 2 Receptor Subunit Alpha	Protein Coding	P01589	63	GC10M006010	3.1167619228363	https://www.genecards.org/cgi-bin/carddisp.pl?gene=IL2RA
MIR7-3HG	MIR7-3 Host Gene	RNA Gene	Q8N6C7	34	GC19P132003	3.0988597869873	https://www.genecards.org/cgi-bin/carddisp.pl?gene=MIR7-3HG
CSF3	Colony Stimulating Factor 3	Protein Coding	P09919	54	GC17P040015	2.99282670021057	https://www.genecards.org/cgi-bin/carddisp.pl?gene=CSF3
CERNA3	Competing Endogenous LncRNA 3 For MiR-645	RNA Gene		21	GC08P056381	2.98456358909607	https://www.genecards.org/cgi-bin/carddisp.pl?gene=CERNA3
MBP	Myelin Basic Protein	Protein Coding	P02686	57	GC18M076978	2.96470165252686	https://www.genecards.org/cgi-bin/carddisp.pl?gene=MBP
IFNB1	Interferon Beta 1	Protein Coding	P01574	55	GC09M021077	2.9630913734436	https://www.genecards.org/cgi-bin/carddisp.pl?gene=IFNB1
TLR2	Toll Like Receptor 2	Protein Coding	O60603	65	GC04P153684	2.92227935791016	https://www.genecards.org/cgi-bin/carddisp.pl?gene=TLR2
CCL5	C-C Motif Chemokine Ligand 5	Protein Coding	P13501	56	GC17M035871	2.84432506561279	https://www.genecards.org/cgi-bin/carddisp.pl?gene=CCL5
HLA-G	Major Histocompatibility Complex, Class I, G	Protein Coding	P17693	57	GC06P156194	2.80875849723816	https://www.genecards.org/cgi-bin/carddisp.pl?gene=HLA-G
LINC-ROR	Long Intergenic Non-Protein Coding RNA, Regulator Of Reprogramming	RNA Gene		25	GC18M057054	2.78216886520386	https://www.genecards.org/cgi-bin/carddisp.pl?gene=LINC-ROR
PGR-AS1	PGR Antisense RNA 1	RNA Gene		19	GC11P101136	2.77818155288696	https://www.genecards.org/cgi-bin/carddisp.pl?gene=PGR-AS1
IL5	Interleukin 5	Protein Coding	P05113	58	GC05M132541	2.76867294311523	https://www.genecards.org/cgi-bin/carddisp.pl?gene=IL5
MIF	Macrophage Migration Inhibitory Factor	Protein Coding	P14174	61	GC22P023894	2.75852966308594	https://www.genecards.org/cgi-bin/carddisp.pl?gene=MIF
IL3	Interleukin 3	Protein Coding	P08700	57	GC05P132060	2.65723323822021	https://www.genecards.org/cgi-bin/carddisp.pl?gene=IL3
CCL2	C-C Motif Chemokine Ligand 2	Protein Coding	P13500	61	GC17P034255	2.61130738258362	https://www.genecards.org/cgi-bin/carddisp.pl?gene=CCL2
IL12B	Interleukin 12B	Protein Coding	P29460	57	GC05M159314	2.6023805141449	https://www.genecards.org/cgi-bin/carddisp.pl?gene=IL12B
CD40LG	CD40 Ligand	Protein Coding	P29965	62	GC0XP136649	2.55983066558838	https://www.genecards.org/cgi-bin/carddisp.pl?gene=CD40LG
IL12A	Interleukin 12A	Protein Coding	P29459	56	GC03P159988	2.55873107910156	https://www.genecards.org/cgi-bin/carddisp.pl?gene=IL12A
KITLG	KIT Ligand	Protein Coding	P21583	60	GC12M088492	2.52347445487976	https://www.genecards.org/cgi-bin/carddisp.pl?gene=KITLG
CCR5	C-C Motif Chemokine Receptor 5	Protein Coding	P51681	59	GC03P061355	2.48717164993286	https://www.genecards.org/cgi-bin/carddisp.pl?gene=CCR5
PDCD1	Programmed Cell Death 1	Protein Coding	Q15116	59	GC02M241849	2.46770715713501	https://www.genecards.org/cgi-bin/carddisp.pl?gene=PDCD1
PTGS2	Prostaglandin-Endoperoxide Synthase 2	Protein Coding	P35354	62	GC01M186671	2.39958071708679	https://www.genecards.org/cgi-bin/carddisp.pl?gene=PTGS2
STAT1	Signal Transducer And Activator Of Transcription 1	Protein Coding	P42224	66	GC02M190908	2.38264322280884	https://www.genecards.org/cgi-bin/carddisp.pl?gene=STAT1
MPO	Myeloperoxidase	Protein Coding	P05164	65	GC17M058269	2.33972692489624	https://www.genecards.org/cgi-bin/carddisp.pl?gene=MPO
MIR146B	MicroRNA 146b	RNA Gene		30	GC10P102436	2.33333277702332	https://www.genecards.org/cgi-bin/carddisp.pl?gene=MIR146B
NFKB1	Nuclear Factor Kappa B Subunit 1	Protein Coding	P19838	66	GC04P102501	2.28145360946655	https://www.genecards.org/cgi-bin/carddisp.pl?gene=NFKB1
IL1RAPL2	Interleukin 1 Receptor Accessory Protein Like 2	Protein Coding	Q9NP60	50	GC0XP104566	2.26945900917053	https://www.genecards.org/cgi-bin/carddisp.pl?gene=IL1RAPL2
VDR	Vitamin D Receptor	Protein Coding	P11473	61	GC12M047841	2.24944686889648	https://www.genecards.org/cgi-bin/carddisp.pl?gene=VDR
CIITA	Class II Major Histocompatibility Complex Transactivator	Protein Coding	P33076	56	GC16P104250	2.19345641136169	https://www.genecards.org/cgi-bin/carddisp.pl?gene=CIITA
SCARNA5	Small Cajal Body-Specific RNA 5	RNA Gene		28	GC02P233275	2.18467688560486	https://www.genecards.org/cgi-bin/carddisp.pl?gene=SCARNA5
MIR133B	MicroRNA 133b	RNA Gene		31	GC06P052148	2.14296269416809	https://www.genecards.org/cgi-bin/carddisp.pl?gene=MIR133B
EPO	Erythropoietin	Protein Coding	P01588	55	GC07P100720	2.13317489624023	https://www.genecards.org/cgi-bin/carddisp.pl?gene=EPO
IL2RB	Interleukin 2 Receptor Subunit Beta	Protein Coding	P14784	63	GC22M081565	2.12409663200378	https://www.genecards.org/cgi-bin/carddisp.pl?gene=IL2RB
PRL	Prolactin	Protein Coding	P01236	56	GC06M022287	2.12394499778748	https://www.genecards.org/cgi-bin/carddisp.pl?gene=PRL
TGFB1	Transforming Growth Factor Beta 1	Protein Coding	P01137	65	GC19M041301	2.12117195129395	https://www.genecards.org/cgi-bin/carddisp.pl?gene=TGFB1
LGALS9	Galectin 9	Protein Coding	O00182	51	GC17P027629	2.11729502677917	https://www.genecards.org/cgi-bin/carddisp.pl?gene=LGALS9
BMP6	Bone Morphogenetic Protein 6	Protein Coding	P22004	56	GC06P007726	2.08599019050598	https://www.genecards.org/cgi-bin/carddisp.pl?gene=BMP6
IL11	Interleukin 11	Protein Coding	P20809	52	GC19M055364	2.08273124694824	https://www.genecards.org/cgi-bin/carddisp.pl?gene=IL11
IL1R1	Interleukin 1 Receptor Type 1	Protein Coding	P14778	59	GC02P102136	2.07087373733521	https://www.genecards.org/cgi-bin/carddisp.pl?gene=IL1R1
TACR1	Tachykinin Receptor 1	Protein Coding	P25103	58	GC02M075743	2.03337955474854	https://www.genecards.org/cgi-bin/carddisp.pl?gene=TACR1
ABCB1	ATP Binding Cassette Subfamily B Member 1	Protein Coding	P08183	64	GC07M087504	2.01996827125549	https://www.genecards.org/cgi-bin/carddisp.pl?gene=ABCB1
GDNF	Glial Cell Derived Neurotrophic Factor	Protein Coding	P39905	62	GC05M037812	2.01728940010071	https://www.genecards.org/cgi-bin/carddisp.pl?gene=GDNF
CRBN	Cereblon	Protein Coding	Q96SW2	58	GC03M003144	2.01103377342224	https://www.genecards.org/cgi-bin/carddisp.pl?gene=CRBN
FASLG	Fas Ligand	Protein Coding	P48023	61	GC01P172659	1.98575639724731	https://www.genecards.org/cgi-bin/carddisp.pl?gene=FASLG
MIR451A	MicroRNA 451a	RNA Gene		26	GC17M028861	1.98285150527954	https://www.genecards.org/cgi-bin/carddisp.pl?gene=MIR451A
SNORD15A	Small Nucleolar RNA, C/D Box 15A	RNA Gene		25	GC11P075400	1.98285150527954	https://www.genecards.org/cgi-bin/carddisp.pl?gene=SNORD15A
SEMA4A	Semaphorin 4A	Protein Coding	Q9H3S1	54	GC01P156147	1.98192799091339	https://www.genecards.org/cgi-bin/carddisp.pl?gene=SEMA4A
CD69	CD69 Molecule	Protein Coding	Q07108	54	GC12M033105	1.97733938694	https://www.genecards.org/cgi-bin/carddisp.pl?gene=CD69
CD4	CD4 Molecule	Protein Coding	P01730	63	GC12P006786	1.93669843673706	https://www.genecards.org/cgi-bin/carddisp.pl?gene=CD4
AUH	AU RNA Binding Methylglutaconyl-CoA Hydratase	Protein Coding	Q13825	55	GC09M091213	1.92566418647766	https://www.genecards.org/cgi-bin/carddisp.pl?gene=AUH
ICAM1	Intercellular Adhesion Molecule 1	Protein Coding	P05362	63	GC19P132284	1.92195451259613	https://www.genecards.org/cgi-bin/carddisp.pl?gene=ICAM1
FAS	Fas Cell Surface Death Receptor	Protein Coding	P25445	64	GC10P116129	1.92158186435699	https://www.genecards.org/cgi-bin/carddisp.pl?gene=FAS
SPHK2	Sphingosine Kinase 2	Protein Coding	Q9NRA0	56	GC19P048619	1.92158186435699	https://www.genecards.org/cgi-bin/carddisp.pl?gene=SPHK2
XIST	X Inactive Specific Transcript	RNA Gene		32	GC0XM073820	1.88846838474274	https://www.genecards.org/cgi-bin/carddisp.pl?gene=XIST
CXCR4	C-X-C Motif Chemokine Receptor 4	Protein Coding	P61073	65	GC02M136114	1.88173079490662	https://www.genecards.org/cgi-bin/carddisp.pl?gene=CXCR4
MPZ	Myelin Protein Zero	Protein Coding	P25189	55	GC01M165339	1.87055969238281	https://www.genecards.org/cgi-bin/carddisp.pl?gene=MPZ
EIF2AK2	Eukaryotic Translation Initiation Factor 2 Alpha Kinase 2	Protein Coding	P19525	62	GC02M037099	1.85544312000275	https://www.genecards.org/cgi-bin/carddisp.pl?gene=EIF2AK2
LGALS1	Galectin 1	Protein Coding	P09382	56	GC22P037675	1.84364604949951	https://www.genecards.org/cgi-bin/carddisp.pl?gene=LGALS1
CASP1	Caspase 1	Protein Coding	P29466	61	GC11M105025	1.84123980998993	https://www.genecards.org/cgi-bin/carddisp.pl?gene=CASP1
PPARG	Peroxisome Proliferator Activated Receptor Gamma	Protein Coding	P37231	65	GC03P012287	1.82190322875977	https://www.genecards.org/cgi-bin/carddisp.pl?gene=PPARG
MIRLET7C	MicroRNA Let-7c	RNA Gene		31	GC21P019897	1.81669723987579	https://www.genecards.org/cgi-bin/carddisp.pl?gene=MIRLET7C
IFNA2	Interferon Alpha 2	Protein Coding	P01563	55	GC09M021384	1.80982458591461	https://www.genecards.org/cgi-bin/carddisp.pl?gene=IFNA2
ARMH4	Armadillo Like Helical Domain Containing 4	Protein Coding	Q86TY3	40	GC14M058002	1.79492592811584	https://www.genecards.org/cgi-bin/carddisp.pl?gene=ARMH4
CXCR2	C-X-C Motif Chemokine Receptor 2	Protein Coding	P25025	62	GC02P218125	1.79456996917725	https://www.genecards.org/cgi-bin/carddisp.pl?gene=CXCR2
MC5R	Melanocortin 5 Receptor	Protein Coding	P33032	53	GC18P013824	1.77852237224579	https://www.genecards.org/cgi-bin/carddisp.pl?gene=MC5R
SDCBP	Syndecan Binding Protein	Protein Coding	O00560	53	GC08P058539	1.77852237224579	https://www.genecards.org/cgi-bin/carddisp.pl?gene=SDCBP
S1PR1	Sphingosine-1-Phosphate Receptor 1	Protein Coding	P21453	58	GC01P101236	1.77470517158508	https://www.genecards.org/cgi-bin/carddisp.pl?gene=S1PR1
CD86	CD86 Molecule	Protein Coding	P42081	56	GC03P122055	1.77470517158508	https://www.genecards.org/cgi-bin/carddisp.pl?gene=CD86
IL17A	Interleukin 17A	Protein Coding	Q16552	55	GC06P052186	1.77181172370911	https://www.genecards.org/cgi-bin/carddisp.pl?gene=IL17A
TRA-TGC7-1	TRNA-Ala (Anticodon TGC) 7-1	RNA Gene		16	GC06M100125	1.75808155536652	https://www.genecards.org/cgi-bin/carddisp.pl?gene=TRA-TGC7-1
CNR2	Cannabinoid Receptor 2	Protein Coding	P34972	57	GC01M023870	1.73844993114471	https://www.genecards.org/cgi-bin/carddisp.pl?gene=CNR2
TNFSF11	TNF Superfamily Member 11	Protein Coding	O14788	62	GC13P042562	1.73089921474457	https://www.genecards.org/cgi-bin/carddisp.pl?gene=TNFSF11
TPO	Thyroid Peroxidase	Protein Coding	P07202	61	GC02P001374	1.72040796279907	https://www.genecards.org/cgi-bin/carddisp.pl?gene=TPO
IGHE	Immunoglobulin Heavy Constant Epsilon	Protein Coding	P01854	42	GC14M122252	1.71961629390717	https://www.genecards.org/cgi-bin/carddisp.pl?gene=IGHE
LGALS3	Galectin 3	Protein Coding	P17931	57	GC14P055124	1.71149277687073	https://www.genecards.org/cgi-bin/carddisp.pl?gene=LGALS3
CXCL2	C-X-C Motif Chemokine Ligand 2	Protein Coding	P19875	52	GC04M074097	1.69667899608612	https://www.genecards.org/cgi-bin/carddisp.pl?gene=CXCL2
IL15	Interleukin 15	Protein Coding	P40933	55	GC04P141636	1.69547712802887	https://www.genecards.org/cgi-bin/carddisp.pl?gene=IL15
SOD1	Superoxide Dismutase 1	Protein Coding	P00441	66	GC21P031659	1.68879747390747	https://www.genecards.org/cgi-bin/carddisp.pl?gene=SOD1
MIR494	MicroRNA 494	RNA Gene		26	GC14P119078	1.68465089797974	https://www.genecards.org/cgi-bin/carddisp.pl?gene=MIR494
CD83	CD83 Molecule	Protein Coding	Q01151	53	GC06P014117	1.67364084720612	https://www.genecards.org/cgi-bin/carddisp.pl?gene=CD83
TP53	Tumor Protein P53	Protein Coding	P04637	66	GC17M007661	1.66567313671112	https://www.genecards.org/cgi-bin/carddisp.pl?gene=TP53
CAT	Catalase	Protein Coding	P04040	64	GC11P034460	1.6622987985611	https://www.genecards.org/cgi-bin/carddisp.pl?gene=CAT
DPP4	Dipeptidyl Peptidase 4	Protein Coding	P27487	62	GC02M161992	1.6622987985611	https://www.genecards.org/cgi-bin/carddisp.pl?gene=DPP4
TPMT	Thiopurine S-Methyltransferase	Protein Coding	P51580	59	GC06M018128	1.65800857543945	https://www.genecards.org/cgi-bin/carddisp.pl?gene=TPMT
CD40	CD40 Molecule	Protein Coding	P25942	63	GC20P046118	1.65658640861511	https://www.genecards.org/cgi-bin/carddisp.pl?gene=CD40
HLA-E	Major Histocompatibility Complex, Class I, E	Protein Coding	P13747	53	GC06P156218	1.64991545677185	https://www.genecards.org/cgi-bin/carddisp.pl?gene=HLA-E
MIR146A	MicroRNA 146a	RNA Gene		31	GC05P160485	1.63910555839539	https://www.genecards.org/cgi-bin/carddisp.pl?gene=MIR146A
VIP	Vasoactive Intestinal Peptide	Protein Coding	P01282	56	GC06P152750	1.62756335735321	https://www.genecards.org/cgi-bin/carddisp.pl?gene=VIP
CCL3	C-C Motif Chemokine Ligand 3	Protein Coding	P10147	54	GC17M036088	1.62063026428223	https://www.genecards.org/cgi-bin/carddisp.pl?gene=CCL3
CXCL10	C-X-C Motif Chemokine Ligand 10	Protein Coding	P02778	56	GC04M076021	1.61048889160156	https://www.genecards.org/cgi-bin/carddisp.pl?gene=CXCL10
MAPK14	Mitogen-Activated Protein Kinase 14	Protein Coding	Q16539	63	GC06P156437	1.58475208282471	https://www.genecards.org/cgi-bin/carddisp.pl?gene=MAPK14
MIR125A	MicroRNA 125a	RNA Gene		30	GC19P133539	1.56881475448608	https://www.genecards.org/cgi-bin/carddisp.pl?gene=MIR125A
SNORD118	Small Nucleolar RNA, C/D Box 118	RNA Gene		28	GC17M088330	1.56372177600861	https://www.genecards.org/cgi-bin/carddisp.pl?gene=SNORD118
RHOD	Ras Homolog Family Member D	Protein Coding	O00212	48	GC11P099089	1.561159491539	https://www.genecards.org/cgi-bin/carddisp.pl?gene=RHOD
NT5E	5'-Nucleotidase Ecto	Protein Coding	P21589	65	GC06P085449	1.54113626480103	https://www.genecards.org/cgi-bin/carddisp.pl?gene=NT5E
MYD88	MYD88 Innate Immune Signal Transduction Adaptor	Protein Coding	Q99836	62	GC03P038397	1.52492451667786	https://www.genecards.org/cgi-bin/carddisp.pl?gene=MYD88
CD80	CD80 Molecule	Protein Coding	P33681	55	GC03M119524	1.52366316318512	https://www.genecards.org/cgi-bin/carddisp.pl?gene=CD80
CRP	C-Reactive Protein	Protein Coding	P02741	58	GC01M165279	1.50196313858032	https://www.genecards.org/cgi-bin/carddisp.pl?gene=CRP
CD14	CD14 Molecule	Protein Coding	P08571	59	GC05M140631	1.50160431861877	https://www.genecards.org/cgi-bin/carddisp.pl?gene=CD14
AFP	Alpha Fetoprotein	Protein Coding	P02771	59	GC04P073431	1.49759125709534	https://www.genecards.org/cgi-bin/carddisp.pl?gene=AFP
NALT1	NOTCH1 Associated LncRNA In T Cell Acute Lymphoblastic Leukemia 1	RNA Gene		21	GC09P147106	1.49759125709534	https://www.genecards.org/cgi-bin/carddisp.pl?gene=NALT1
CCL4	C-C Motif Chemokine Ligand 4	Protein Coding	P13236	52	GC17P036103	1.47925221920013	https://www.genecards.org/cgi-bin/carddisp.pl?gene=CCL4
MAPK1	Mitogen-Activated Protein Kinase 1	Protein Coding	P28482	65	GC22M021759	1.47772645950317	https://www.genecards.org/cgi-bin/carddisp.pl?gene=MAPK1
WIPF3	WAS/WASL Interacting Protein Family Member 3	Protein Coding	A6NGB9	40	GC07P029807	1.46555089950562	https://www.genecards.org/cgi-bin/carddisp.pl?gene=WIPF3
EMSLR	E2F1 MRNA Stabilizing LncRNA	RNA Gene		20	GC07P108819	1.46555089950562	https://www.genecards.org/cgi-bin/carddisp.pl?gene=EMSLR
RELA	RELA Proto-Oncogene, NF-KB Subunit	Protein Coding	Q04206	64	GC11M065653	1.46285581588745	https://www.genecards.org/cgi-bin/carddisp.pl?gene=RELA
CD8A	CD8 Subunit Alpha	Protein Coding	P01732	61	GC02M086784	1.46285581588745	https://www.genecards.org/cgi-bin/carddisp.pl?gene=CD8A
KCNA3	Potassium Voltage-Gated Channel Subfamily A Member 3	Protein Coding	P22001	55	GC01M110654	1.46285581588745	https://www.genecards.org/cgi-bin/carddisp.pl?gene=KCNA3
SNHG16	Small Nucleolar RNA Host Gene 16	RNA Gene		27	GC17P134648	1.46285581588745	https://www.genecards.org/cgi-bin/carddisp.pl?gene=SNHG16
NOS2	Nitric Oxide Synthase 2	Protein Coding	P35228	62	GC17M027756	1.45537436008453	https://www.genecards.org/cgi-bin/carddisp.pl?gene=NOS2
TNFRSF1A	TNF Receptor Superfamily Member 1A	Protein Coding	P19438	62	GC12M006328	1.43012881278992	https://www.genecards.org/cgi-bin/carddisp.pl?gene=TNFRSF1A
GPT	Glutamic--Pyruvic Transaminase	Protein Coding	P24298	54	GC08P144502	1.43012881278992	https://www.genecards.org/cgi-bin/carddisp.pl?gene=GPT
FGF2	Fibroblast Growth Factor 2	Protein Coding	P09038	58	GC04P122826	1.42643904685974	https://www.genecards.org/cgi-bin/carddisp.pl?gene=FGF2
ITGB2	Integrin Subunit Beta 2	Protein Coding	P05107	63	GC21M044885	1.42560160160065	https://www.genecards.org/cgi-bin/carddisp.pl?gene=ITGB2
APOE	Apolipoprotein E	Protein Coding	P02649	62	GC19P133238	1.42560160160065	https://www.genecards.org/cgi-bin/carddisp.pl?gene=APOE
MIR320A	MicroRNA 320a	RNA Gene		30	GC08M022379	1.42342925071716	https://www.genecards.org/cgi-bin/carddisp.pl?gene=MIR320A
MIR7-1	MicroRNA 7-1	RNA Gene		25	GC09M112905	1.42342925071716	https://www.genecards.org/cgi-bin/carddisp.pl?gene=MIR7-1
IDO1	Indoleamine 2,3-Dioxygenase 1	Protein Coding	P14902	59	GC08P040947	1.41474771499634	https://www.genecards.org/cgi-bin/carddisp.pl?gene=IDO1
CSF1	Colony Stimulating Factor 1	Protein Coding	P09603	57	GC01P109917	1.40712642669678	https://www.genecards.org/cgi-bin/carddisp.pl?gene=CSF1
DHODH	Dihydroorotate Dehydrogenase (Quinone)	Protein Coding	Q02127	59	GC16P072008	1.4032496213913	https://www.genecards.org/cgi-bin/carddisp.pl?gene=DHODH
NR3C1	Nuclear Receptor Subfamily 3 Group C Member 1	Protein Coding	P04150	62	GC05M143277	1.39672327041626	https://www.genecards.org/cgi-bin/carddisp.pl?gene=NR3C1
CXCL12	C-X-C Motif Chemokine Ligand 12	Protein Coding	P48061	59	GC10M044370	1.39672327041626	https://www.genecards.org/cgi-bin/carddisp.pl?gene=CXCL12
TNFRSF4	TNF Receptor Superfamily Member 4	Protein Coding	P43489	56	GC01M001211	1.37666213512421	https://www.genecards.org/cgi-bin/carddisp.pl?gene=TNFRSF4
TIRAP	TIR Domain Containing Adaptor Protein	Protein Coding	P58753	54	GC11P126284	1.37666213512421	https://www.genecards.org/cgi-bin/carddisp.pl?gene=TIRAP
PWAR4	Prader Willi/Angelman Region RNA 4	RNA Gene		18	GC15P025211	1.37666213512421	https://www.genecards.org/cgi-bin/carddisp.pl?gene=PWAR4
HMGCR	3-Hydroxy-3-Methylglutaryl-CoA Reductase	Protein Coding	P04035	61	GC05P075336	1.37437129020691	https://www.genecards.org/cgi-bin/carddisp.pl?gene=HMGCR
HSPD1	Heat Shock Protein Family D (Hsp60) Member 1	Protein Coding	P10809	61	GC02M197486	1.37437129020691	https://www.genecards.org/cgi-bin/carddisp.pl?gene=HSPD1
INS	Insulin	Protein Coding	P01308	61	GC11M002159	1.37437129020691	https://www.genecards.org/cgi-bin/carddisp.pl?gene=INS
HSPE1	Heat Shock Protein Family E (Hsp10) Member 1	Protein Coding	P61604	54	GC02P197501	1.37437129020691	https://www.genecards.org/cgi-bin/carddisp.pl?gene=HSPE1
CTLA4	Cytotoxic T-Lymphocyte Associated Protein 4	Protein Coding	P16410	61	GC02P204352	1.37435150146484	https://www.genecards.org/cgi-bin/carddisp.pl?gene=CTLA4
HNF1A-AS1	HNF1A Antisense RNA 1	RNA Gene		27	GC12M124261	1.36532008647919	https://www.genecards.org/cgi-bin/carddisp.pl?gene=HNF1A-AS1
IL6R	Interleukin 6 Receptor	Protein Coding	P08887	63	GC01P154405	1.34296798706055	https://www.genecards.org/cgi-bin/carddisp.pl?gene=IL6R
MIR381	MicroRNA 381	RNA Gene		27	GC14P119066	1.33327972888947	https://www.genecards.org/cgi-bin/carddisp.pl?gene=MIR381
CD209	CD209 Molecule	Protein Coding	Q9NNX6	56	GC19M007739	1.33058452606201	https://www.genecards.org/cgi-bin/carddisp.pl?gene=CD209
SELE	Selectin E	Protein Coding	P16581	56	GC01M169722	1.33058452606201	https://www.genecards.org/cgi-bin/carddisp.pl?gene=SELE
CHRNA7	Cholinergic Receptor Nicotinic Alpha 7 Subunit	Protein Coding	P36544	55	GC15P031923	1.33058452606201	https://www.genecards.org/cgi-bin/carddisp.pl?gene=CHRNA7
TLX1NB	TLX1 Neighbor	RNA Gene	P0CAT3	32	GC10M101090	1.33058452606201	https://www.genecards.org/cgi-bin/carddisp.pl?gene=TLX1NB
IRF1	Interferon Regulatory Factor 1	Protein Coding	P10914	60	GC05M132440	1.31571388244629	https://www.genecards.org/cgi-bin/carddisp.pl?gene=IRF1
TSLP	Thymic Stromal Lymphopoietin	Protein Coding	Q969D9	52	GC05P111070	1.31571388244629	https://www.genecards.org/cgi-bin/carddisp.pl?gene=TSLP
MIR142	MicroRNA 142	RNA Gene		30	GC17M058331	1.31571388244629	https://www.genecards.org/cgi-bin/carddisp.pl?gene=MIR142
TRE-TTC3-1	TRNA-Glu (Anticodon TTC) 3-1	RNA Gene		18	GC01P060692	1.31571388244629	https://www.genecards.org/cgi-bin/carddisp.pl?gene=TRE-TTC3-1
SH2D1A	SH2 Domain Containing 1A	Protein Coding	O60880	59	GC0XP124227	1.30823254585266	https://www.genecards.org/cgi-bin/carddisp.pl?gene=SH2D1A
C5AR1	Complement C5a Receptor 1	Protein Coding	P21730	58	GC19P047290	1.30823254585266	https://www.genecards.org/cgi-bin/carddisp.pl?gene=C5AR1
IL1RN	Interleukin 1 Receptor Antagonist	Protein Coding	P18510	62	GC02P148590	1.3055374622345	https://www.genecards.org/cgi-bin/carddisp.pl?gene=IL1RN
EGFR	Epidermal Growth Factor Receptor	Protein Coding	P00533	68	GC07P055019	1.29115808010101	https://www.genecards.org/cgi-bin/carddisp.pl?gene=EGFR
AHR	Aryl Hydrocarbon Receptor	Protein Coding	P35869	60	GC07P016916	1.29115808010101	https://www.genecards.org/cgi-bin/carddisp.pl?gene=AHR
CD58	CD58 Molecule	Protein Coding	P19256	54	GC01M116514	1.29115808010101	https://www.genecards.org/cgi-bin/carddisp.pl?gene=CD58
S1PR4	Sphingosine-1-Phosphate Receptor 4	Protein Coding	O95977	51	GC19P131936	1.29115808010101	https://www.genecards.org/cgi-bin/carddisp.pl?gene=S1PR4
LINC01554	Long Intergenic Non-Protein Coding RNA 1554	RNA Gene	Q52M75	31	GC05P095838	1.29115808010101	https://www.genecards.org/cgi-bin/carddisp.pl?gene=LINC01554
MIR511	MicroRNA 511	RNA Gene		25	GC10P017845	1.29115808010101	https://www.genecards.org/cgi-bin/carddisp.pl?gene=MIR511
LTA	Lymphotoxin Alpha	Protein Coding	P01374	55	GC06P156242	1.28684794902802	https://www.genecards.org/cgi-bin/carddisp.pl?gene=LTA
PNP	Purine Nucleoside Phosphorylase	Protein Coding	P00491	62	GC14P051461	1.27929723262787	https://www.genecards.org/cgi-bin/carddisp.pl?gene=PNP
CYP3A4	Cytochrome P450 Family 3 Subfamily A Member 4	Protein Coding	P08684	61	GC07M106050	1.27179598808289	https://www.genecards.org/cgi-bin/carddisp.pl?gene=CYP3A4
B2M	Beta-2-Microglobulin	Protein Coding	P61769	62	GC15P044711	1.26880598068237	https://www.genecards.org/cgi-bin/carddisp.pl?gene=B2M
CD79A	CD79a Molecule	Protein Coding	P11912	61	GC19P041877	1.26880598068237	https://www.genecards.org/cgi-bin/carddisp.pl?gene=CD79A
SPNS2	SPNS Lysolipid Transporter 2, Sphingosine-1-Phosphate	Protein Coding	Q8IVW8	44	GC17P004498	1.26880598068237	https://www.genecards.org/cgi-bin/carddisp.pl?gene=SPNS2
TLR3	Toll Like Receptor 3	Protein Coding	O15455	63	GC04P186059	1.26878619194031	https://www.genecards.org/cgi-bin/carddisp.pl?gene=TLR3
EZR	Ezrin	Protein Coding	P15311	59	GC06M158765	1.24439096450806	https://www.genecards.org/cgi-bin/carddisp.pl?gene=EZR
TIMP1	TIMP Metallopeptidase Inhibitor 1	Protein Coding	P01033	58	GC0XP059202	1.24439096450806	https://www.genecards.org/cgi-bin/carddisp.pl?gene=TIMP1
TNFSF10	TNF Superfamily Member 10	Protein Coding	P50591	57	GC03M172505	1.24439096450806	https://www.genecards.org/cgi-bin/carddisp.pl?gene=TNFSF10
SIGLEC9	Sialic Acid Binding Ig Like Lectin 9	Protein Coding	Q9Y336	46	GC19P133499	1.24439096450806	https://www.genecards.org/cgi-bin/carddisp.pl?gene=SIGLEC9
MIR320C1	MicroRNA 320c-1	RNA Gene		22	GC18P021683	1.24439096450806	https://www.genecards.org/cgi-bin/carddisp.pl?gene=MIR320C1
MIR320B1	MicroRNA 320b-1	RNA Gene		21	GC01P116671	1.24439096450806	https://www.genecards.org/cgi-bin/carddisp.pl?gene=MIR320B1
LINC00458	Long Intergenic Non-Protein Coding RNA 458	RNA Gene		20	GC13M053952	1.24439096450806	https://www.genecards.org/cgi-bin/carddisp.pl?gene=LINC00458
MIR320B2	MicroRNA 320b-2	RNA Gene		20	GC01M224257	1.24439096450806	https://www.genecards.org/cgi-bin/carddisp.pl?gene=MIR320B2
MIR320D1	MicroRNA 320d-1	RNA Gene		19	GC13M041709	1.24439096450806	https://www.genecards.org/cgi-bin/carddisp.pl?gene=MIR320D1
MIR320C2	MicroRNA 320c-2	RNA Gene		18	GC18P024321	1.24439096450806	https://www.genecards.org/cgi-bin/carddisp.pl?gene=MIR320C2
MIR320D2	MicroRNA 320d-2	RNA Gene		18	GC0XM140926	1.24439096450806	https://www.genecards.org/cgi-bin/carddisp.pl?gene=MIR320D2
SNORD51	Small Nucleolar RNA, C/D Box 51	RNA Gene		17	GC02P206161	1.24439096450806	https://www.genecards.org/cgi-bin/carddisp.pl?gene=SNORD51
GSR	Glutathione-Disulfide Reductase	Protein Coding	P00390	62	GC08M030678	1.24182868003845	https://www.genecards.org/cgi-bin/carddisp.pl?gene=GSR
CD38	CD38 Molecule	Protein Coding	P28907	59	GC04P026843	1.2288361787796	https://www.genecards.org/cgi-bin/carddisp.pl?gene=CD38
CCL11	C-C Motif Chemokine Ligand 11	Protein Coding	P51671	58	GC17P034285	1.22668433189392	https://www.genecards.org/cgi-bin/carddisp.pl?gene=CCL11
OPRD1	Opioid Receptor Delta 1	Protein Coding	P41143	55	GC01P028812	1.22203886508942	https://www.genecards.org/cgi-bin/carddisp.pl?gene=OPRD1
CGB5	Chorionic Gonadotropin Subunit Beta 5	Protein Coding	P0DN86	40	GC19P049043	1.22203886508942	https://www.genecards.org/cgi-bin/carddisp.pl?gene=CGB5
XDH	Xanthine Dehydrogenase	Protein Coding	P47989	60	GC02M031334	1.21143054962158	https://www.genecards.org/cgi-bin/carddisp.pl?gene=XDH
VEGFA	Vascular Endothelial Growth Factor A	Protein Coding	P15692	61	GC06P043770	1.21067702770233	https://www.genecards.org/cgi-bin/carddisp.pl?gene=VEGFA
HGF	Hepatocyte Growth Factor	Protein Coding	P14210	65	GC07M081699	1.18344283103943	https://www.genecards.org/cgi-bin/carddisp.pl?gene=HGF
TNC	Tenascin C	Protein Coding	P24821	62	GC09M115019	1.18344283103943	https://www.genecards.org/cgi-bin/carddisp.pl?gene=TNC
PML	PML Nuclear Body Scaffold	Protein Coding	P29590	59	GC15P073994	1.18344283103943	https://www.genecards.org/cgi-bin/carddisp.pl?gene=PML
NHERF1	NHERF Family PDZ Scaffold Protein 1	Protein Coding	O14745	56	GC17P134560	1.18344283103943	https://www.genecards.org/cgi-bin/carddisp.pl?gene=NHERF1
S1PR3	Sphingosine-1-Phosphate Receptor 3	Protein Coding	Q99500	56	GC09P103526	1.18344283103943	https://www.genecards.org/cgi-bin/carddisp.pl?gene=S1PR3
C4BPB	Complement Component 4 Binding Protein Beta	Protein Coding	P20851	54	GC01P207088	1.18344283103943	https://www.genecards.org/cgi-bin/carddisp.pl?gene=C4BPB
TAAR1	Trace Amine Associated Receptor 1	Protein Coding	Q96RJ0	48	GC06M132644	1.18344283103943	https://www.genecards.org/cgi-bin/carddisp.pl?gene=TAAR1
MRPL28	Mitochondrial Ribosomal Protein L28	Protein Coding	Q13084	47	GC16M000366	1.18344283103943	https://www.genecards.org/cgi-bin/carddisp.pl?gene=MRPL28
MIR145	MicroRNA 145	RNA Gene		32	GC05P149430	1.18344283103943	https://www.genecards.org/cgi-bin/carddisp.pl?gene=MIR145
MIR125B1	MicroRNA 125b-1	RNA Gene		30	GC11M134117	1.18344283103943	https://www.genecards.org/cgi-bin/carddisp.pl?gene=MIR125B1
RNU6-1	RNA, U6 Small Nuclear 1	RNA Gene		25	GC15M067839	1.18344283103943	https://www.genecards.org/cgi-bin/carddisp.pl?gene=RNU6-1
MIR663A	MicroRNA 663a	RNA Gene		23	GC20M026208	1.18344283103943	https://www.genecards.org/cgi-bin/carddisp.pl?gene=MIR663A
ZFP91-CNTF	ZFP91-CNTF Readthrough (NMD Candidate)	RNA Gene		23	GC11P058579	1.18344283103943	https://www.genecards.org/cgi-bin/carddisp.pl?gene=ZFP91-CNTF
MT-TP	Mitochondrially Encoded TRNA-Pro (CCN)	RNA Gene		20	GCMTM015957	1.18344283103943	https://www.genecards.org/cgi-bin/carddisp.pl?gene=MT-TP
LBR	Lamin B Receptor	Protein Coding	Q14739	59	GC01M225401	1.18227338790894	https://www.genecards.org/cgi-bin/carddisp.pl?gene=LBR
MYC	MYC Proto-Oncogene, BHLH Transcription Factor	Protein Coding	P01106	65	GC08P127735	1.16857218742371	https://www.genecards.org/cgi-bin/carddisp.pl?gene=MYC
CYP2C8	Cytochrome P450 Family 2 Subfamily C Member 8	Protein Coding	P10632	59	GC10M095038	1.16857218742371	https://www.genecards.org/cgi-bin/carddisp.pl?gene=CYP2C8
GZMB	Granzyme B	Protein Coding	P10144	59	GC14M024630	1.16857218742371	https://www.genecards.org/cgi-bin/carddisp.pl?gene=GZMB
TNFSF9	TNF Superfamily Member 9	Protein Coding	P41273	50	GC19P006531	1.16857218742371	https://www.genecards.org/cgi-bin/carddisp.pl?gene=TNFSF9
ODC1	Ornithine Decarboxylase 1	Protein Coding	P11926	61	GC02M010432	1.16109073162079	https://www.genecards.org/cgi-bin/carddisp.pl?gene=ODC1
TGFB2	Transforming Growth Factor Beta 2	Protein Coding	P61812	64	GC01P218345	1.15839564800262	https://www.genecards.org/cgi-bin/carddisp.pl?gene=TGFB2
NOD2	Nucleotide Binding Oligomerization Domain Containing 2	Protein Coding	Q9HC29	59	GC16P050693	1.15839564800262	https://www.genecards.org/cgi-bin/carddisp.pl?gene=NOD2
MIR155	MicroRNA 155	RNA Gene		30	GC21P025573	1.15695452690125	https://www.genecards.org/cgi-bin/carddisp.pl?gene=MIR155
TLR9	Toll Like Receptor 9	Protein Coding	Q9NR96	58	GC03M054385	1.14166450500488	https://www.genecards.org/cgi-bin/carddisp.pl?gene=TLR9
BCL2	BCL2 Apoptosis Regulator	Protein Coding	P10415	63	GC18M063123	1.13315010070801	https://www.genecards.org/cgi-bin/carddisp.pl?gene=BCL2
TSPO	Translocator Protein	Protein Coding	B1AH88	57	GC22P043151	1.13315010070801	https://www.genecards.org/cgi-bin/carddisp.pl?gene=TSPO
CPQ	Carboxypeptidase Q	Protein Coding	Q9Y646	51	GC08P096645	1.13315010070801	https://www.genecards.org/cgi-bin/carddisp.pl?gene=CPQ
CCL15-CCL14	CCL15-CCL14 Readthrough (NMD Candidate)	RNA Gene		18	GC17M035983	1.13022530078888	https://www.genecards.org/cgi-bin/carddisp.pl?gene=CCL15-CCL14
ANPEP	Alanyl Aminopeptidase, Membrane	Protein Coding	P15144	62	GC15M089784	1.1062707901001	https://www.genecards.org/cgi-bin/carddisp.pl?gene=ANPEP
CD28	CD28 Molecule	Protein Coding	P10747	59	GC02P203706	1.10334610939026	https://www.genecards.org/cgi-bin/carddisp.pl?gene=CD28
MOG	Myelin Oligodendrocyte Glycoprotein	Protein Coding	Q16653	58	GC06P156186	1.0897479057312	https://www.genecards.org/cgi-bin/carddisp.pl?gene=MOG
CCL21	C-C Motif Chemokine Ligand 21	Protein Coding	O00585	54	GC09M034709	1.08953428268433	https://www.genecards.org/cgi-bin/carddisp.pl?gene=CCL21
CCR7	C-C Motif Chemokine Receptor 7	Protein Coding	P32248	57	GC17M089298	1.077392578125	https://www.genecards.org/cgi-bin/carddisp.pl?gene=CCR7
IL18R1	Interleukin 18 Receptor 1	Protein Coding	Q13478	56	GC02P102311	1.077392578125	https://www.genecards.org/cgi-bin/carddisp.pl?gene=IL18R1
FOXP3	Forkhead Box P3	Protein Coding	Q9BZS1	60	GC0XM049250	1.07446777820587	https://www.genecards.org/cgi-bin/carddisp.pl?gene=FOXP3
CAMP	Cathelicidin Antimicrobial Peptide	Protein Coding	P49913	53	GC03P061472	1.07446777820587	https://www.genecards.org/cgi-bin/carddisp.pl?gene=CAMP
PWAR1	Prader Willi/Angelman Region RNA 1	RNA Gene		23	GC15P025135	1.0548415184021	https://www.genecards.org/cgi-bin/carddisp.pl?gene=PWAR1
TNFSF13	TNF Superfamily Member 13	Protein Coding	O75888	56	GC17P007558	1.05010771751404	https://www.genecards.org/cgi-bin/carddisp.pl?gene=TNFSF13
GAD1	Glutamate Decarboxylase 1	Protein Coding	Q99259	62	GC02P170813	1.04598927497864	https://www.genecards.org/cgi-bin/carddisp.pl?gene=GAD1
POMC	Proopiomelanocortin	Protein Coding	P01189	61	GC02M025160	1.04598927497864	https://www.genecards.org/cgi-bin/carddisp.pl?gene=POMC
ANXA5	Annexin A5	Protein Coding	P08758	59	GC04M121667	1.04598927497864	https://www.genecards.org/cgi-bin/carddisp.pl?gene=ANXA5
TGFA	Transforming Growth Factor Alpha	Protein Coding	P01135	58	GC02M070447	1.04598927497864	https://www.genecards.org/cgi-bin/carddisp.pl?gene=TGFA
CRH	Corticotropin Releasing Hormone	Protein Coding	P06850	55	GC08M066176	1.04598927497864	https://www.genecards.org/cgi-bin/carddisp.pl?gene=CRH
GAPDH	Glyceraldehyde-3-Phosphate Dehydrogenase	Protein Coding	P04406	63	GC12P046751	1.03630089759827	https://www.genecards.org/cgi-bin/carddisp.pl?gene=GAPDH
PGR	Progesterone Receptor	Protein Coding	P06401	62	GC11M133477	1.03630089759827	https://www.genecards.org/cgi-bin/carddisp.pl?gene=PGR
PIK3CG	Phosphatidylinositol-4,5-Bisphosphate 3-Kinase Catalytic Subunit Gamma	Protein Coding	P48736	62	GC07P106865	1.03630089759827	https://www.genecards.org/cgi-bin/carddisp.pl?gene=PIK3CG
ACTG1	Actin Gamma 1	Protein Coding	P63261	60	GC17M081509	1.03630089759827	https://www.genecards.org/cgi-bin/carddisp.pl?gene=ACTG1
TNFRSF11B	TNF Receptor Superfamily Member 11b	Protein Coding	O00300	59	GC08M118923	1.03630089759827	https://www.genecards.org/cgi-bin/carddisp.pl?gene=TNFRSF11B
TG	Thyroglobulin	Protein Coding	P01266	57	GC08P132866	1.03630089759827	https://www.genecards.org/cgi-bin/carddisp.pl?gene=TG
TRPM7	Transient Receptor Potential Cation Channel Subfamily M Member 7	Protein Coding	Q96QT4	56	GC15M050552	1.03630089759827	https://www.genecards.org/cgi-bin/carddisp.pl?gene=TRPM7
ACKR1	Atypical Chemokine Receptor 1 (Duffy Blood Group)	Protein Coding	Q16570	55	GC01P170698	1.03630089759827	https://www.genecards.org/cgi-bin/carddisp.pl?gene=ACKR1
HNRNPU	Heterogeneous Nuclear Ribonucleoprotein U	Protein Coding	Q00839	55	GC01M244844	1.03630089759827	https://www.genecards.org/cgi-bin/carddisp.pl?gene=HNRNPU
CCR8	C-C Motif Chemokine Receptor 8	Protein Coding	P51685	54	GC03P041180	1.03630089759827	https://www.genecards.org/cgi-bin/carddisp.pl?gene=CCR8
PTGES	Prostaglandin E Synthase	Protein Coding	O14684	54	GC09M129738	1.03630089759827	https://www.genecards.org/cgi-bin/carddisp.pl?gene=PTGES
NFAT5	Nuclear Factor Of Activated T Cells 5	Protein Coding	O94916	53	GC16P069565	1.03630089759827	https://www.genecards.org/cgi-bin/carddisp.pl?gene=NFAT5
IFI27	Interferon Alpha Inducible Protein 27	Protein Coding	P40305	50	GC14P094104	1.03630089759827	https://www.genecards.org/cgi-bin/carddisp.pl?gene=IFI27
GDF7	Growth Differentiation Factor 7	Protein Coding	Q7Z4P5	49	GC02P020667	1.03630089759827	https://www.genecards.org/cgi-bin/carddisp.pl?gene=GDF7
MIR181A2	MicroRNA 181a-2	RNA Gene		29	GC09P124692	1.03630089759827	https://www.genecards.org/cgi-bin/carddisp.pl?gene=MIR181A2
MIR181A1	MicroRNA 181a-1	RNA Gene		27	GC01M198860	1.03630089759827	https://www.genecards.org/cgi-bin/carddisp.pl?gene=MIR181A1
MIR105-1	MicroRNA 105-1	RNA Gene		23	GC0XM152392	1.03630089759827	https://www.genecards.org/cgi-bin/carddisp.pl?gene=MIR105-1
ST7-OT3	ST7 Overlapping Transcript 3	RNA Gene		22	GC07P117243	1.03630089759827	https://www.genecards.org/cgi-bin/carddisp.pl?gene=ST7-OT3
MIR4454	MicroRNA 4454	RNA Gene		13	GC04M163093	1.03630089759827	https://www.genecards.org/cgi-bin/carddisp.pl?gene=MIR4454
CD47	CD47 Molecule	Protein Coding	Q08722	58	GC03M108043	1.02879977226257	https://www.genecards.org/cgi-bin/carddisp.pl?gene=CD47
CTSF	Cathepsin F	Protein Coding	Q9UBX1	62	GC11M132878	1.01394891738892	https://www.genecards.org/cgi-bin/carddisp.pl?gene=CTSF
SHANK3	SH3 And Multiple Ankyrin Repeat Domains 3	Protein Coding	Q9BYB0	51	GC22P081853	1.01394891738892	https://www.genecards.org/cgi-bin/carddisp.pl?gene=SHANK3
JAK3	Janus Kinase 3	Protein Coding	P52333	65	GC19M017824	1.01125383377075	https://www.genecards.org/cgi-bin/carddisp.pl?gene=JAK3
PTK2B	Protein Tyrosine Kinase 2 Beta	Protein Coding	Q14289	62	GC08P027311	1.01125383377075	https://www.genecards.org/cgi-bin/carddisp.pl?gene=PTK2B
CD44	CD44 Molecule (IN Blood Group)	Protein Coding	P16070	61	GC11P035139	1.01125383377075	https://www.genecards.org/cgi-bin/carddisp.pl?gene=CD44
TNFSF13B	TNF Superfamily Member 13b	Protein Coding	Q9Y275	58	GC13P108251	1.01125383377075	https://www.genecards.org/cgi-bin/carddisp.pl?gene=TNFSF13B
NPY	Neuropeptide Y	Protein Coding	P01303	57	GC07P024449	1.01125383377075	https://www.genecards.org/cgi-bin/carddisp.pl?gene=NPY
CXCR1	C-X-C Motif Chemokine Receptor 1	Protein Coding	P25024	56	GC02M218162	1.01125383377075	https://www.genecards.org/cgi-bin/carddisp.pl?gene=CXCR1
FGF7	Fibroblast Growth Factor 7	Protein Coding	P21781	56	GC15P049423	1.01125383377075	https://www.genecards.org/cgi-bin/carddisp.pl?gene=FGF7
NAGLU	N-Acetyl-Alpha-Glucosaminidase	Protein Coding	P54802	56	GC17P133798	1.01125383377075	https://www.genecards.org/cgi-bin/carddisp.pl?gene=NAGLU
HSPA4	Heat Shock Protein Family A (Hsp70) Member 4	Protein Coding	P34932	55	GC05P133097	1.01125383377075	https://www.genecards.org/cgi-bin/carddisp.pl?gene=HSPA4
FCGR3A	Fc Gamma Receptor IIIa	Protein Coding	P08637	59	GC01M161541	1.00334060192108	https://www.genecards.org/cgi-bin/carddisp.pl?gene=FCGR3A
FCGR3B	Fc Gamma Receptor IIIb	Protein Coding	O75015	55	GC01M161623	1.00334060192108	https://www.genecards.org/cgi-bin/carddisp.pl?gene=FCGR3B
TNFSF15	TNF Superfamily Member 15	Protein Coding	O95150	55	GC09M114784	1.00334060192108	https://www.genecards.org/cgi-bin/carddisp.pl?gene=TNFSF15
CCL18	C-C Motif Chemokine Ligand 18	Protein Coding	P55774	48	GC17P036064	1.00334060192108	https://www.genecards.org/cgi-bin/carddisp.pl?gene=CCL18
CYP1A2	Cytochrome P450 Family 1 Subfamily A Member 2	Protein Coding	P05177	58	GC15P074748	0.9739790558815	https://www.genecards.org/cgi-bin/carddisp.pl?gene=CYP1A2
CUL4A	Cullin 4A	Protein Coding	Q13619	56	GC13P113208	0.9739790558815	https://www.genecards.org/cgi-bin/carddisp.pl?gene=CUL4A
DDB1	Damage Specific DNA Binding Protein 1	Protein Coding	Q16531	56	GC11M132628	0.9739790558815	https://www.genecards.org/cgi-bin/carddisp.pl?gene=DDB1
RBX1	Ring-Box 1	Protein Coding	P62877	56	GC22P040951	0.9739790558815	https://www.genecards.org/cgi-bin/carddisp.pl?gene=RBX1
MTOR	Mechanistic Target Of Rapamycin Kinase	Protein Coding	P42345	68	GC01M011106	0.971827268600464	https://www.genecards.org/cgi-bin/carddisp.pl?gene=MTOR
EGF	Epidermal Growth Factor	Protein Coding	P01133	64	GC04P109912	0.971827268600464	https://www.genecards.org/cgi-bin/carddisp.pl?gene=EGF
GATA3	GATA Binding Protein 3	Protein Coding	P23771	63	GC10P008045	0.971827268600464	https://www.genecards.org/cgi-bin/carddisp.pl?gene=GATA3
MMP1	Matrix Metallopeptidase 1	Protein Coding	P03956	62	GC11M133503	0.971827268600464	https://www.genecards.org/cgi-bin/carddisp.pl?gene=MMP1
IFIH1	Interferon Induced With Helicase C Domain 1	Protein Coding	Q9BYX4	61	GC02M162267	0.971827268600464	https://www.genecards.org/cgi-bin/carddisp.pl?gene=IFIH1
MTHFR	Methylenetetrahydrofolate Reductase	Protein Coding	P42898	61	GC01M011785	0.971827268600464	https://www.genecards.org/cgi-bin/carddisp.pl?gene=MTHFR
TXN	Thioredoxin	Protein Coding	P10599	58	GC09M110243	0.971827268600464	https://www.genecards.org/cgi-bin/carddisp.pl?gene=TXN
VCAM1	Vascular Cell Adhesion Molecule 1	Protein Coding	P19320	58	GC01P100719	0.971827268600464	https://www.genecards.org/cgi-bin/carddisp.pl?gene=VCAM1
GAD2	Glutamate Decarboxylase 2	Protein Coding	Q05329	56	GC10P026216	0.971827268600464	https://www.genecards.org/cgi-bin/carddisp.pl?gene=GAD2
PDE4A	Phosphodiesterase 4A	Protein Coding	P27815	56	GC19P010416	0.971827268600464	https://www.genecards.org/cgi-bin/carddisp.pl?gene=PDE4A
PTPRN	Protein Tyrosine Phosphatase Receptor Type N	Protein Coding	Q16849	56	GC02M219289	0.971827268600464	https://www.genecards.org/cgi-bin/carddisp.pl?gene=PTPRN
IL16	Interleukin 16	Protein Coding	Q14005	54	GC15P081159	0.971827268600464	https://www.genecards.org/cgi-bin/carddisp.pl?gene=IL16
GNRH1	Gonadotropin Releasing Hormone 1	Protein Coding	P01148	52	GC08M025419	0.971827268600464	https://www.genecards.org/cgi-bin/carddisp.pl?gene=GNRH1
EDN1	Endothelin 1	Protein Coding	P05305	61	GC06P012497	0.925060093402863	https://www.genecards.org/cgi-bin/carddisp.pl?gene=EDN1
HLA-B	Major Histocompatibility Complex, Class I, B	Protein Coding	P01889	59	GC06M100255	0.925060093402863	https://www.genecards.org/cgi-bin/carddisp.pl?gene=HLA-B
TLR5	Toll Like Receptor 5	Protein Coding	O60602	59	GC01M223109	0.925060093402863	https://www.genecards.org/cgi-bin/carddisp.pl?gene=TLR5
CCN2	Cellular Communication Network Factor 2	Protein Coding	P29279	58	GC06M131948	0.925060093402863	https://www.genecards.org/cgi-bin/carddisp.pl?gene=CCN2
MB	Myoglobin	Protein Coding	P02144	58	GC22M035606	0.925060093402863	https://www.genecards.org/cgi-bin/carddisp.pl?gene=MB
STAT4	Signal Transducer And Activator Of Transcription 4	Protein Coding	Q14765	58	GC02M191029	0.925060093402863	https://www.genecards.org/cgi-bin/carddisp.pl?gene=STAT4
GLO1	Glyoxalase I	Protein Coding	Q04760	57	GC06M100461	0.925060093402863	https://www.genecards.org/cgi-bin/carddisp.pl?gene=GLO1
CHKA	Choline Kinase Alpha	Protein Coding	P35790	55	GC11M068052	0.925060093402863	https://www.genecards.org/cgi-bin/carddisp.pl?gene=CHKA
PTX3	Pentraxin 3	Protein Coding	P26022	55	GC03P157436	0.925060093402863	https://www.genecards.org/cgi-bin/carddisp.pl?gene=PTX3
TFPT	TCF3 Fusion Partner	Protein Coding	P0C1Z6	45	GC19M054107	0.925060093402863	https://www.genecards.org/cgi-bin/carddisp.pl?gene=TFPT
HMOX1	Heme Oxygenase 1	Protein Coding	P09601	65	GC22P035380	0.882116317749023	https://www.genecards.org/cgi-bin/carddisp.pl?gene=HMOX1
KRAS	KRAS Proto-Oncogene, GTPase	Protein Coding	P01116	66	GC12M033285	0.881657898426056	https://www.genecards.org/cgi-bin/carddisp.pl?gene=KRAS
TLR1	Toll Like Receptor 1	Protein Coding	Q15399	60	GC04M038793	0.881657898426056	https://www.genecards.org/cgi-bin/carddisp.pl?gene=TLR1
BAX	BCL2 Associated X, Apoptosis Regulator	Protein Coding	Q07812	64	GC19P048954	0.864111959934235	https://www.genecards.org/cgi-bin/carddisp.pl?gene=BAX
PLAU	Plasminogen Activator, Urokinase	Protein Coding	P00749	64	GC10P073909	0.864111959934235	https://www.genecards.org/cgi-bin/carddisp.pl?gene=PLAU
SYK	Spleen Associated Tyrosine Kinase	Protein Coding	P43405	63	GC09P103553	0.864111959934235	https://www.genecards.org/cgi-bin/carddisp.pl?gene=SYK
ARG1	Arginase 1	Protein Coding	P05089	62	GC06P158145	0.864111959934235	https://www.genecards.org/cgi-bin/carddisp.pl?gene=ARG1
BMP4	Bone Morphogenetic Protein 4	Protein Coding	P12644	62	GC14M053949	0.864111959934235	https://www.genecards.org/cgi-bin/carddisp.pl?gene=BMP4
GGT1	Gamma-Glutamyltransferase 1	Protein Coding	P19440	62	GC22P024583	0.864111959934235	https://www.genecards.org/cgi-bin/carddisp.pl?gene=GGT1
SERPINA1	Serpin Family A Member 1	Protein Coding	P01009	62	GC14M094376	0.864111959934235	https://www.genecards.org/cgi-bin/carddisp.pl?gene=SERPINA1
FKBP1A	FKBP Prolyl Isomerase 1A	Protein Coding	P62942	61	GC20M001369	0.864111959934235	https://www.genecards.org/cgi-bin/carddisp.pl?gene=FKBP1A
OPRM1	Opioid Receptor Mu 1	Protein Coding	P35372	61	GC06P163868	0.864111959934235	https://www.genecards.org/cgi-bin/carddisp.pl?gene=OPRM1
ESRRB	Estrogen Related Receptor Beta	Protein Coding	O95718	60	GC14P076310	0.864111959934235	https://www.genecards.org/cgi-bin/carddisp.pl?gene=ESRRB
VCL	Vinculin	Protein Coding	P18206	60	GC10P073995	0.864111959934235	https://www.genecards.org/cgi-bin/carddisp.pl?gene=VCL
F5	Coagulation Factor V	Protein Coding	P12259	59	GC01M169511	0.864111959934235	https://www.genecards.org/cgi-bin/carddisp.pl?gene=F5
APEX1	Apurinic/Apyrimidinic Endodeoxyribonuclease 1	Protein Coding	P27695	58	GC14P020455	0.864111959934235	https://www.genecards.org/cgi-bin/carddisp.pl?gene=APEX1
CYP27B1	Cytochrome P450 Family 27 Subfamily B Member 1	Protein Coding	O15528	58	GC12M059933	0.864111959934235	https://www.genecards.org/cgi-bin/carddisp.pl?gene=CYP27B1
FER	FER Tyrosine Kinase	Protein Coding	P16591	58	GC05P108747	0.864111959934235	https://www.genecards.org/cgi-bin/carddisp.pl?gene=FER
IL1RAP	Interleukin 1 Receptor Accessory Protein	Protein Coding	Q9NPH3	58	GC03P190514	0.864111959934235	https://www.genecards.org/cgi-bin/carddisp.pl?gene=IL1RAP
KCNA1	Potassium Voltage-Gated Channel Subfamily A Member 1	Protein Coding	Q09470	58	GC12P046714	0.864111959934235	https://www.genecards.org/cgi-bin/carddisp.pl?gene=KCNA1
TKT	Transketolase	Protein Coding	P29401	58	GC03M053224	0.864111959934235	https://www.genecards.org/cgi-bin/carddisp.pl?gene=TKT
ERAP1	Endoplasmic Reticulum Aminopeptidase 1	Protein Coding	Q9NZ08	57	GC05M096760	0.864111959934235	https://www.genecards.org/cgi-bin/carddisp.pl?gene=ERAP1
CD2	CD2 Molecule	Protein Coding	P06729	56	GC01P116754	0.864111959934235	https://www.genecards.org/cgi-bin/carddisp.pl?gene=CD2
GDF2	Growth Differentiation Factor 2	Protein Coding	Q9UK05	56	GC10P047322	0.864111959934235	https://www.genecards.org/cgi-bin/carddisp.pl?gene=GDF2
IGFBP2	Insulin Like Growth Factor Binding Protein 2	Protein Coding	P18065	56	GC02P216632	0.864111959934235	https://www.genecards.org/cgi-bin/carddisp.pl?gene=IGFBP2
RNASEL	Ribonuclease L	Protein Coding	Q05823	56	GC01M182573	0.864111959934235	https://www.genecards.org/cgi-bin/carddisp.pl?gene=RNASEL
AKAP13	A-Kinase Anchoring Protein 13	Protein Coding	Q12802	55	GC15P176172	0.864111959934235	https://www.genecards.org/cgi-bin/carddisp.pl?gene=AKAP13
CCL7	C-C Motif Chemokine Ligand 7	Protein Coding	P80098	55	GC17P034270	0.864111959934235	https://www.genecards.org/cgi-bin/carddisp.pl?gene=CCL7
HRH2	Histamine Receptor H2	Protein Coding	P25021	55	GC05P175659	0.864111959934235	https://www.genecards.org/cgi-bin/carddisp.pl?gene=HRH2
IL9	Interleukin 9	Protein Coding	P15248	55	GC05M135891	0.864111959934235	https://www.genecards.org/cgi-bin/carddisp.pl?gene=IL9
NPPB	Natriuretic Peptide B	Protein Coding	P16860	55	GC01M019843	0.864111959934235	https://www.genecards.org/cgi-bin/carddisp.pl?gene=NPPB
RBP3	Retinol Binding Protein 3	Protein Coding	P10745	54	GC10P047348	0.864111959934235	https://www.genecards.org/cgi-bin/carddisp.pl?gene=RBP3
RAB4A	RAB4A, Member RAS Oncogene Family	Protein Coding	P20338	53	GC01P229271	0.864111959934235	https://www.genecards.org/cgi-bin/carddisp.pl?gene=RAB4A
IDO2	Indoleamine 2,3-Dioxygenase 2	Protein Coding	Q6ZQW0	52	GC08P040951	0.864111959934235	https://www.genecards.org/cgi-bin/carddisp.pl?gene=IDO2
GP2	Glycoprotein 2	Protein Coding	P55259	51	GC16M020309	0.864111959934235	https://www.genecards.org/cgi-bin/carddisp.pl?gene=GP2
ZFPM2	Zinc Finger Protein, FOG Family Member 2	Protein Coding	Q8WW38	51	GC08P104590	0.864111959934235	https://www.genecards.org/cgi-bin/carddisp.pl?gene=ZFPM2
GNLY	Granulysin	Protein Coding	P22749	49	GC02P085685	0.864111959934235	https://www.genecards.org/cgi-bin/carddisp.pl?gene=GNLY
CCL13	C-C Motif Chemokine Ligand 13	Protein Coding	Q99616	48	GC17P034356	0.864111959934235	https://www.genecards.org/cgi-bin/carddisp.pl?gene=CCL13
MARCO	Macrophage Receptor With Collagenous Structure	Protein Coding	Q9UEW3	47	GC02P118942	0.864111959934235	https://www.genecards.org/cgi-bin/carddisp.pl?gene=MARCO
CKLF	Chemokine Like Factor	Protein Coding	Q9UBR5	44	GC16P066552	0.864111959934235	https://www.genecards.org/cgi-bin/carddisp.pl?gene=CKLF
ITGBL1	Integrin Subunit Beta Like 1	Protein Coding	O95965	43	GC13P101454	0.864111959934235	https://www.genecards.org/cgi-bin/carddisp.pl?gene=ITGBL1
CASP12	Caspase 12 (Gene/Pseudogene)	Protein Coding	Q6UXS9	40	GC11M133538	0.864111959934235	https://www.genecards.org/cgi-bin/carddisp.pl?gene=CASP12
SMR3B	Submaxillary Gland Androgen Regulated Protein 3B	Protein Coding	P02814	36	GC04P070370	0.864111959934235	https://www.genecards.org/cgi-bin/carddisp.pl?gene=SMR3B
MIR211	MicroRNA 211	RNA Gene		30	GC15M031065	0.864111959934235	https://www.genecards.org/cgi-bin/carddisp.pl?gene=MIR211
MIR181D	MicroRNA 181d	RNA Gene		27	GC19P013874	0.864111959934235	https://www.genecards.org/cgi-bin/carddisp.pl?gene=MIR181D
HRES1	HTLV-1 Related Endogenous Sequence (Pseudogene)	Pseudogene	P13985	15	GC01U990083	0.864111959934235	https://www.genecards.org/cgi-bin/carddisp.pl?gene=HRES1
MIR4498	MicroRNA 4498	RNA Gene		10	GC12M120155	0.864111959934235	https://www.genecards.org/cgi-bin/carddisp.pl?gene=MIR4498
IFN1@	Interferon, Type 1, Cluster	Gene Cluster		6	GC09U990039	0.864111959934235	https://www.genecards.org/cgi-bin/carddisp.pl?gene=IFN1@
TLR7	Toll Like Receptor 7	Protein Coding	Q9NYK1	61	GC0XP012867	0.856610715389252	https://www.genecards.org/cgi-bin/carddisp.pl?gene=TLR7
BDNF	Brain Derived Neurotrophic Factor	Protein Coding	P23560	62	GC11M027654	0.817184209823608	https://www.genecards.org/cgi-bin/carddisp.pl?gene=BDNF
TLR8	Toll Like Receptor 8	Protein Coding	Q9NR97	62	GC0XP012924	0.817184209823608	https://www.genecards.org/cgi-bin/carddisp.pl?gene=TLR8
MALT1	MALT1 Paracaspase	Protein Coding	Q9UDY8	60	GC18P058671	0.80795431137085	https://www.genecards.org/cgi-bin/carddisp.pl?gene=MALT1
IL23A	Interleukin 23 Subunit Alpha	Protein Coding	Q9NPF7	51	GC12P065392	0.80795431137085	https://www.genecards.org/cgi-bin/carddisp.pl?gene=IL23A
ALPK1	Alpha Kinase 1	Protein Coding	Q96QP1	50	GC04P112285	0.80795431137085	https://www.genecards.org/cgi-bin/carddisp.pl?gene=ALPK1
SFTA3	Surfactant Associated 3	RNA Gene	P0C7M3	43	GC14M036518	0.80795431137085	https://www.genecards.org/cgi-bin/carddisp.pl?gene=SFTA3
MIR373	MicroRNA 373	RNA Gene		29	GC19P133648	0.80795431137085	https://www.genecards.org/cgi-bin/carddisp.pl?gene=MIR373
JAK2	Janus Kinase 2	Protein Coding	O60674	66	GC09P004985	0.795250594615936	https://www.genecards.org/cgi-bin/carddisp.pl?gene=JAK2
DPYD	Dihydropyrimidine Dehydrogenase	Protein Coding	Q12882	64	GC01M097015	0.795250594615936	https://www.genecards.org/cgi-bin/carddisp.pl?gene=DPYD
FOS	Fos Proto-Oncogene, AP-1 Transcription Factor Subunit	Protein Coding	P01100	63	GC14P075278	0.795250594615936	https://www.genecards.org/cgi-bin/carddisp.pl?gene=FOS
NPPC	Natriuretic Peptide C	Protein Coding	P23582	53	GC02M231921	0.795250594615936	https://www.genecards.org/cgi-bin/carddisp.pl?gene=NPPC
CPD	Carboxypeptidase D	Protein Coding	O75976	50	GC17P030378	0.795250594615936	https://www.genecards.org/cgi-bin/carddisp.pl?gene=CPD
TNFSF18	TNF Superfamily Member 18	Protein Coding	Q9UNG2	47	GC01M173009	0.795250594615936	https://www.genecards.org/cgi-bin/carddisp.pl?gene=TNFSF18
GAS5	Growth Arrest Specific 5	RNA Gene		32	GC01M173947	0.785803437232971	https://www.genecards.org/cgi-bin/carddisp.pl?gene=GAS5
MIR302D	MicroRNA 302d	RNA Gene		28	GC04M112648	0.785803437232971	https://www.genecards.org/cgi-bin/carddisp.pl?gene=MIR302D
CCL20	C-C Motif Chemokine Ligand 20	Protein Coding	P78556	54	GC02P227846	0.78062105178833	https://www.genecards.org/cgi-bin/carddisp.pl?gene=CCL20
MX1	MX Dynamin Like GTPase 1	Protein Coding	P20591	52	GC21P041420	0.770417034626007	https://www.genecards.org/cgi-bin/carddisp.pl?gene=MX1
NR1H3	Nuclear Receptor Subfamily 1 Group H Member 3	Protein Coding	Q13133	59	GC11P047248	0.745885610580444	https://www.genecards.org/cgi-bin/carddisp.pl?gene=NR1H3
HAVCR2	Hepatitis A Virus Cellular Receptor 2	Protein Coding	Q8TDQ0	58	GC05M157063	0.745885610580444	https://www.genecards.org/cgi-bin/carddisp.pl?gene=HAVCR2
PAEP	Progestagen Associated Endometrial Protein	Protein Coding	P09466	52	GC09P135561	0.745885610580444	https://www.genecards.org/cgi-bin/carddisp.pl?gene=PAEP
TRC-GCA24-1	TRNA-Cys (GCA) 24-1	RNA Gene		15	GC17M089223	0.745885610580444	https://www.genecards.org/cgi-bin/carddisp.pl?gene=TRC-GCA24-1
TNFRSF1B	TNF Receptor Superfamily Member 1B	Protein Coding	P20333	61	GC01P060401	0.73551070690155	https://www.genecards.org/cgi-bin/carddisp.pl?gene=TNFRSF1B
MAP2K1	Mitogen-Activated Protein Kinase Kinase 1	Protein Coding	Q02750	67	GC15P066386	0.716970145702362	https://www.genecards.org/cgi-bin/carddisp.pl?gene=MAP2K1
CTSD	Cathepsin D	Protein Coding	P07339	65	GC11M001752	0.716970145702362	https://www.genecards.org/cgi-bin/carddisp.pl?gene=CTSD
PIK3R1	Phosphoinositide-3-Kinase Regulatory Subunit 1	Protein Coding	P27986	65	GC05P068215	0.716970145702362	https://www.genecards.org/cgi-bin/carddisp.pl?gene=PIK3R1
ACHE	Acetylcholinesterase (Yt Blood Group)	Protein Coding	P22303	61	GC07M100889	0.716970145702362	https://www.genecards.org/cgi-bin/carddisp.pl?gene=ACHE
IRAK1	Interleukin 1 Receptor Associated Kinase 1	Protein Coding	P51617	61	GC0XM154010	0.716970145702362	https://www.genecards.org/cgi-bin/carddisp.pl?gene=IRAK1
PTK2	Protein Tyrosine Kinase 2	Protein Coding	Q05397	61	GC08M140657	0.716970145702362	https://www.genecards.org/cgi-bin/carddisp.pl?gene=PTK2
RIGI	RNA Sensor RIG-I	Protein Coding	O95786	61	GC09M032545	0.716970145702362	https://www.genecards.org/cgi-bin/carddisp.pl?gene=RIGI
CTSC	Cathepsin C	Protein Coding	P53634	60	GC11M133353	0.716970145702362	https://www.genecards.org/cgi-bin/carddisp.pl?gene=CTSC
ARAF	A-Raf Proto-Oncogene, Serine/Threonine Kinase	Protein Coding	P10398	59	GC0XP059201	0.716970145702362	https://www.genecards.org/cgi-bin/carddisp.pl?gene=ARAF
IMPA1	Inositol Monophosphatase 1	Protein Coding	P29218	59	GC08M081656	0.716970145702362	https://www.genecards.org/cgi-bin/carddisp.pl?gene=IMPA1
POLB	DNA Polymerase Beta	Protein Coding	P06746	59	GC08P042338	0.716970145702362	https://www.genecards.org/cgi-bin/carddisp.pl?gene=POLB
BID	BH3 Interacting Domain Death Agonist	Protein Coding	P55957	58	GC22M017734	0.716970145702362	https://www.genecards.org/cgi-bin/carddisp.pl?gene=BID
HRH1	Histamine Receptor H1	Protein Coding	P35367	58	GC03P024228	0.716970145702362	https://www.genecards.org/cgi-bin/carddisp.pl?gene=HRH1
PXN	Paxillin	Protein Coding	P49023	58	GC12M120210	0.716970145702362	https://www.genecards.org/cgi-bin/carddisp.pl?gene=PXN
DHX9	DExH-Box Helicase 9	Protein Coding	Q08211	56	GC01P182839	0.716970145702362	https://www.genecards.org/cgi-bin/carddisp.pl?gene=DHX9
PDE3B	Phosphodiesterase 3B	Protein Coding	Q13370	55	GC11P014643	0.716970145702362	https://www.genecards.org/cgi-bin/carddisp.pl?gene=PDE3B
AHI1	Abelson Helper Integration Site 1	Protein Coding	Q8N157	53	GC06M135283	0.716970145702362	https://www.genecards.org/cgi-bin/carddisp.pl?gene=AHI1
AKAP1	A-Kinase Anchoring Protein 1	Protein Coding	Q92667	53	GC17P057085	0.716970145702362	https://www.genecards.org/cgi-bin/carddisp.pl?gene=AKAP1
CD84	CD84 Molecule	Protein Coding	Q9UIB8	53	GC01M160541	0.716970145702362	https://www.genecards.org/cgi-bin/carddisp.pl?gene=CD84
TNPO1	Transportin 1	Protein Coding	Q92973	53	GC05P072816	0.716970145702362	https://www.genecards.org/cgi-bin/carddisp.pl?gene=TNPO1
GRP	Gastrin Releasing Peptide	Protein Coding	P07492	52	GC18P059220	0.716970145702362	https://www.genecards.org/cgi-bin/carddisp.pl?gene=GRP
TUBGCP2	Tubulin Gamma Complex Component 2	Protein Coding	Q9BSJ2	52	GC10M133278	0.716970145702362	https://www.genecards.org/cgi-bin/carddisp.pl?gene=TUBGCP2
KLK10	Kallikrein Related Peptidase 10	Protein Coding	O43240	51	GC19M051012	0.716970145702362	https://www.genecards.org/cgi-bin/carddisp.pl?gene=KLK10
REG3A	Regenerating Family Member 3 Alpha	Protein Coding	Q06141	49	GC02M079157	0.716970145702362	https://www.genecards.org/cgi-bin/carddisp.pl?gene=REG3A
LILRB3	Leukocyte Immunoglobulin Like Receptor B3	Protein Coding	O75022	47	GC19M054216	0.716970145702362	https://www.genecards.org/cgi-bin/carddisp.pl?gene=LILRB3
IFNA7	Interferon Alpha 7	Protein Coding	P01567	44	GC09M022226	0.716970145702362	https://www.genecards.org/cgi-bin/carddisp.pl?gene=IFNA7
MIR215	MicroRNA 215	RNA Gene		27	GC01M220117	0.716970145702362	https://www.genecards.org/cgi-bin/carddisp.pl?gene=MIR215
MIR524	MicroRNA 524	RNA Gene		22	GC19P053711	0.716970145702362	https://www.genecards.org/cgi-bin/carddisp.pl?gene=MIR524
EZH2	Enhancer Of Zeste 2 Polycomb Repressive Complex 2 Subunit	Protein Coding	Q15910	66	GC07M148807	0.709468901157379	https://www.genecards.org/cgi-bin/carddisp.pl?gene=EZH2
KDR	Kinase Insert Domain Receptor	Protein Coding	P35968	66	GC04M055078	0.709468901157379	https://www.genecards.org/cgi-bin/carddisp.pl?gene=KDR
EPOR	Erythropoietin Receptor	Protein Coding	P19235	61	GC19M011377	0.709468901157379	https://www.genecards.org/cgi-bin/carddisp.pl?gene=EPOR
CDH5	Cadherin 5	Protein Coding	P33151	59	GC16P066366	0.709468901157379	https://www.genecards.org/cgi-bin/carddisp.pl?gene=CDH5
VEGFC	Vascular Endothelial Growth Factor C	Protein Coding	P49767	59	GC04M176683	0.709468901157379	https://www.genecards.org/cgi-bin/carddisp.pl?gene=VEGFC
SERPINB2	Serpin Family B Member 2	Protein Coding	P05120	56	GC18P063871	0.709468901157379	https://www.genecards.org/cgi-bin/carddisp.pl?gene=SERPINB2
PLP1	Proteolipid Protein 1	Protein Coding	P60201	55	GC0XP103773	0.709468901157379	https://www.genecards.org/cgi-bin/carddisp.pl?gene=PLP1
IL7	Interleukin 7	Protein Coding	P13232	55	GC08M078689	0.70863151550293	https://www.genecards.org/cgi-bin/carddisp.pl?gene=IL7
S100A9	S100 Calcium Binding Protein A9	Protein Coding	P06702	56	GC01P153357	0.706459105014801	https://www.genecards.org/cgi-bin/carddisp.pl?gene=S100A9
LILRB1	Leukocyte Immunoglobulin Like Receptor B1	Protein Coding	Q8NHL6	54	GC19P133676	0.706459105014801	https://www.genecards.org/cgi-bin/carddisp.pl?gene=LILRB1
FFAR2	Free Fatty Acid Receptor 2	Protein Coding	O15552	52	GC19P132918	0.706459105014801	https://www.genecards.org/cgi-bin/carddisp.pl?gene=FFAR2
LILRB2	Leukocyte Immunoglobulin Like Receptor B2	Protein Coding	Q8N423	51	GC19M101520	0.706459105014801	https://www.genecards.org/cgi-bin/carddisp.pl?gene=LILRB2
LILRB4	Leukocyte Immunoglobulin Like Receptor B4	Protein Coding	Q8NHJ6	50	GC19P054643	0.706459105014801	https://www.genecards.org/cgi-bin/carddisp.pl?gene=LILRB4
IL27	Interleukin 27	Protein Coding	Q8NEV9	48	GC16M045528	0.706459105014801	https://www.genecards.org/cgi-bin/carddisp.pl?gene=IL27
RNY4	RNA, Ro60-Associated Y4	RNA Gene		16	GC07P148963	0.706459105014801	https://www.genecards.org/cgi-bin/carddisp.pl?gene=RNY4
TNFAIP3	TNF Alpha Induced Protein 3	Protein Coding	P21580	62	GC06P137866	0.70023900270462	https://www.genecards.org/cgi-bin/carddisp.pl?gene=TNFAIP3
CD200	CD200 Molecule	Protein Coding	P41217	53	GC03P112332	0.70023900270462	https://www.genecards.org/cgi-bin/carddisp.pl?gene=CD200
FCGR2A	Fc Gamma Receptor IIa	Protein Coding	P12318	60	GC01P161505	0.679753184318542	https://www.genecards.org/cgi-bin/carddisp.pl?gene=FCGR2A
ADIPOQ	Adiponectin, C1Q And Collagen Domain Containing	Protein Coding	Q15848	59	GC03P186842	0.679753184318542	https://www.genecards.org/cgi-bin/carddisp.pl?gene=ADIPOQ
NR1H2	Nuclear Receptor Subfamily 1 Group H Member 2	Protein Coding	P55055	58	GC19P050329	0.679753184318542	https://www.genecards.org/cgi-bin/carddisp.pl?gene=NR1H2
TRP-AGG2-6	TRNA-Pro (Anticodon AGG) 2-6	RNA Gene		15	GC14M027784	0.679753184318542	https://www.genecards.org/cgi-bin/carddisp.pl?gene=TRP-AGG2-6
PTPRC	Protein Tyrosine Phosphatase Receptor Type C	Protein Coding	P08575	65	GC01P198607	0.6596919298172	https://www.genecards.org/cgi-bin/carddisp.pl?gene=PTPRC
IFNGR1	Interferon Gamma Receptor 1	Protein Coding	P15260	63	GC06M137197	0.6596919298172	https://www.genecards.org/cgi-bin/carddisp.pl?gene=IFNGR1
HMGB1	High Mobility Group Box 1	Protein Coding	P09429	62	GC13M030456	0.6596919298172	https://www.genecards.org/cgi-bin/carddisp.pl?gene=HMGB1
CEACAM1	CEA Cell Adhesion Molecule 1	Protein Coding	P13688	56	GC19M042507	0.6596919298172	https://www.genecards.org/cgi-bin/carddisp.pl?gene=CEACAM1
SEMA7A	Semaphorin 7A (JohnMiltonHagen Blood Group)	Protein Coding	O75326	56	GC15M074409	0.6596919298172	https://www.genecards.org/cgi-bin/carddisp.pl?gene=SEMA7A
CD276	CD276 Molecule	Protein Coding	Q5ZPR3	55	GC15P073683	0.6596919298172	https://www.genecards.org/cgi-bin/carddisp.pl?gene=CD276
S100A8	S100 Calcium Binding Protein A8	Protein Coding	P05109	54	GC01M165010	0.6596919298172	https://www.genecards.org/cgi-bin/carddisp.pl?gene=S100A8
IL33	Interleukin 33	Protein Coding	O95760	52	GC09P009892	0.6596919298172	https://www.genecards.org/cgi-bin/carddisp.pl?gene=IL33
MICB	MHC Class I Polypeptide-Related Sequence B	Protein Coding	Q29980	52	GC06P156239	0.6596919298172	https://www.genecards.org/cgi-bin/carddisp.pl?gene=MICB
ZBP1	Z-DNA Binding Protein 1	Protein Coding	Q9H171	52	GC20M057603	0.6596919298172	https://www.genecards.org/cgi-bin/carddisp.pl?gene=ZBP1
TIFA	TRAF Interacting Protein With Forkhead Associated Domain	Protein Coding	Q96CG3	44	GC04M112274	0.6596919298172	https://www.genecards.org/cgi-bin/carddisp.pl?gene=TIFA
MEG3	Maternally Expressed 3	RNA Gene		36	GC14P119042	0.6596919298172	https://www.genecards.org/cgi-bin/carddisp.pl?gene=MEG3
C5orf22	Chromosome 5 Open Reading Frame 22	Protein Coding	Q49AR2	35	GC05P031532	0.6596919298172	https://www.genecards.org/cgi-bin/carddisp.pl?gene=C5orf22
MIR98	MicroRNA 98	RNA Gene		27	GC0XM053894	0.6596919298172	https://www.genecards.org/cgi-bin/carddisp.pl?gene=MIR98
VTRNA1-1	Vault RNA 1-1	RNA Gene		18	GC05P156893	0.6596919298172	https://www.genecards.org/cgi-bin/carddisp.pl?gene=VTRNA1-1
LCK	LCK Proto-Oncogene, Src Family Tyrosine Kinase	Protein Coding	P06239	64	GC01P032251	0.64834988117218	https://www.genecards.org/cgi-bin/carddisp.pl?gene=LCK
BST2	Bone Marrow Stromal Cell Antigen 2	Protein Coding	Q10589	52	GC19M100564	0.64834988117218	https://www.genecards.org/cgi-bin/carddisp.pl?gene=BST2
IL37	Interleukin 37	Protein Coding	Q9NZH6	50	GC02P148587	0.64834988117218	https://www.genecards.org/cgi-bin/carddisp.pl?gene=IL37
NANOG	Nanog Homeobox	Protein Coding	Q9H9S0	50	GC12P007787	0.64834988117218	https://www.genecards.org/cgi-bin/carddisp.pl?gene=NANOG
DEFB4A	Defensin Beta 4A	Protein Coding	O15263	48	GC08P010295	0.64834988117218	https://www.genecards.org/cgi-bin/carddisp.pl?gene=DEFB4A
JAK1	Janus Kinase 1	Protein Coding	P23458	66	GC01M064833	0.638661623001099	https://www.genecards.org/cgi-bin/carddisp.pl?gene=JAK1
ADAM17	ADAM Metallopeptidase Domain 17	Protein Coding	P78536	63	GC02M009488	0.613614439964294	https://www.genecards.org/cgi-bin/carddisp.pl?gene=ADAM17
YAP1	Yes1 Associated Transcriptional Regulator	Protein Coding	P46937	61	GC11P102110	0.613614439964294	https://www.genecards.org/cgi-bin/carddisp.pl?gene=YAP1
HLA-DRB1	Major Histocompatibility Complex, Class II, DR Beta 1	Protein Coding	P01911	59	GC06M100352	0.613614439964294	https://www.genecards.org/cgi-bin/carddisp.pl?gene=HLA-DRB1
P2RX7	Purinergic Receptor P2X 7	Protein Coding	Q99572	59	GC12P136098	0.613614439964294	https://www.genecards.org/cgi-bin/carddisp.pl?gene=P2RX7
HLA-C	Major Histocompatibility Complex, Class I, C	Protein Coding	P10321	56	GC06M100254	0.613614439964294	https://www.genecards.org/cgi-bin/carddisp.pl?gene=HLA-C
IKZF1	IKAROS Family Zinc Finger 1	Protein Coding	Q13422	61	GC07P050303	0.598743796348572	https://www.genecards.org/cgi-bin/carddisp.pl?gene=IKZF1
EGR2	Early Growth Response 2	Protein Coding	P11161	58	GC10M062811	0.598743796348572	https://www.genecards.org/cgi-bin/carddisp.pl?gene=EGR2
PRDM1	PR/SET Domain 1	Protein Coding	O75626	58	GC06P157373	0.598743796348572	https://www.genecards.org/cgi-bin/carddisp.pl?gene=PRDM1
CD244	CD244 Molecule	Protein Coding	Q9BZW8	56	GC01M160830	0.598743796348572	https://www.genecards.org/cgi-bin/carddisp.pl?gene=CD244
IL19	Interleukin 19	Protein Coding	Q9UHD0	52	GC01P206770	0.598743796348572	https://www.genecards.org/cgi-bin/carddisp.pl?gene=IL19
LAG3	Lymphocyte Activating 3	Protein Coding	P18627	52	GC12P046770	0.598743796348572	https://www.genecards.org/cgi-bin/carddisp.pl?gene=LAG3
DEFB1	Defensin Beta 1	Protein Coding	P60022	50	GC08M006870	0.598743796348572	https://www.genecards.org/cgi-bin/carddisp.pl?gene=DEFB1
DEFB103B	Defensin Beta 103B	Protein Coding	P81534	37	GC08M007430	0.598743796348572	https://www.genecards.org/cgi-bin/carddisp.pl?gene=DEFB103B
MIR199B	MicroRNA 199b	RNA Gene		29	GC09M128244	0.598743796348572	https://www.genecards.org/cgi-bin/carddisp.pl?gene=MIR199B
ZFAS1	ZNFX1 Antisense RNA 1	RNA Gene		29	GC20P049276	0.598743796348572	https://www.genecards.org/cgi-bin/carddisp.pl?gene=ZFAS1
MIR302A	MicroRNA 302a	RNA Gene		28	GC04M112949	0.598743796348572	https://www.genecards.org/cgi-bin/carddisp.pl?gene=MIR302A
TRAF6	TNF Receptor Associated Factor 6	Protein Coding	Q9Y4K3	59	GC11M036467	0.574187934398651	https://www.genecards.org/cgi-bin/carddisp.pl?gene=TRAF6
CLEC7A	C-Type Lectin Domain Containing 7A	Protein Coding	Q9BXN2	58	GC12M033111	0.574187934398651	https://www.genecards.org/cgi-bin/carddisp.pl?gene=CLEC7A
SOCS1	Suppressor Of Cytokine Signaling 1	Protein Coding	O15524	58	GC16M027316	0.574187934398651	https://www.genecards.org/cgi-bin/carddisp.pl?gene=SOCS1
GAL	Galanin And GMAP Prepropeptide	Protein Coding	P22466	57	GC11P099196	0.574187934398651	https://www.genecards.org/cgi-bin/carddisp.pl?gene=GAL
DOCK2	Dedicator Of Cytokinesis 2	Protein Coding	Q92608	56	GC05P169637	0.574187934398651	https://www.genecards.org/cgi-bin/carddisp.pl?gene=DOCK2
S1PR5	Sphingosine-1-Phosphate Receptor 5	Protein Coding	Q9H228	55	GC19M010512	0.574187934398651	https://www.genecards.org/cgi-bin/carddisp.pl?gene=S1PR5
CXCR5	C-X-C Motif Chemokine Receptor 5	Protein Coding	P32302	54	GC11P123529	0.574187934398651	https://www.genecards.org/cgi-bin/carddisp.pl?gene=CXCR5
MCAM	Melanoma Cell Adhesion Molecule	Protein Coding	P43121	54	GC11M119308	0.574187934398651	https://www.genecards.org/cgi-bin/carddisp.pl?gene=MCAM
CXCL5	C-X-C Motif Chemokine Ligand 5	Protein Coding	P42830	51	GC04M073995	0.574187934398651	https://www.genecards.org/cgi-bin/carddisp.pl?gene=CXCL5
MICA	MHC Class I Polypeptide-Related Sequence A	Protein Coding	Q29983	51	GC06P031399	0.574187934398651	https://www.genecards.org/cgi-bin/carddisp.pl?gene=MICA
BANCR	BRAF-Activated Non-Protein Coding RNA	RNA Gene		22	GC09M069296	0.574187934398651	https://www.genecards.org/cgi-bin/carddisp.pl?gene=BANCR
CTNNB1	Catenin Beta 1	Protein Coding	P35222	66	GC03P041194	0.562327086925507	https://www.genecards.org/cgi-bin/carddisp.pl?gene=CTNNB1
DNMT1	DNA Methyltransferase 1	Protein Coding	P26358	65	GC19M010133	0.562327086925507	https://www.genecards.org/cgi-bin/carddisp.pl?gene=DNMT1
CD19	CD19 Molecule	Protein Coding	P15391	63	GC16P104821	0.562327086925507	https://www.genecards.org/cgi-bin/carddisp.pl?gene=CD19
CD34	CD34 Molecule	Protein Coding	P28906	58	GC01M207880	0.562327086925507	https://www.genecards.org/cgi-bin/carddisp.pl?gene=CD34
GMNN	Geminin DNA Replication Inhibitor	Protein Coding	O75496	57	GC06P024779	0.562327086925507	https://www.genecards.org/cgi-bin/carddisp.pl?gene=GMNN
HPSE	Heparanase	Protein Coding	Q9Y251	57	GC04M083292	0.562327086925507	https://www.genecards.org/cgi-bin/carddisp.pl?gene=HPSE
TLR6	Toll Like Receptor 6	Protein Coding	Q9Y2C9	57	GC04M038828	0.562327086925507	https://www.genecards.org/cgi-bin/carddisp.pl?gene=TLR6
SARDH	Sarcosine Dehydrogenase	Protein Coding	Q9UL12	55	GC09M133663	0.562327086925507	https://www.genecards.org/cgi-bin/carddisp.pl?gene=SARDH
VEGFB	Vascular Endothelial Growth Factor B	Protein Coding	P49765	55	GC11P064234	0.562327086925507	https://www.genecards.org/cgi-bin/carddisp.pl?gene=VEGFB
REG1A	Regenerating Family Member 1 Alpha	Protein Coding	P05451	52	GC02P079120	0.562327086925507	https://www.genecards.org/cgi-bin/carddisp.pl?gene=REG1A
CARD9	Caspase Recruitment Domain Family Member 9	Protein Coding	Q9H257	58	GC09M136364	0.553097188472748	https://www.genecards.org/cgi-bin/carddisp.pl?gene=CARD9
SIGIRR	Single Ig And TIR Domain Containing	Protein Coding	Q6IA17	52	GC11M013212	0.553097188472748	https://www.genecards.org/cgi-bin/carddisp.pl?gene=SIGIRR
HS3ST1	Heparan Sulfate-Glucosamine 3-Sulfotransferase 1	Protein Coding	O14792	51	GC04M011394	0.553097188472748	https://www.genecards.org/cgi-bin/carddisp.pl?gene=HS3ST1
MIRLET7B	MicroRNA Let-7b	RNA Gene		29	GC22P081742	0.553097188472748	https://www.genecards.org/cgi-bin/carddisp.pl?gene=MIRLET7B
KLF3-AS1	KLF3 Antisense RNA 1	RNA Gene		26	GC04M038594	0.553097188472748	https://www.genecards.org/cgi-bin/carddisp.pl?gene=KLF3-AS1
SLX1A-SULT1A3	SLX1A-SULT1A3 Readthrough (NMD Candidate)	RNA Gene		21	GC16P104939	0.553097188472748	https://www.genecards.org/cgi-bin/carddisp.pl?gene=SLX1A-SULT1A3
MIR543	MicroRNA 543	RNA Gene		20	GC14P118095	0.553097188472748	https://www.genecards.org/cgi-bin/carddisp.pl?gene=MIR543
MIR2909	MicroRNA 2909	RNA Gene		13	GC17P037033	0.553097188472748	https://www.genecards.org/cgi-bin/carddisp.pl?gene=MIR2909
DPEP1	Dipeptidase 1	Protein Coding	P16444	56	GC16P089613	0.550554275512695	https://www.genecards.org/cgi-bin/carddisp.pl?gene=DPEP1
AKT1	AKT Serine/Threonine Kinase 1	Protein Coding	P31749	66	GC14M104769	0.52742075920105	https://www.genecards.org/cgi-bin/carddisp.pl?gene=AKT1
MMP9	Matrix Metallopeptidase 9	Protein Coding	P14780	66	GC20P046008	0.52742075920105	https://www.genecards.org/cgi-bin/carddisp.pl?gene=MMP9
SLC2A1	Solute Carrier Family 2 Member 1	Protein Coding	P11166	66	GC01M042925	0.52742075920105	https://www.genecards.org/cgi-bin/carddisp.pl?gene=SLC2A1
IDH1	Isocitrate Dehydrogenase (NADP(+)) 1	Protein Coding	O75874	65	GC02M208236	0.52742075920105	https://www.genecards.org/cgi-bin/carddisp.pl?gene=IDH1
NOTCH1	Notch Receptor 1	Protein Coding	P46531	65	GC09M138976	0.52742075920105	https://www.genecards.org/cgi-bin/carddisp.pl?gene=NOTCH1
HSP90AA1	Heat Shock Protein 90 Alpha Family Class A Member 1	Protein Coding	P07900	64	GC14M102080	0.52742075920105	https://www.genecards.org/cgi-bin/carddisp.pl?gene=HSP90AA1
APP	Amyloid Beta Precursor Protein	Protein Coding	P05067	63	GC21M025880	0.52742075920105	https://www.genecards.org/cgi-bin/carddisp.pl?gene=APP
MAP3K7	Mitogen-Activated Protein Kinase Kinase Kinase 7	Protein Coding	O43318	63	GC06M090513	0.52742075920105	https://www.genecards.org/cgi-bin/carddisp.pl?gene=MAP3K7
VIM	Vimentin	Protein Coding	P08670	63	GC10P017227	0.52742075920105	https://www.genecards.org/cgi-bin/carddisp.pl?gene=VIM
IL6ST	Interleukin 6 Cytokine Family Signal Transducer	Protein Coding	P40189	62	GC05M055935	0.52742075920105	https://www.genecards.org/cgi-bin/carddisp.pl?gene=IL6ST
FST	Follistatin	Protein Coding	P19883	61	GC05P053480	0.52742075920105	https://www.genecards.org/cgi-bin/carddisp.pl?gene=FST
C1QA	Complement C1q A Chain	Protein Coding	P02745	60	GC01P060983	0.52742075920105	https://www.genecards.org/cgi-bin/carddisp.pl?gene=C1QA
TEAD1	TEA Domain Transcription Factor 1	Protein Coding	P28347	59	GC11P012674	0.52742075920105	https://www.genecards.org/cgi-bin/carddisp.pl?gene=TEAD1
CALCA	Calcitonin Related Polypeptide Alpha	Protein Coding	P06881	56	GC11M014966	0.52742075920105	https://www.genecards.org/cgi-bin/carddisp.pl?gene=CALCA
SOCS3	Suppressor Of Cytokine Signaling 3	Protein Coding	O14543	56	GC17M078356	0.52742075920105	https://www.genecards.org/cgi-bin/carddisp.pl?gene=SOCS3
PTBP1	Polypyrimidine Tract Binding Protein 1	Protein Coding	P26599	55	GC19P000797	0.52742075920105	https://www.genecards.org/cgi-bin/carddisp.pl?gene=PTBP1
CEACAM3	CEA Cell Adhesion Molecule 3	Protein Coding	P40198	54	GC19P041796	0.52742075920105	https://www.genecards.org/cgi-bin/carddisp.pl?gene=CEACAM3
SCGB1A1	Secretoglobin Family 1A Member 1	Protein Coding	P11684	54	GC11P062405	0.52742075920105	https://www.genecards.org/cgi-bin/carddisp.pl?gene=SCGB1A1
TAFAZZIN	Tafazzin, Phospholipid-Lysophospholipid Transacylase	Protein Coding	Q16635	54	GC0XP154968	0.52742075920105	https://www.genecards.org/cgi-bin/carddisp.pl?gene=TAFAZZIN
CEACAM6	CEA Cell Adhesion Molecule 6	Protein Coding	P40199	53	GC19P041750	0.52742075920105	https://www.genecards.org/cgi-bin/carddisp.pl?gene=CEACAM6
PF4	Platelet Factor 4	Protein Coding	P02776	52	GC04M073980	0.52742075920105	https://www.genecards.org/cgi-bin/carddisp.pl?gene=PF4
CCL8	C-C Motif Chemokine Ligand 8	Protein Coding	P80075	51	GC17P034319	0.52742075920105	https://www.genecards.org/cgi-bin/carddisp.pl?gene=CCL8
WWTR1	WW Domain Containing Transcription Regulator 1	Protein Coding	Q9GZV5	50	GC03M149517	0.52742075920105	https://www.genecards.org/cgi-bin/carddisp.pl?gene=WWTR1
CD24	CD24 Molecule	Protein Coding	P25063	46	GC06M106969	0.52742075920105	https://www.genecards.org/cgi-bin/carddisp.pl?gene=CD24
MIR21	MicroRNA 21	RNA Gene		33	GC17P134223	0.52742075920105	https://www.genecards.org/cgi-bin/carddisp.pl?gene=MIR21
TUG1	Taurine Up-Regulated 1	Protein Coding	A0A6I8PU40	33	GC22P030969	0.52742075920105	https://www.genecards.org/cgi-bin/carddisp.pl?gene=TUG1
HCCAT5	Hepatocellular Carcinoma Associated Transcript 5	RNA Gene		26	GC16P073092	0.52742075920105	https://www.genecards.org/cgi-bin/carddisp.pl?gene=HCCAT5
SNHG14	Small Nucleolar RNA Host Gene 14	RNA Gene		26	GC15P174552	0.52742075920105	https://www.genecards.org/cgi-bin/carddisp.pl?gene=SNHG14
RNY1	RNA, Ro60-Associated Y1	RNA Gene		25	GC07M148987	0.52742075920105	https://www.genecards.org/cgi-bin/carddisp.pl?gene=RNY1
SBF2-AS1	SBF2 Antisense RNA 1	RNA Gene		24	GC11P009758	0.52742075920105	https://www.genecards.org/cgi-bin/carddisp.pl?gene=SBF2-AS1
HIF1A-AS2	HIF1A Antisense RNA 2	RNA Gene		23	GC14M061747	0.52742075920105	https://www.genecards.org/cgi-bin/carddisp.pl?gene=HIF1A-AS2
VTRNA2-1	Vault RNA 2-1	RNA Gene		23	GC05M136081	0.52742075920105	https://www.genecards.org/cgi-bin/carddisp.pl?gene=VTRNA2-1
MIR496	MicroRNA 496	RNA Gene		17	GC14P119080	0.52742075920105	https://www.genecards.org/cgi-bin/carddisp.pl?gene=MIR496
TRS-TGA2-1	TRNA-Ser (Anticodon TGA) 2-1	RNA Gene		8	GC06P156086	0.52742075920105	https://www.genecards.org/cgi-bin/carddisp.pl?gene=TRS-TGA2-1
JUN	Jun Proto-Oncogene, AP-1 Transcription Factor Subunit	Protein Coding	P05412	62	GC01M058780	0.509714245796204	https://www.genecards.org/cgi-bin/carddisp.pl?gene=JUN
MMP2	Matrix Metallopeptidase 2	Protein Coding	P08253	66	GC16P105536	0.466472625732422	https://www.genecards.org/cgi-bin/carddisp.pl?gene=MMP2
SNCA	Synuclein Alpha	Protein Coding	P37840	65	GC04M089724	0.466472625732422	https://www.genecards.org/cgi-bin/carddisp.pl?gene=SNCA
NOTCH3	Notch Receptor 3	Protein Coding	Q9UM47	64	GC19M015159	0.466472625732422	https://www.genecards.org/cgi-bin/carddisp.pl?gene=NOTCH3
CDC42	Cell Division Cycle 42	Protein Coding	P60953	63	GC01P022052	0.466472625732422	https://www.genecards.org/cgi-bin/carddisp.pl?gene=CDC42
ACACA	Acetyl-CoA Carboxylase Alpha	Protein Coding	Q13085	62	GC17M037084	0.466472625732422	https://www.genecards.org/cgi-bin/carddisp.pl?gene=ACACA
CYBB	Cytochrome B-245 Beta Chain	Protein Coding	P04839	62	GC0XP037780	0.466472625732422	https://www.genecards.org/cgi-bin/carddisp.pl?gene=CYBB
GSN	Gelsolin	Protein Coding	P06396	62	GC09P121201	0.466472625732422	https://www.genecards.org/cgi-bin/carddisp.pl?gene=GSN
TNFRSF10B	TNF Receptor Superfamily Member 10b	Protein Coding	O14763	62	GC08M023020	0.466472625732422	https://www.genecards.org/cgi-bin/carddisp.pl?gene=TNFRSF10B
CDK1	Cyclin Dependent Kinase 1	Protein Coding	P06493	61	GC10P060772	0.466472625732422	https://www.genecards.org/cgi-bin/carddisp.pl?gene=CDK1
FCGR2B	Fc Gamma Receptor IIb	Protein Coding	P31994	61	GC01P170820	0.466472625732422	https://www.genecards.org/cgi-bin/carddisp.pl?gene=FCGR2B
GFAP	Glial Fibrillary Acidic Protein	Protein Coding	P14136	61	GC17M089491	0.466472625732422	https://www.genecards.org/cgi-bin/carddisp.pl?gene=GFAP
HIF1A	Hypoxia Inducible Factor 1 Subunit Alpha	Protein Coding	Q16665	61	GC14P061695	0.466472625732422	https://www.genecards.org/cgi-bin/carddisp.pl?gene=HIF1A
KCNK3	Potassium Two Pore Domain Channel Subfamily K Member 3	Protein Coding	O14649	61	GC02P026692	0.466472625732422	https://www.genecards.org/cgi-bin/carddisp.pl?gene=KCNK3
HSP90B1	Heat Shock Protein 90 Beta Family Member 1	Protein Coding	P14625	60	GC12P103930	0.466472625732422	https://www.genecards.org/cgi-bin/carddisp.pl?gene=HSP90B1
PRF1	Perforin 1	Protein Coding	P14222	59	GC10M070597	0.466472625732422	https://www.genecards.org/cgi-bin/carddisp.pl?gene=PRF1
PTPN22	Protein Tyrosine Phosphatase Non-Receptor Type 22	Protein Coding	Q9Y2R2	59	GC01M113813	0.466472625732422	https://www.genecards.org/cgi-bin/carddisp.pl?gene=PTPN22
C1QBP	Complement C1q Binding Protein	Protein Coding	Q07021	58	GC17M005432	0.466472625732422	https://www.genecards.org/cgi-bin/carddisp.pl?gene=C1QBP
IRF3	Interferon Regulatory Factor 3	Protein Coding	Q14653	58	GC19M049659	0.466472625732422	https://www.genecards.org/cgi-bin/carddisp.pl?gene=IRF3
ATF3	Activating Transcription Factor 3	Protein Coding	P18847	57	GC01P212565	0.466472625732422	https://www.genecards.org/cgi-bin/carddisp.pl?gene=ATF3
TOLLIP	Toll Interacting Protein	Protein Coding	Q9H0E2	56	GC11M001274	0.466472625732422	https://www.genecards.org/cgi-bin/carddisp.pl?gene=TOLLIP
TREM1	Triggering Receptor Expressed On Myeloid Cells 1	Protein Coding	Q9NP99	55	GC06M041267	0.466472625732422	https://www.genecards.org/cgi-bin/carddisp.pl?gene=TREM1
ELAVL1	ELAV Like RNA Binding Protein 1	Protein Coding	Q15717	54	GC19M007958	0.466472625732422	https://www.genecards.org/cgi-bin/carddisp.pl?gene=ELAVL1
KIDINS220	Kinase D Interacting Substrate 220	Protein Coding	Q9ULH0	54	GC02M008724	0.466472625732422	https://www.genecards.org/cgi-bin/carddisp.pl?gene=KIDINS220
MAN2A1	Mannosidase Alpha Class 2A Member 1	Protein Coding	Q16706	54	GC05P109689	0.466472625732422	https://www.genecards.org/cgi-bin/carddisp.pl?gene=MAN2A1
IL24	Interleukin 24	Protein Coding	Q13007	53	GC01P206897	0.466472625732422	https://www.genecards.org/cgi-bin/carddisp.pl?gene=IL24
TIGIT	T Cell Immunoreceptor With Ig And ITIM Domains	Protein Coding	Q495A1	52	GC03P114276	0.466472625732422	https://www.genecards.org/cgi-bin/carddisp.pl?gene=TIGIT
VTCN1	V-Set Domain Containing T Cell Activation Inhibitor 1	Protein Coding	Q7Z7D3	52	GC01M117143	0.466472625732422	https://www.genecards.org/cgi-bin/carddisp.pl?gene=VTCN1
IL34	Interleukin 34	Protein Coding	Q6ZMJ4	51	GC16P106078	0.466472625732422	https://www.genecards.org/cgi-bin/carddisp.pl?gene=IL34
LGALS8	Galectin 8	Protein Coding	O00214	51	GC01P236518	0.466472625732422	https://www.genecards.org/cgi-bin/carddisp.pl?gene=LGALS8
RARRES2	Retinoic Acid Receptor Responder 2	Protein Coding	Q99969	51	GC07M150333	0.466472625732422	https://www.genecards.org/cgi-bin/carddisp.pl?gene=RARRES2
S100A7	S100 Calcium Binding Protein A7	Protein Coding	P31151	51	GC01M153457	0.466472625732422	https://www.genecards.org/cgi-bin/carddisp.pl?gene=S100A7
IL31	Interleukin 31	Protein Coding	Q6EBC2	50	GC12M124303	0.466472625732422	https://www.genecards.org/cgi-bin/carddisp.pl?gene=IL31
IFNL1	Interferon Lambda 1	Protein Coding	Q8IU54	48	GC19P039296	0.466472625732422	https://www.genecards.org/cgi-bin/carddisp.pl?gene=IFNL1
SH2D1B	SH2 Domain Containing 1B	Protein Coding	O14796	47	GC01M162395	0.466472625732422	https://www.genecards.org/cgi-bin/carddisp.pl?gene=SH2D1B
GMFG	Glia Maturation Factor Gamma	Protein Coding	O60234	43	GC19M039328	0.466472625732422	https://www.genecards.org/cgi-bin/carddisp.pl?gene=GMFG
IGHG3	Immunoglobulin Heavy Constant Gamma 3 (G3m Marker)	Protein Coding	P01860	37	GC14M122259	0.466472625732422	https://www.genecards.org/cgi-bin/carddisp.pl?gene=IGHG3
KIR2DL2	Killer Cell Immunoglobulin Like Receptor, Two Ig Domains And Long Cytoplasmic Tail 2	Protein Coding	P43627	36	GC19MR00107	0.466472625732422	https://www.genecards.org/cgi-bin/carddisp.pl?gene=KIR2DL2
MIR221	MicroRNA 221	RNA Gene		30	GC0XM045746	0.466472625732422	https://www.genecards.org/cgi-bin/carddisp.pl?gene=MIR221
SNHG7	Small Nucleolar RNA Host Gene 7	RNA Gene		30	GC09M138985	0.466472625732422	https://www.genecards.org/cgi-bin/carddisp.pl?gene=SNHG7
MIR193A	MicroRNA 193a	RNA Gene		29	GC17P031559	0.466472625732422	https://www.genecards.org/cgi-bin/carddisp.pl?gene=MIR193A
MEG8	Maternally Expressed 8, Small Nucleolar RNA Host Gene	RNA Gene		28	GC14P119043	0.466472625732422	https://www.genecards.org/cgi-bin/carddisp.pl?gene=MEG8
MIR9-2HG	MIR9-2 Host Gene	RNA Gene		28	GC05M088507	0.466472625732422	https://www.genecards.org/cgi-bin/carddisp.pl?gene=MIR9-2HG
MIR100HG	Mir-100-Let-7a-2-Mir-125b-1 Cluster Host Gene	RNA Gene		26	GC11M134115	0.466472625732422	https://www.genecards.org/cgi-bin/carddisp.pl?gene=MIR100HG
LINC00511	Long Intergenic Non-Protein Coding RNA 511	RNA Gene		25	GC17M091151	0.466472625732422	https://www.genecards.org/cgi-bin/carddisp.pl?gene=LINC00511
RNY3	RNA, Ro60-Associated Y3	RNA Gene		24	GC07P161644	0.466472625732422	https://www.genecards.org/cgi-bin/carddisp.pl?gene=RNY3
CACNA1G-AS1	CACNA1G Antisense RNA 1	RNA Gene		23	GC17M089771	0.466472625732422	https://www.genecards.org/cgi-bin/carddisp.pl?gene=CACNA1G-AS1
LINC01139	Long Intergenic Non-Protein Coding RNA 1139	RNA Gene		22	GC01M238480	0.466472625732422	https://www.genecards.org/cgi-bin/carddisp.pl?gene=LINC01139
SNORD44	Small Nucleolar RNA, C/D Box 44	RNA Gene		22	GC01M175043	0.466472625732422	https://www.genecards.org/cgi-bin/carddisp.pl?gene=SNORD44
RAB4B-EGLN2	RAB4B-EGLN2 Readthrough (NMD Candidate)	RNA Gene		20	GC19P040778	0.466472625732422	https://www.genecards.org/cgi-bin/carddisp.pl?gene=RAB4B-EGLN2
RNY5	RNA, Ro60-Associated Y5	RNA Gene		17	GC07P148941	0.466472625732422	https://www.genecards.org/cgi-bin/carddisp.pl?gene=RNY5
MIR4485	MicroRNA 4485	RNA Gene		13	GC11M013659	0.466472625732422	https://www.genecards.org/cgi-bin/carddisp.pl?gene=MIR4485
LTF	Lactotransferrin	Protein Coding	P02788	58	GC03M046435	0.465303301811218	https://www.genecards.org/cgi-bin/carddisp.pl?gene=LTF
PTMA	Prothymosin Alpha	Protein Coding	P06454	53	GC02P233767	0.465303301811218	https://www.genecards.org/cgi-bin/carddisp.pl?gene=PTMA
BRAF	B-Raf Proto-Oncogene, Serine/Threonine Kinase	Protein Coding	P15056	66	GC07M140783	0.451601982116699	https://www.genecards.org/cgi-bin/carddisp.pl?gene=BRAF
PIM1	Pim-1 Proto-Oncogene, Serine/Threonine Kinase	Protein Coding	P11309	62	GC06P156456	0.451601982116699	https://www.genecards.org/cgi-bin/carddisp.pl?gene=PIM1
GALNS	Galactosamine (N-Acetyl)-6-Sulfatase	Protein Coding	P34059	61	GC16M088813	0.451601982116699	https://www.genecards.org/cgi-bin/carddisp.pl?gene=GALNS
NLRP3	NLR Family Pyrin Domain Containing 3	Protein Coding	Q96P20	61	GC01P247539	0.451601982116699	https://www.genecards.org/cgi-bin/carddisp.pl?gene=NLRP3
PRKCQ	Protein Kinase C Theta	Protein Coding	Q04759	61	GC10M007057	0.451601982116699	https://www.genecards.org/cgi-bin/carddisp.pl?gene=PRKCQ
HNRNPA1	Heterogeneous Nuclear Ribonucleoprotein A1	Protein Coding	P09651	60	GC12P054280	0.451601982116699	https://www.genecards.org/cgi-bin/carddisp.pl?gene=HNRNPA1
CFH	Complement Factor H	Protein Coding	P08603	59	GC01P196621	0.451601982116699	https://www.genecards.org/cgi-bin/carddisp.pl?gene=CFH
HNRNPA2B1	Heterogeneous Nuclear Ribonucleoprotein A2/B1	Protein Coding	P22626	59	GC07M026174	0.451601982116699	https://www.genecards.org/cgi-bin/carddisp.pl?gene=HNRNPA2B1
KPNA2	Karyopherin Subunit Alpha 2	Protein Coding	P52292	58	GC17P068035	0.451601982116699	https://www.genecards.org/cgi-bin/carddisp.pl?gene=KPNA2
EIF2S1	Eukaryotic Translation Initiation Factor 2 Subunit Alpha	Protein Coding	P05198	57	GC14P067359	0.451601982116699	https://www.genecards.org/cgi-bin/carddisp.pl?gene=EIF2S1
SLC29A3	Solute Carrier Family 29 Member 3	Protein Coding	Q9BZD2	55	GC10P073147	0.451601982116699	https://www.genecards.org/cgi-bin/carddisp.pl?gene=SLC29A3
TICAM1	TIR Domain Containing Adaptor Molecule 1	Protein Coding	Q8IUC6	55	GC19M004815	0.451601982116699	https://www.genecards.org/cgi-bin/carddisp.pl?gene=TICAM1
IKZF3	IKAROS Family Zinc Finger 3	Protein Coding	Q9UKT9	54	GC17M089263	0.451601982116699	https://www.genecards.org/cgi-bin/carddisp.pl?gene=IKZF3
VSIR	V-Set Immunoregulatory Receptor	Protein Coding	Q9H7M9	52	GC10M071748	0.451601982116699	https://www.genecards.org/cgi-bin/carddisp.pl?gene=VSIR
CD200R1	CD200 Receptor 1	Protein Coding	Q8TD46	51	GC03M112921	0.451601982116699	https://www.genecards.org/cgi-bin/carddisp.pl?gene=CD200R1
TSC22D3	TSC22 Domain Family Member 3	Protein Coding	Q99576	51	GC0XM107713	0.451601982116699	https://www.genecards.org/cgi-bin/carddisp.pl?gene=TSC22D3
IL25	Interleukin 25	Protein Coding	Q9H293	50	GC14P051703	0.451601982116699	https://www.genecards.org/cgi-bin/carddisp.pl?gene=IL25
PGLYRP3	Peptidoglycan Recognition Protein 3	Protein Coding	Q96LB9	45	GC01M153297	0.451601982116699	https://www.genecards.org/cgi-bin/carddisp.pl?gene=PGLYRP3
RMRP	RNA Component Of Mitochondrial RNA Processing Endoribonuclease	RNA Gene		33	GC09M035655	0.451601982116699	https://www.genecards.org/cgi-bin/carddisp.pl?gene=RMRP
MIR34A	MicroRNA 34a	RNA Gene		31	GC01M019769	0.451601982116699	https://www.genecards.org/cgi-bin/carddisp.pl?gene=MIR34A
MIR16-1	MicroRNA 16-1	RNA Gene		29	GC13M050048	0.451601982116699	https://www.genecards.org/cgi-bin/carddisp.pl?gene=MIR16-1
MIR99B	MicroRNA 99b	RNA Gene		29	GC19P051692	0.451601982116699	https://www.genecards.org/cgi-bin/carddisp.pl?gene=MIR99B
MIR16-2	MicroRNA 16-2	RNA Gene		28	GC03P160418	0.451601982116699	https://www.genecards.org/cgi-bin/carddisp.pl?gene=MIR16-2
MIR424	MicroRNA 424	RNA Gene		27	GC0XM134901	0.451601982116699	https://www.genecards.org/cgi-bin/carddisp.pl?gene=MIR424
MIR7-3	MicroRNA 7-3	RNA Gene		26	GC19P004770	0.451601982116699	https://www.genecards.org/cgi-bin/carddisp.pl?gene=MIR7-3
MIR7-2	MicroRNA 7-2	RNA Gene		25	GC15P088611	0.451601982116699	https://www.genecards.org/cgi-bin/carddisp.pl?gene=MIR7-2
LINC00301	Long Intergenic Non-Protein Coding RNA 301	RNA Gene	Q8NCQ3	22	GC11P098554	0.451601982116699	https://www.genecards.org/cgi-bin/carddisp.pl?gene=LINC00301
LINC01193	Long Intergenic Non-Protein Coding RNA 1193	RNA Gene		20	GC15P174428	0.451601982116699	https://www.genecards.org/cgi-bin/carddisp.pl?gene=LINC01193
TRL-TAG1-1	TRNA-Leu (Anticodon TAG) 1-1	RNA Gene		11	GC17M088325	0.451601982116699	https://www.genecards.org/cgi-bin/carddisp.pl?gene=TRL-TAG1-1
LOC126805749	BRD4-Independent Group 4 Enhancer GRCh37_chr1:65312286-65313485	Functional Element		10	GC01P064846	0.451601982116699	https://www.genecards.org/cgi-bin/carddisp.pl?gene=LOC126805749
ALB	Albumin	Protein Coding	P02768	61	GC04P073397	0.44142547249794	https://www.genecards.org/cgi-bin/carddisp.pl?gene=ALB
TFRC	Transferrin Receptor	Protein Coding	P02786	63	GC03M196576	0.416179925203323	https://www.genecards.org/cgi-bin/carddisp.pl?gene=TFRC
IFI16	Interferon Gamma Inducible Protein 16	Protein Coding	Q16666	55	GC01P158999	0.416179925203323	https://www.genecards.org/cgi-bin/carddisp.pl?gene=IFI16
HP	Haptoglobin	Protein Coding	P00738	58	GC16P106129	0.389300674200058	https://www.genecards.org/cgi-bin/carddisp.pl?gene=HP
CASP8	Caspase 8	Protein Coding	Q14790	65	GC02P201233	0.360422372817993	https://www.genecards.org/cgi-bin/carddisp.pl?gene=CASP8
ITGAM	Integrin Subunit Alpha M	Protein Coding	P11215	61	GC16P105014	0.360422372817993	https://www.genecards.org/cgi-bin/carddisp.pl?gene=ITGAM
MAPK10	Mitogen-Activated Protein Kinase 10	Protein Coding	P53779	60	GC04M085990	0.360422372817993	https://www.genecards.org/cgi-bin/carddisp.pl?gene=MAPK10
HLA-DQB1	Major Histocompatibility Complex, Class II, DQ Beta 1	Protein Coding	P01920	55	GC06M100361	0.360422372817993	https://www.genecards.org/cgi-bin/carddisp.pl?gene=HLA-DQB1
MMP3	Matrix Metallopeptidase 3	Protein Coding	P08254	62	GC11M102835	0.329019099473953	https://www.genecards.org/cgi-bin/carddisp.pl?gene=MMP3
CNR1	Cannabinoid Receptor 1	Protein Coding	P21554	59	GC06M088139	0.329019099473953	https://www.genecards.org/cgi-bin/carddisp.pl?gene=CNR1
LEP	Leptin	Protein Coding	P41159	59	GC07P128241	0.329019099473953	https://www.genecards.org/cgi-bin/carddisp.pl?gene=LEP
MBL2	Mannose Binding Lectin 2	Protein Coding	P11226	59	GC10M052760	0.329019099473953	https://www.genecards.org/cgi-bin/carddisp.pl?gene=MBL2
FPR2	Formyl Peptide Receptor 2	Protein Coding	P25090	58	GC19P051752	0.329019099473953	https://www.genecards.org/cgi-bin/carddisp.pl?gene=FPR2
HELLS	Helicase, Lymphoid Specific	Protein Coding	Q9NRZ9	58	GC10P116226	0.329019099473953	https://www.genecards.org/cgi-bin/carddisp.pl?gene=HELLS
RETN	Resistin	Protein Coding	Q9HD89	54	GC19P007669	0.329019099473953	https://www.genecards.org/cgi-bin/carddisp.pl?gene=RETN
RNASE3	Ribonuclease A Family Member 3	Protein Coding	P12724	52	GC14P020891	0.329019099473953	https://www.genecards.org/cgi-bin/carddisp.pl?gene=RNASE3
AKAP12	A-Kinase Anchoring Protein 12	Protein Coding	Q02952	51	GC06P151239	0.329019099473953	https://www.genecards.org/cgi-bin/carddisp.pl?gene=AKAP12
EBAG9	Estrogen Receptor Binding Site Associated Antigen 9	Protein Coding	O00559	47	GC08P109554	0.329019099473953	https://www.genecards.org/cgi-bin/carddisp.pl?gene=EBAG9
ST8SIA6-AS1	ST8SIA6 Antisense RNA 1	RNA Gene		23	GC10P017386	0.329019099473953	https://www.genecards.org/cgi-bin/carddisp.pl?gene=ST8SIA6-AS1
CRMA	Cardiomyocyte Maturation Associated LncRNA	RNA Gene		22	GC20M062786	0.329019099473953	https://www.genecards.org/cgi-bin/carddisp.pl?gene=CRMA
NOTCH2	Notch Receptor 2	Protein Coding	Q04721	65	GC01M119911	0.319330811500549	https://www.genecards.org/cgi-bin/carddisp.pl?gene=NOTCH2
TGFBR2	Transforming Growth Factor Beta Receptor 2	Protein Coding	P37173	65	GC03P030623	0.319330811500549	https://www.genecards.org/cgi-bin/carddisp.pl?gene=TGFBR2
UCHL1	Ubiquitin C-Terminal Hydrolase L1	Protein Coding	P09936	65	GC04P041256	0.319330811500549	https://www.genecards.org/cgi-bin/carddisp.pl?gene=UCHL1
FOXO1	Forkhead Box O1	Protein Coding	Q12778	64	GC13M040555	0.319330811500549	https://www.genecards.org/cgi-bin/carddisp.pl?gene=FOXO1
ACTB	Actin Beta	Protein Coding	P60709	63	GC07M005726	0.319330811500549	https://www.genecards.org/cgi-bin/carddisp.pl?gene=ACTB
EIF2AK3	Eukaryotic Translation Initiation Factor 2 Alpha Kinase 3	Protein Coding	Q9NZJ5	63	GC02M088556	0.319330811500549	https://www.genecards.org/cgi-bin/carddisp.pl?gene=EIF2AK3
HSD11B1	Hydroxysteroid 11-Beta Dehydrogenase 1	Protein Coding	P28845	63	GC01P209686	0.319330811500549	https://www.genecards.org/cgi-bin/carddisp.pl?gene=HSD11B1
LPL	Lipoprotein Lipase	Protein Coding	P06858	63	GC08P019901	0.319330811500549	https://www.genecards.org/cgi-bin/carddisp.pl?gene=LPL
NPM1	Nucleophosmin 1	Protein Coding	P06748	63	GC05P171387	0.319330811500549	https://www.genecards.org/cgi-bin/carddisp.pl?gene=NPM1
PHGDH	Phosphoglycerate Dehydrogenase	Protein Coding	O43175	63	GC01P119674	0.319330811500549	https://www.genecards.org/cgi-bin/carddisp.pl?gene=PHGDH
PRKDC	Protein Kinase, DNA-Activated, Catalytic Subunit	Protein Coding	P78527	63	GC08M047773	0.319330811500549	https://www.genecards.org/cgi-bin/carddisp.pl?gene=PRKDC
STK11	Serine/Threonine Kinase 11	Protein Coding	Q15831	63	GC19P001177	0.319330811500549	https://www.genecards.org/cgi-bin/carddisp.pl?gene=STK11
TUBB3	Tubulin Beta 3 Class III	Protein Coding	Q13509	63	GC16P107097	0.319330811500549	https://www.genecards.org/cgi-bin/carddisp.pl?gene=TUBB3
EIF4E	Eukaryotic Translation Initiation Factor 4E	Protein Coding	P06730	62	GC04M098879	0.319330811500549	https://www.genecards.org/cgi-bin/carddisp.pl?gene=EIF4E
ENTPD1	Ectonucleoside Triphosphate Diphosphohydrolase 1	Protein Coding	P49961	62	GC10P116239	0.319330811500549	https://www.genecards.org/cgi-bin/carddisp.pl?gene=ENTPD1
HDAC3	Histone Deacetylase 3	Protein Coding	O15379	62	GC05M141620	0.319330811500549	https://www.genecards.org/cgi-bin/carddisp.pl?gene=HDAC3
TBK1	TANK Binding Kinase 1	Protein Coding	Q9UHD2	62	GC12P067025	0.319330811500549	https://www.genecards.org/cgi-bin/carddisp.pl?gene=TBK1
TUBB	Tubulin Beta Class I	Protein Coding	P07437	62	GC06P156224	0.319330811500549	https://www.genecards.org/cgi-bin/carddisp.pl?gene=TUBB
VCP	Valosin Containing Protein	Protein Coding	P55072	62	GC09M035431	0.319330811500549	https://www.genecards.org/cgi-bin/carddisp.pl?gene=VCP
YWHAE	Tyrosine 3-Monooxygenase/Tryptophan 5-Monooxygenase Activation Protein Epsilon	Protein Coding	P62258	62	GC17M087979	0.319330811500549	https://www.genecards.org/cgi-bin/carddisp.pl?gene=YWHAE
CSNK1A1	Casein Kinase 1 Alpha 1	Protein Coding	P48729	61	GC05M149492	0.319330811500549	https://www.genecards.org/cgi-bin/carddisp.pl?gene=CSNK1A1
GLUL	Glutamate-Ammonia Ligase	Protein Coding	P15104	61	GC01M182378	0.319330811500549	https://www.genecards.org/cgi-bin/carddisp.pl?gene=GLUL
GRN	Granulin Precursor	Protein Coding	P28799	61	GC17P044345	0.319330811500549	https://www.genecards.org/cgi-bin/carddisp.pl?gene=GRN
HCK	HCK Proto-Oncogene, Src Family Tyrosine Kinase	Protein Coding	P08631	61	GC20P032052	0.319330811500549	https://www.genecards.org/cgi-bin/carddisp.pl?gene=HCK
IMPDH2	Inosine Monophosphate Dehydrogenase 2	Protein Coding	P12268	61	GC03M054250	0.319330811500549	https://www.genecards.org/cgi-bin/carddisp.pl?gene=IMPDH2
PRLR	Prolactin Receptor	Protein Coding	P16471	61	GC05M035048	0.319330811500549	https://www.genecards.org/cgi-bin/carddisp.pl?gene=PRLR
IKBKG	Inhibitor Of Nuclear Factor Kappa B Kinase Regulatory Subunit Gamma	Protein Coding	Q9Y6K9	60	GC0XP154541	0.319330811500549	https://www.genecards.org/cgi-bin/carddisp.pl?gene=IKBKG
MDH2	Malate Dehydrogenase 2	Protein Coding	P40926	60	GC07P076048	0.319330811500549	https://www.genecards.org/cgi-bin/carddisp.pl?gene=MDH2
RPL11	Ribosomal Protein L11	Protein Coding	P62913	60	GC01P023691	0.319330811500549	https://www.genecards.org/cgi-bin/carddisp.pl?gene=RPL11
TAB2	TGF-Beta Activated Kinase 1 (MAP3K7) Binding Protein 2	Protein Coding	Q9NYJ8	60	GC06P163603	0.319330811500549	https://www.genecards.org/cgi-bin/carddisp.pl?gene=TAB2
AGER	Advanced Glycosylation End-Product Specific Receptor	Protein Coding	Q15109	59	GC06M032180	0.319330811500549	https://www.genecards.org/cgi-bin/carddisp.pl?gene=AGER
ARG2	Arginase 2	Protein Coding	P78540	59	GC14P067619	0.319330811500549	https://www.genecards.org/cgi-bin/carddisp.pl?gene=ARG2
ATXN3	Ataxin 3	Protein Coding	P54252	59	GC14M122002	0.319330811500549	https://www.genecards.org/cgi-bin/carddisp.pl?gene=ATXN3
CD3G	CD3 Gamma Subunit Of T-Cell Receptor Complex	Protein Coding	P09693	59	GC11P118344	0.319330811500549	https://www.genecards.org/cgi-bin/carddisp.pl?gene=CD3G
CLTC	Clathrin Heavy Chain	Protein Coding	Q00610	59	GC17P059619	0.319330811500549	https://www.genecards.org/cgi-bin/carddisp.pl?gene=CLTC
EIF4A1	Eukaryotic Translation Initiation Factor 4A1	Protein Coding	P60842	59	GC17P007572	0.319330811500549	https://www.genecards.org/cgi-bin/carddisp.pl?gene=EIF4A1
FGR	FGR Proto-Oncogene, Src Family Tyrosine Kinase	Protein Coding	P09769	59	GC01M032311	0.319330811500549	https://www.genecards.org/cgi-bin/carddisp.pl?gene=FGR
HMGA1	High Mobility Group AT-Hook 1	Protein Coding	P17096	59	GC06P156409	0.319330811500549	https://www.genecards.org/cgi-bin/carddisp.pl?gene=HMGA1
IRF5	Interferon Regulatory Factor 5	Protein Coding	Q13568	59	GC07P128937	0.319330811500549	https://www.genecards.org/cgi-bin/carddisp.pl?gene=IRF5
NME1	NME/NM23 Nucleoside Diphosphate Kinase 1	Protein Coding	P15531	59	GC17P134115	0.319330811500549	https://www.genecards.org/cgi-bin/carddisp.pl?gene=NME1
RPSA	Ribosomal Protein SA	Protein Coding	P08865	59	GC03P039406	0.319330811500549	https://www.genecards.org/cgi-bin/carddisp.pl?gene=RPSA
TUBB2A	Tubulin Beta 2A Class IIa	Protein Coding	Q13885	59	GC06M003153	0.319330811500549	https://www.genecards.org/cgi-bin/carddisp.pl?gene=TUBB2A
VCAN	Versican	Protein Coding	P13611	59	GC05P083471	0.319330811500549	https://www.genecards.org/cgi-bin/carddisp.pl?gene=VCAN
YWHAQ	Tyrosine 3-Monooxygenase/Tryptophan 5-Monooxygenase Activation Protein Theta	Protein Coding	P27348	59	GC02M009583	0.319330811500549	https://www.genecards.org/cgi-bin/carddisp.pl?gene=YWHAQ
ARNT	Aryl Hydrocarbon Receptor Nuclear Translocator	Protein Coding	P27540	58	GC01M150809	0.319330811500549	https://www.genecards.org/cgi-bin/carddisp.pl?gene=ARNT
CBLB	Cbl Proto-Oncogene B	Protein Coding	Q13191	58	GC03M105655	0.319330811500549	https://www.genecards.org/cgi-bin/carddisp.pl?gene=CBLB
FAP	Fibroblast Activation Protein Alpha	Protein Coding	Q12884	58	GC02M162170	0.319330811500549	https://www.genecards.org/cgi-bin/carddisp.pl?gene=FAP
FUS	FUS RNA Binding Protein	Protein Coding	P35637	58	GC16P031180	0.319330811500549	https://www.genecards.org/cgi-bin/carddisp.pl?gene=FUS
FXR1	FMR1 Autosomal Homolog 1	Protein Coding	P51114	58	GC03P180868	0.319330811500549	https://www.genecards.org/cgi-bin/carddisp.pl?gene=FXR1
HMGA2	High Mobility Group AT-Hook 2	Protein Coding	P52926	58	GC12P065824	0.319330811500549	https://www.genecards.org/cgi-bin/carddisp.pl?gene=HMGA2
HNRNPK	Heterogeneous Nuclear Ribonucleoprotein K	Protein Coding	P61978	58	GC09M112904	0.319330811500549	https://www.genecards.org/cgi-bin/carddisp.pl?gene=HNRNPK
JAG2	Jagged Canonical Notch Ligand 2	Protein Coding	Q9Y219	58	GC14M105140	0.319330811500549	https://www.genecards.org/cgi-bin/carddisp.pl?gene=JAG2
KRT17	Keratin 17	Protein Coding	Q04695	58	GC17M041619	0.319330811500549	https://www.genecards.org/cgi-bin/carddisp.pl?gene=KRT17
MAF	MAF BZIP Transcription Factor	Protein Coding	O75444	58	GC16M079204	0.319330811500549	https://www.genecards.org/cgi-bin/carddisp.pl?gene=MAF
MYH14	Myosin Heavy Chain 14	Protein Coding	Q7Z406	58	GC19P133465	0.319330811500549	https://www.genecards.org/cgi-bin/carddisp.pl?gene=MYH14
NEFL	Neurofilament Light Chain	Protein Coding	P07196	58	GC08M024950	0.319330811500549	https://www.genecards.org/cgi-bin/carddisp.pl?gene=NEFL
NONO	Non-POU Domain Containing Octamer Binding	Protein Coding	Q15233	58	GC0XP071267	0.319330811500549	https://www.genecards.org/cgi-bin/carddisp.pl?gene=NONO
NOTCH4	Notch Receptor 4	Protein Coding	Q99466	58	GC06M100334	0.319330811500549	https://www.genecards.org/cgi-bin/carddisp.pl?gene=NOTCH4
PTH	Parathyroid Hormone	Protein Coding	P01270	58	GC11M013492	0.319330811500549	https://www.genecards.org/cgi-bin/carddisp.pl?gene=PTH
PVR	PVR Cell Adhesion Molecule	Protein Coding	P15151	58	GC19P133226	0.319330811500549	https://www.genecards.org/cgi-bin/carddisp.pl?gene=PVR
RASGRP1	RAS Guanyl Releasing Protein 1	Protein Coding	O95267	58	GC15M038488	0.319330811500549	https://www.genecards.org/cgi-bin/carddisp.pl?gene=RASGRP1
SIRT5	Sirtuin 5	Protein Coding	Q9NXA8	58	GC06P013574	0.319330811500549	https://www.genecards.org/cgi-bin/carddisp.pl?gene=SIRT5
THBS1	Thrombospondin 1	Protein Coding	P07996	58	GC15P039581	0.319330811500549	https://www.genecards.org/cgi-bin/carddisp.pl?gene=THBS1
XRCC6	X-Ray Repair Cross Complementing 6	Protein Coding	P12956	58	GC22P081632	0.319330811500549	https://www.genecards.org/cgi-bin/carddisp.pl?gene=XRCC6
ARRB2	Arrestin Beta 2	Protein Coding	P32121	57	GC17P132513	0.319330811500549	https://www.genecards.org/cgi-bin/carddisp.pl?gene=ARRB2
EIF2AK4	Eukaryotic Translation Initiation Factor 2 Alpha Kinase 4	Protein Coding	Q9P2K8	57	GC15P039934	0.319330811500549	https://www.genecards.org/cgi-bin/carddisp.pl?gene=EIF2AK4
EIF2S3	Eukaryotic Translation Initiation Factor 2 Subunit Gamma	Protein Coding	P41091	57	GC0XP024054	0.319330811500549	https://www.genecards.org/cgi-bin/carddisp.pl?gene=EIF2S3
EWSR1	EWS RNA Binding Protein 1	Protein Coding	Q01844	57	GC22P081206	0.319330811500549	https://www.genecards.org/cgi-bin/carddisp.pl?gene=EWSR1
KDM6B	Lysine Demethylase 6B	Protein Coding	O15054	57	GC17P007834	0.319330811500549	https://www.genecards.org/cgi-bin/carddisp.pl?gene=KDM6B
MAP1B	Microtubule Associated Protein 1B	Protein Coding	P46821	57	GC05P072107	0.319330811500549	https://www.genecards.org/cgi-bin/carddisp.pl?gene=MAP1B
NPPA	Natriuretic Peptide A	Protein Coding	P01160	57	GC01M019842	0.319330811500549	https://www.genecards.org/cgi-bin/carddisp.pl?gene=NPPA
RPS6	Ribosomal Protein S6	Protein Coding	P62753	57	GC09M019375	0.319330811500549	https://www.genecards.org/cgi-bin/carddisp.pl?gene=RPS6
SHC1	SHC Adaptor Protein 1	Protein Coding	P29353	57	GC01M154962	0.319330811500549	https://www.genecards.org/cgi-bin/carddisp.pl?gene=SHC1
TNFRSF9	TNF Receptor Superfamily Member 9	Protein Coding	Q07011	57	GC01M007915	0.319330811500549	https://www.genecards.org/cgi-bin/carddisp.pl?gene=TNFRSF9
TUBA1B	Tubulin Alpha 1b	Protein Coding	P68363	57	GC12M049127	0.319330811500549	https://www.genecards.org/cgi-bin/carddisp.pl?gene=TUBA1B
USP15	Ubiquitin Specific Peptidase 15	Protein Coding	Q9Y4E8	57	GC12P062260	0.319330811500549	https://www.genecards.org/cgi-bin/carddisp.pl?gene=USP15
ARRB1	Arrestin Beta 1	Protein Coding	P49407	56	GC11M133131	0.319330811500549	https://www.genecards.org/cgi-bin/carddisp.pl?gene=ARRB1
C4A	Complement C4A (Chido/Rodgers Blood Group)	Protein Coding	P0C0L4	56	GC06P156266	0.319330811500549	https://www.genecards.org/cgi-bin/carddisp.pl?gene=C4A
HARS1	Histidyl-TRNA Synthetase 1	Protein Coding	P12081	56	GC05M140673	0.319330811500549	https://www.genecards.org/cgi-bin/carddisp.pl?gene=HARS1
IGF2BP2	Insulin Like Growth Factor 2 MRNA Binding Protein 2	Protein Coding	Q9Y6M1	56	GC03M185643	0.319330811500549	https://www.genecards.org/cgi-bin/carddisp.pl?gene=IGF2BP2
IL11RA	Interleukin 11 Receptor Subunit Alpha	Protein Coding	Q14626	56	GC09P060025	0.319330811500549	https://www.genecards.org/cgi-bin/carddisp.pl?gene=IL11RA
IRF2	Interferon Regulatory Factor 2	Protein Coding	P14316	56	GC04M184387	0.319330811500549	https://www.genecards.org/cgi-bin/carddisp.pl?gene=IRF2
NCL	Nucleolin	Protein Coding	P19338	56	GC02M231453	0.319330811500549	https://www.genecards.org/cgi-bin/carddisp.pl?gene=NCL
NR5A2	Nuclear Receptor Subfamily 5 Group A Member 2	Protein Coding	O00482	56	GC01P199996	0.319330811500549	https://www.genecards.org/cgi-bin/carddisp.pl?gene=NR5A2
PIM2	Pim-2 Proto-Oncogene, Serine/Threonine Kinase	Protein Coding	Q9P1W9	56	GC0XM048913	0.319330811500549	https://www.genecards.org/cgi-bin/carddisp.pl?gene=PIM2
PLEC	Plectin	Protein Coding	Q15149	56	GC08M146981	0.319330811500549	https://www.genecards.org/cgi-bin/carddisp.pl?gene=PLEC
RACK1	Receptor For Activated C Kinase 1	Protein Coding	P63244	56	GC05M182869	0.319330811500549	https://www.genecards.org/cgi-bin/carddisp.pl?gene=RACK1
RANBP2	RAN Binding Protein 2	Protein Coding	P49792	56	GC02P108719	0.319330811500549	https://www.genecards.org/cgi-bin/carddisp.pl?gene=RANBP2
RPS20	Ribosomal Protein S20	Protein Coding	P60866	56	GC08M056067	0.319330811500549	https://www.genecards.org/cgi-bin/carddisp.pl?gene=RPS20
SLC25A5	Solute Carrier Family 25 Member 5	Protein Coding	P05141	56	GC0XP119468	0.319330811500549	https://www.genecards.org/cgi-bin/carddisp.pl?gene=SLC25A5
TNFRSF14	TNF Receptor Superfamily Member 14	Protein Coding	Q92956	56	GC01P059925	0.319330811500549	https://www.genecards.org/cgi-bin/carddisp.pl?gene=TNFRSF14
XRCC3	X-Ray Repair Cross Complementing 3	Protein Coding	O43542	56	GC14M103697	0.319330811500549	https://www.genecards.org/cgi-bin/carddisp.pl?gene=XRCC3
ABI1	Abl Interactor 1	Protein Coding	Q8IZP0	55	GC10M026746	0.319330811500549	https://www.genecards.org/cgi-bin/carddisp.pl?gene=ABI1
ARPC1B	Actin Related Protein 2/3 Complex Subunit 1B	Protein Coding	O15143	55	GC07P099374	0.319330811500549	https://www.genecards.org/cgi-bin/carddisp.pl?gene=ARPC1B
BANF1	Barrier To Autointegration Nuclear Assembly Factor 1	Protein Coding	O75531	55	GC11P066002	0.319330811500549	https://www.genecards.org/cgi-bin/carddisp.pl?gene=BANF1
CALM3	Calmodulin 3	Protein Coding	P0DP25	55	GC19P046601	0.319330811500549	https://www.genecards.org/cgi-bin/carddisp.pl?gene=CALM3
CD151	CD151 Molecule (Raph Blood Group)	Protein Coding	P48509	55	GC11P014057	0.319330811500549	https://www.genecards.org/cgi-bin/carddisp.pl?gene=CD151
DBT	Dihydrolipoamide Branched Chain Transacylase E2	Protein Coding	P11182	55	GC01M100186	0.319330811500549	https://www.genecards.org/cgi-bin/carddisp.pl?gene=DBT
FOXC1	Forkhead Box C1	Protein Coding	Q12948	55	GC06P001711	0.319330811500549	https://www.genecards.org/cgi-bin/carddisp.pl?gene=FOXC1
HAMP	Hepcidin Antimicrobial Peptide	Protein Coding	P81172	55	GC19P132915	0.319330811500549	https://www.genecards.org/cgi-bin/carddisp.pl?gene=HAMP
HBA1	Hemoglobin Subunit Alpha 1	Protein Coding	P69905	55	GC16P103971	0.319330811500549	https://www.genecards.org/cgi-bin/carddisp.pl?gene=HBA1
HNRNPDL	Heterogeneous Nuclear Ribonucleoprotein D Like	Protein Coding	O14979	55	GC04M082422	0.319330811500549	https://www.genecards.org/cgi-bin/carddisp.pl?gene=HNRNPDL
KRT13	Keratin 13	Protein Coding	P13646	55	GC17M041500	0.319330811500549	https://www.genecards.org/cgi-bin/carddisp.pl?gene=KRT13
MAFB	MAF BZIP Transcription Factor B	Protein Coding	Q9Y5Q3	55	GC20M040685	0.319330811500549	https://www.genecards.org/cgi-bin/carddisp.pl?gene=MAFB
PDCD1LG2	Programmed Cell Death 1 Ligand 2	Protein Coding	Q9BQ51	55	GC09P005510	0.319330811500549	https://www.genecards.org/cgi-bin/carddisp.pl?gene=PDCD1LG2
RPL10A	Ribosomal Protein L10a	Protein Coding	P62906	55	GC06P156427	0.319330811500549	https://www.genecards.org/cgi-bin/carddisp.pl?gene=RPL10A
RPL18	Ribosomal Protein L18	Protein Coding	Q07020	55	GC19M048615	0.319330811500549	https://www.genecards.org/cgi-bin/carddisp.pl?gene=RPL18
RPL21	Ribosomal Protein L21	Protein Coding	P46778	55	GC13P027251	0.319330811500549	https://www.genecards.org/cgi-bin/carddisp.pl?gene=RPL21
RPS10	Ribosomal Protein S10	Protein Coding	P46783	55	GC06M100435	0.319330811500549	https://www.genecards.org/cgi-bin/carddisp.pl?gene=RPS10
RPS3	Ribosomal Protein S3	Protein Coding	P23396	55	GC11P099432	0.319330811500549	https://www.genecards.org/cgi-bin/carddisp.pl?gene=RPS3
SALL4	Spalt Like Transcription Factor 4	Protein Coding	Q9UJQ4	55	GC20M051784	0.319330811500549	https://www.genecards.org/cgi-bin/carddisp.pl?gene=SALL4
SAMHD1	SAM And HD Domain Containing Deoxynucleoside Triphosphate Triphosphohydrolase 1	Protein Coding	Q9Y3Z3	55	GC20M036890	0.319330811500549	https://www.genecards.org/cgi-bin/carddisp.pl?gene=SAMHD1
SDC1	Syndecan 1	Protein Coding	P18827	55	GC02M020200	0.319330811500549	https://www.genecards.org/cgi-bin/carddisp.pl?gene=SDC1
SRSF1	Serine And Arginine Rich Splicing Factor 1	Protein Coding	Q07955	55	GC17M089862	0.319330811500549	https://www.genecards.org/cgi-bin/carddisp.pl?gene=SRSF1
TAB1	TGF-Beta Activated Kinase 1 (MAP3K7) Binding Protein 1	Protein Coding	Q15750	55	GC22P081529	0.319330811500549	https://www.genecards.org/cgi-bin/carddisp.pl?gene=TAB1
TLN1	Talin 1	Protein Coding	Q9Y490	55	GC09M035696	0.319330811500549	https://www.genecards.org/cgi-bin/carddisp.pl?gene=TLN1
TNNT1	Troponin T1, Slow Skeletal Type	Protein Coding	P13805	55	GC19M055132	0.319330811500549	https://www.genecards.org/cgi-bin/carddisp.pl?gene=TNNT1
UMOD	Uromodulin	Protein Coding	P07911	55	GC16M027663	0.319330811500549	https://www.genecards.org/cgi-bin/carddisp.pl?gene=UMOD
VARS1	Valyl-TRNA Synthetase 1	Protein Coding	P26640	55	GC06M100312	0.319330811500549	https://www.genecards.org/cgi-bin/carddisp.pl?gene=VARS1
ADA2	Adenosine Deaminase 2	Protein Coding	Q9NZK5	54	GC22M017342	0.319330811500549	https://www.genecards.org/cgi-bin/carddisp.pl?gene=ADA2
AP2B1	Adaptor Related Protein Complex 2 Subunit Beta 1	Protein Coding	P63010	54	GC17P035578	0.319330811500549	https://www.genecards.org/cgi-bin/carddisp.pl?gene=AP2B1
BACH2	BTB Domain And CNC Homolog 2	Protein Coding	Q9BYV9	54	GC06M089926	0.319330811500549	https://www.genecards.org/cgi-bin/carddisp.pl?gene=BACH2
C4BPA	Complement Component 4 Binding Protein Alpha	Protein Coding	P04003	54	GC01P207105	0.319330811500549	https://www.genecards.org/cgi-bin/carddisp.pl?gene=C4BPA
CAVIN1	Caveolae Associated Protein 1	Protein Coding	Q6NZI2	54	GC17M089365	0.319330811500549	https://www.genecards.org/cgi-bin/carddisp.pl?gene=CAVIN1
CYP2J2	Cytochrome P450 Family 2 Subfamily J Member 2	Protein Coding	P51589	54	GC01M059893	0.319330811500549	https://www.genecards.org/cgi-bin/carddisp.pl?gene=CYP2J2
ETV4	ETS Variant Transcription Factor 4	Protein Coding	P43268	54	GC17M043527	0.319330811500549	https://www.genecards.org/cgi-bin/carddisp.pl?gene=ETV4
FCER1A	Fc Epsilon Receptor Ia	Protein Coding	P12319	54	GC01P159283	0.319330811500549	https://www.genecards.org/cgi-bin/carddisp.pl?gene=FCER1A
G3BP1	G3BP Stress Granule Assembly Factor 1	Protein Coding	Q13283	54	GC05P151771	0.319330811500549	https://www.genecards.org/cgi-bin/carddisp.pl?gene=G3BP1
GHRL	Ghrelin And Obestatin Prepropeptide	Protein Coding	Q9UBU3	54	GC03M010285	0.319330811500549	https://www.genecards.org/cgi-bin/carddisp.pl?gene=GHRL
HDLBP	High Density Lipoprotein Binding Protein	Protein Coding	Q00341	54	GC02M241227	0.319330811500549	https://www.genecards.org/cgi-bin/carddisp.pl?gene=HDLBP
HMGCS1	3-Hydroxy-3-Methylglutaryl-CoA Synthase 1	Protein Coding	Q01581	54	GC05M045015	0.319330811500549	https://www.genecards.org/cgi-bin/carddisp.pl?gene=HMGCS1
IGF2BP3	Insulin Like Growth Factor 2 MRNA Binding Protein 3	Protein Coding	O00425	54	GC07M023708	0.319330811500549	https://www.genecards.org/cgi-bin/carddisp.pl?gene=IGF2BP3
LGALS3BP	Galectin 3 Binding Protein	Protein Coding	Q08380	54	GC17M078971	0.319330811500549	https://www.genecards.org/cgi-bin/carddisp.pl?gene=LGALS3BP
PABPC1	Poly(A) Binding Protein Cytoplasmic 1	Protein Coding	P11940	54	GC08M100685	0.319330811500549	https://www.genecards.org/cgi-bin/carddisp.pl?gene=PABPC1
PRKRA	Protein Activator Of Interferon Induced Protein Kinase EIF2AK2	Protein Coding	O75569	54	GC02M178431	0.319330811500549	https://www.genecards.org/cgi-bin/carddisp.pl?gene=PRKRA
QKI	QKI, KH Domain Containing RNA Binding	Protein Coding	Q96PU8	54	GC06P163414	0.319330811500549	https://www.genecards.org/cgi-bin/carddisp.pl?gene=QKI
RBMX	RNA Binding Motif Protein X-Linked	Protein Coding	P38159	54	GC0XM136848	0.319330811500549	https://www.genecards.org/cgi-bin/carddisp.pl?gene=RBMX
RECQL	RecQ Like Helicase	Protein Coding	P46063	54	GC12M021468	0.319330811500549	https://www.genecards.org/cgi-bin/carddisp.pl?gene=RECQL
RPL13	Ribosomal Protein L13	Protein Coding	P26373	54	GC16P107081	0.319330811500549	https://www.genecards.org/cgi-bin/carddisp.pl?gene=RPL13
RPS17	Ribosomal Protein S17	Protein Coding	P08708	54	GC15M082536	0.319330811500549	https://www.genecards.org/cgi-bin/carddisp.pl?gene=RPS17
RPS7	Ribosomal Protein S7	Protein Coding	P62081	54	GC02P003575	0.319330811500549	https://www.genecards.org/cgi-bin/carddisp.pl?gene=RPS7
SLC25A11	Solute Carrier Family 25 Member 11	Protein Coding	Q02978	54	GC17M004937	0.319330811500549	https://www.genecards.org/cgi-bin/carddisp.pl?gene=SLC25A11
SNRPB	Small Nuclear Ribonucleoprotein Polypeptides B And B1	Protein Coding	P14678	54	GC20M002461	0.319330811500549	https://www.genecards.org/cgi-bin/carddisp.pl?gene=SNRPB
STK36	Serine/Threonine Kinase 36	Protein Coding	Q9NRP7	54	GC02P218672	0.319330811500549	https://www.genecards.org/cgi-bin/carddisp.pl?gene=STK36
ACKR3	Atypical Chemokine Receptor 3	Protein Coding	P25106	53	GC02P236537	0.319330811500549	https://www.genecards.org/cgi-bin/carddisp.pl?gene=ACKR3
BHLHE40	Basic Helix-Loop-Helix Family Member E40	Protein Coding	O14503	53	GC03P005036	0.319330811500549	https://www.genecards.org/cgi-bin/carddisp.pl?gene=BHLHE40
CKAP5	Cytoskeleton Associated Protein 5	Protein Coding	Q14008	53	GC11M132456	0.319330811500549	https://www.genecards.org/cgi-bin/carddisp.pl?gene=CKAP5
DDX17	DEAD-Box Helicase 17	Protein Coding	Q92841	53	GC22M038483	0.319330811500549	https://www.genecards.org/cgi-bin/carddisp.pl?gene=DDX17
MYO1C	Myosin IC	Protein Coding	O00159	53	GC17M001464	0.319330811500549	https://www.genecards.org/cgi-bin/carddisp.pl?gene=MYO1C
NAAA	N-Acylethanolamine Acid Amidase	Protein Coding	Q02083	53	GC04M075910	0.319330811500549	https://www.genecards.org/cgi-bin/carddisp.pl?gene=NAAA
PABPC4	Poly(A) Binding Protein Cytoplasmic 4	Protein Coding	Q13310	53	GC01M039560	0.319330811500549	https://www.genecards.org/cgi-bin/carddisp.pl?gene=PABPC4
PIM3	Pim-3 Proto-Oncogene, Serine/Threonine Kinase	Protein Coding	Q86V86	53	GC22P049960	0.319330811500549	https://www.genecards.org/cgi-bin/carddisp.pl?gene=PIM3
RPS16	Ribosomal Protein S16	Protein Coding	P62249	53	GC19M039433	0.319330811500549	https://www.genecards.org/cgi-bin/carddisp.pl?gene=RPS16
RPS29	Ribosomal Protein S29	Protein Coding	P62273	53	GC14M049570	0.319330811500549	https://www.genecards.org/cgi-bin/carddisp.pl?gene=RPS29
YBX1	Y-Box Binding Protein 1	Protein Coding	P67809	53	GC01P042682	0.319330811500549	https://www.genecards.org/cgi-bin/carddisp.pl?gene=YBX1
APOBEC3G	Apolipoprotein B MRNA Editing Enzyme Catalytic Subunit 3G	Protein Coding	Q9HC16	52	GC22P081519	0.319330811500549	https://www.genecards.org/cgi-bin/carddisp.pl?gene=APOBEC3G
CCN1	Cellular Communication Network Factor 1	Protein Coding	O00622	52	GC01P085585	0.319330811500549	https://www.genecards.org/cgi-bin/carddisp.pl?gene=CCN1
CD48	CD48 Molecule	Protein Coding	P09326	52	GC01M165315	0.319330811500549	https://www.genecards.org/cgi-bin/carddisp.pl?gene=CD48
CEBPD	CCAAT Enhancer Binding Protein Delta	Protein Coding	P49716	52	GC08M047759	0.319330811500549	https://www.genecards.org/cgi-bin/carddisp.pl?gene=CEBPD
CSDE1	Cold Shock Domain Containing E1	Protein Coding	O75534	52	GC01M114716	0.319330811500549	https://www.genecards.org/cgi-bin/carddisp.pl?gene=CSDE1
DHX30	DExH-Box Helicase 30	Protein Coding	Q7L2E3	52	GC03P047802	0.319330811500549	https://www.genecards.org/cgi-bin/carddisp.pl?gene=DHX30
EEF1D	Eukaryotic Translation Elongation Factor 1 Delta	Protein Coding	P29692	52	GC08M143579	0.319330811500549	https://www.genecards.org/cgi-bin/carddisp.pl?gene=EEF1D
H2BC21	H2B Clustered Histone 21	Protein Coding	Q16778	52	GC01M164856	0.319330811500549	https://www.genecards.org/cgi-bin/carddisp.pl?gene=H2BC21
HNRNPM	Heterogeneous Nuclear Ribonucleoprotein M	Protein Coding	P52272	52	GC19P008444	0.319330811500549	https://www.genecards.org/cgi-bin/carddisp.pl?gene=HNRNPM
HNRNPR	Heterogeneous Nuclear Ribonucleoprotein R	Protein Coding	O43390	52	GC01M023303	0.319330811500549	https://www.genecards.org/cgi-bin/carddisp.pl?gene=HNRNPR
IAPP	Islet Amyloid Polypeptide	Protein Coding	P10997	52	GC12P021354	0.319330811500549	https://www.genecards.org/cgi-bin/carddisp.pl?gene=IAPP
ITGAE	Integrin Subunit Alpha E	Protein Coding	P38570	52	GC17M088106	0.319330811500549	https://www.genecards.org/cgi-bin/carddisp.pl?gene=ITGAE
MAP4	Microtubule Associated Protein 4	Protein Coding	P27816	52	GC03M047850	0.319330811500549	https://www.genecards.org/cgi-bin/carddisp.pl?gene=MAP4
MARCKS	Myristoylated Alanine Rich Protein Kinase C Substrate	Protein Coding	P29966	52	GC06P113857	0.319330811500549	https://www.genecards.org/cgi-bin/carddisp.pl?gene=MARCKS
MAVS	Mitochondrial Antiviral Signaling Protein	Protein Coding	Q7Z434	52	GC20P009569	0.319330811500549	https://www.genecards.org/cgi-bin/carddisp.pl?gene=MAVS
MVP	Major Vault Protein	Protein Coding	Q14764	52	GC16P104908	0.319330811500549	https://www.genecards.org/cgi-bin/carddisp.pl?gene=MVP
NCKAP1	NCK Associated Protein 1	Protein Coding	Q9Y2A7	52	GC02M182909	0.319330811500549	https://www.genecards.org/cgi-bin/carddisp.pl?gene=NCKAP1
RAB3GAP1	RAB3 GTPase Activating Protein Catalytic Subunit 1	Protein Coding	Q15042	52	GC02P135052	0.319330811500549	https://www.genecards.org/cgi-bin/carddisp.pl?gene=RAB3GAP1
RPL22	Ribosomal Protein L22	Protein Coding	P35268	52	GC01M019632	0.319330811500549	https://www.genecards.org/cgi-bin/carddisp.pl?gene=RPL22
RPL23	Ribosomal Protein L23	Protein Coding	P62829	52	GC17M038847	0.319330811500549	https://www.genecards.org/cgi-bin/carddisp.pl?gene=RPL23
RPL31	Ribosomal Protein L31	Protein Coding	P62899	52	GC02P101003	0.319330811500549	https://www.genecards.org/cgi-bin/carddisp.pl?gene=RPL31
RPL4	Ribosomal Protein L4	Protein Coding	P36578	52	GC15M066498	0.319330811500549	https://www.genecards.org/cgi-bin/carddisp.pl?gene=RPL4
RPL6	Ribosomal Protein L6	Protein Coding	Q02878	52	GC12M112320	0.319330811500549	https://www.genecards.org/cgi-bin/carddisp.pl?gene=RPL6
RPL7A	Ribosomal Protein L7a	Protein Coding	P62424	52	GC09P133348	0.319330811500549	https://www.genecards.org/cgi-bin/carddisp.pl?gene=RPL7A
RPS11	Ribosomal Protein S11	Protein Coding	P62280	52	GC19P049496	0.319330811500549	https://www.genecards.org/cgi-bin/carddisp.pl?gene=RPS11
RPS13	Ribosomal Protein S13	Protein Coding	P62277	52	GC11M018011	0.319330811500549	https://www.genecards.org/cgi-bin/carddisp.pl?gene=RPS13
RPS2	Ribosomal Protein S2	Protein Coding	P15880	52	GC16M026895	0.319330811500549	https://www.genecards.org/cgi-bin/carddisp.pl?gene=RPS2
RPS23	Ribosomal Protein S23	Protein Coding	P62266	52	GC05M082273	0.319330811500549	https://www.genecards.org/cgi-bin/carddisp.pl?gene=RPS23
RPS9	Ribosomal Protein S9	Protein Coding	P46781	52	GC19P141708	0.319330811500549	https://www.genecards.org/cgi-bin/carddisp.pl?gene=RPS9
SNRPE	Small Nuclear Ribonucleoprotein Polypeptide E	Protein Coding	P62304	52	GC01P203995	0.319330811500549	https://www.genecards.org/cgi-bin/carddisp.pl?gene=SNRPE
WASF2	WASP Family Member 2	Protein Coding	Q9Y6W5	52	GC01M027404	0.319330811500549	https://www.genecards.org/cgi-bin/carddisp.pl?gene=WASF2
ACKR2	Atypical Chemokine Receptor 2	Protein Coding	O00590	51	GC03P042804	0.319330811500549	https://www.genecards.org/cgi-bin/carddisp.pl?gene=ACKR2
ALYREF	Aly/REF Export Factor	Protein Coding	Q86V81	51	GC17M081887	0.319330811500549	https://www.genecards.org/cgi-bin/carddisp.pl?gene=ALYREF
AP2A1	Adaptor Related Protein Complex 2 Subunit Alpha 1	Protein Coding	O95782	51	GC19P133440	0.319330811500549	https://www.genecards.org/cgi-bin/carddisp.pl?gene=AP2A1
CCR9	C-C Motif Chemokine Receptor 9	Protein Coding	P51686	51	GC03P061342	0.319330811500549	https://www.genecards.org/cgi-bin/carddisp.pl?gene=CCR9
CCT8	Chaperonin Containing TCP1 Subunit 8	Protein Coding	P50990	51	GC21M029055	0.319330811500549	https://www.genecards.org/cgi-bin/carddisp.pl?gene=CCT8
CXCR6	C-X-C Motif Chemokine Receptor 6	Protein Coding	O00574	51	GC03P061345	0.319330811500549	https://www.genecards.org/cgi-bin/carddisp.pl?gene=CXCR6
FGL2	Fibrinogen Like 2	Protein Coding	Q14314	51	GC07M077193	0.319330811500549	https://www.genecards.org/cgi-bin/carddisp.pl?gene=FGL2
GSPT1	G1 To S Phase Transition 1	Protein Coding	P15170	51	GC16M011868	0.319330811500549	https://www.genecards.org/cgi-bin/carddisp.pl?gene=GSPT1
LRRC32	Leucine Rich Repeat Containing 32	Protein Coding	Q14392	51	GC11M076657	0.319330811500549	https://www.genecards.org/cgi-bin/carddisp.pl?gene=LRRC32
MYL6	Myosin Light Chain 6	Protein Coding	P60660	51	GC12P056158	0.319330811500549	https://www.genecards.org/cgi-bin/carddisp.pl?gene=MYL6
RAD51B	RAD51 Paralog B	Protein Coding	O15315	51	GC14P067819	0.319330811500549	https://www.genecards.org/cgi-bin/carddisp.pl?gene=RAD51B
RPL14	Ribosomal Protein L14	Protein Coding	P50914	51	GC03P041242	0.319330811500549	https://www.genecards.org/cgi-bin/carddisp.pl?gene=RPL14
RPL30	Ribosomal Protein L30	Protein Coding	P62888	51	GC08M098024	0.319330811500549	https://www.genecards.org/cgi-bin/carddisp.pl?gene=RPL30
RPL8	Ribosomal Protein L8	Protein Coding	P62917	51	GC08M147035	0.319330811500549	https://www.genecards.org/cgi-bin/carddisp.pl?gene=RPL8
RPLP2	Ribosomal Protein Lateral Stalk Subunit P2	Protein Coding	P05387	51	GC11P014061	0.319330811500549	https://www.genecards.org/cgi-bin/carddisp.pl?gene=RPLP2
RPS15	Ribosomal Protein S15	Protein Coding	P62841	51	GC19P001438	0.319330811500549	https://www.genecards.org/cgi-bin/carddisp.pl?gene=RPS15
STK38L	Serine/Threonine Kinase 38 Like	Protein Coding	Q9Y2H1	51	GC12P027243	0.319330811500549	https://www.genecards.org/cgi-bin/carddisp.pl?gene=STK38L
STRAP	Serine/Threonine Kinase Receptor Associated Protein	Protein Coding	Q9Y3F4	51	GC12P015882	0.319330811500549	https://www.genecards.org/cgi-bin/carddisp.pl?gene=STRAP
TAB3	TGF-Beta Activated Kinase 1 (MAP3K7) Binding Protein 3	Protein Coding	Q8N5C8	51	GC0XM031044	0.319330811500549	https://www.genecards.org/cgi-bin/carddisp.pl?gene=TAB3
YBX3	Y-Box Binding Protein 3	Protein Coding	P16989	51	GC12M033122	0.319330811500549	https://www.genecards.org/cgi-bin/carddisp.pl?gene=YBX3
ABI2	Abl Interactor 2	Protein Coding	Q9NYB9	50	GC02P204326	0.319330811500549	https://www.genecards.org/cgi-bin/carddisp.pl?gene=ABI2
DSC1	Desmocollin 1	Protein Coding	Q08554	50	GC18M031129	0.319330811500549	https://www.genecards.org/cgi-bin/carddisp.pl?gene=DSC1
FBXO3	F-Box Protein 3	Protein Coding	Q9UK99	50	GC11M033740	0.319330811500549	https://www.genecards.org/cgi-bin/carddisp.pl?gene=FBXO3
HNRNPA3	Heterogeneous Nuclear Ribonucleoprotein A3	Protein Coding	P51991	50	GC02P177212	0.319330811500549	https://www.genecards.org/cgi-bin/carddisp.pl?gene=HNRNPA3
IL32	Interleukin 32	Protein Coding	P24001	50	GC16P104084	0.319330811500549	https://www.genecards.org/cgi-bin/carddisp.pl?gene=IL32
NEIL3	Nei Like DNA Glycosylase 3	Protein Coding	Q8TAT5	50	GC04P177309	0.319330811500549	https://www.genecards.org/cgi-bin/carddisp.pl?gene=NEIL3
PIP	Prolactin Induced Protein	Protein Coding	P12273	50	GC07P143132	0.319330811500549	https://www.genecards.org/cgi-bin/carddisp.pl?gene=PIP
RAB27B	RAB27B, Member RAS Oncogene Family	Protein Coding	O00194	50	GC18P054717	0.319330811500549	https://www.genecards.org/cgi-bin/carddisp.pl?gene=RAB27B
RPS18	Ribosomal Protein S18	Protein Coding	P62269	50	GC06P156305	0.319330811500549	https://www.genecards.org/cgi-bin/carddisp.pl?gene=RPS18
RPS3A	Ribosomal Protein S3A	Protein Coding	P61247	50	GC04P151099	0.319330811500549	https://www.genecards.org/cgi-bin/carddisp.pl?gene=RPS3A
SF1	Splicing Factor 1	Protein Coding	Q15637	50	GC11M064764	0.319330811500549	https://www.genecards.org/cgi-bin/carddisp.pl?gene=SF1
STAU1	Staufen Double-Stranded RNA Binding Protein 1	Protein Coding	O95793	50	GC20M049113	0.319330811500549	https://www.genecards.org/cgi-bin/carddisp.pl?gene=STAU1
TMOD3	Tropomodulin 3	Protein Coding	Q9NYL9	50	GC15P051829	0.319330811500549	https://www.genecards.org/cgi-bin/carddisp.pl?gene=TMOD3
WDR4	WD Repeat Domain 4	Protein Coding	P57081	50	GC21M042843	0.319330811500549	https://www.genecards.org/cgi-bin/carddisp.pl?gene=WDR4
CIRBP	Cold Inducible RNA Binding Protein	Protein Coding	Q14011	49	GC19P001259	0.319330811500549	https://www.genecards.org/cgi-bin/carddisp.pl?gene=CIRBP
CKAP4	Cytoskeleton Associated Protein 4	Protein Coding	Q07065	49	GC12M106237	0.319330811500549	https://www.genecards.org/cgi-bin/carddisp.pl?gene=CKAP4
GALNT10	Polypeptide N-Acetylgalactosaminyltransferase 10	Protein Coding	Q86SR1	49	GC05P154190	0.319330811500549	https://www.genecards.org/cgi-bin/carddisp.pl?gene=GALNT10
HCAR2	Hydroxycarboxylic Acid Receptor 2	Protein Coding	Q8TDS4	49	GC12M122701	0.319330811500549	https://www.genecards.org/cgi-bin/carddisp.pl?gene=HCAR2
ILF2	Interleukin Enhancer Binding Factor 2	Protein Coding	Q12905	49	GC01M153661	0.319330811500549	https://www.genecards.org/cgi-bin/carddisp.pl?gene=ILF2
RPS4X	Ribosomal Protein S4 X-Linked	Protein Coding	P62701	49	GC0XM072255	0.319330811500549	https://www.genecards.org/cgi-bin/carddisp.pl?gene=RPS4X
RPS8	Ribosomal Protein S8	Protein Coding	P62241	49	GC01P044775	0.319330811500549	https://www.genecards.org/cgi-bin/carddisp.pl?gene=RPS8
STAB2	Stabilin 2	Protein Coding	Q8WWQ8	49	GC12P103587	0.319330811500549	https://www.genecards.org/cgi-bin/carddisp.pl?gene=STAB2
ARPC4	Actin Related Protein 2/3 Complex Subunit 4	Protein Coding	P59998	48	GC03P009792	0.319330811500549	https://www.genecards.org/cgi-bin/carddisp.pl?gene=ARPC4
BPIFA1	BPI Fold Containing Family A Member 1	Protein Coding	Q9NP55	48	GC20P033235	0.319330811500549	https://www.genecards.org/cgi-bin/carddisp.pl?gene=BPIFA1
DCD	Dermcidin	Protein Coding	P81605	48	GC12M054644	0.319330811500549	https://www.genecards.org/cgi-bin/carddisp.pl?gene=DCD
FAM120A	Family With Sequence Similarity 120 Member A	Protein Coding	Q9NZB2	48	GC09P103646	0.319330811500549	https://www.genecards.org/cgi-bin/carddisp.pl?gene=FAM120A
G3BP2	G3BP Stress Granule Assembly Factor 2	Protein Coding	Q9UN86	48	GC04M075642	0.319330811500549	https://www.genecards.org/cgi-bin/carddisp.pl?gene=G3BP2
HNRNPA0	Heterogeneous Nuclear Ribonucleoprotein A0	Protein Coding	Q13151	48	GC05M137750	0.319330811500549	https://www.genecards.org/cgi-bin/carddisp.pl?gene=HNRNPA0
MAFF	MAF BZIP Transcription Factor F	Protein Coding	Q9ULX9	48	GC22P038200	0.319330811500549	https://www.genecards.org/cgi-bin/carddisp.pl?gene=MAFF
MAFG	MAF BZIP Transcription Factor G	Protein Coding	O15525	48	GC17M081918	0.319330811500549	https://www.genecards.org/cgi-bin/carddisp.pl?gene=MAFG
RPL37A	Ribosomal Protein L37a	Protein Coding	P61513	48	GC02P216498	0.319330811500549	https://www.genecards.org/cgi-bin/carddisp.pl?gene=RPL37A
SCARF1	Scavenger Receptor Class F Member 1	Protein Coding	Q14162	48	GC17M088006	0.319330811500549	https://www.genecards.org/cgi-bin/carddisp.pl?gene=SCARF1
TRIB1	Tribbles Pseudokinase 1	Protein Coding	Q96RU8	48	GC08P125430	0.319330811500549	https://www.genecards.org/cgi-bin/carddisp.pl?gene=TRIB1
ALKBH5	AlkB Homolog 5, RNA Demethylase	Protein Coding	Q6P6C2	47	GC17P018183	0.319330811500549	https://www.genecards.org/cgi-bin/carddisp.pl?gene=ALKBH5
BTN1A1	Butyrophilin Subfamily 1 Member A1	Protein Coding	Q13410	47	GC06P026500	0.319330811500549	https://www.genecards.org/cgi-bin/carddisp.pl?gene=BTN1A1
FCRL4	Fc Receptor Like 4	Protein Coding	Q96PJ5	47	GC01M157573	0.319330811500549	https://www.genecards.org/cgi-bin/carddisp.pl?gene=FCRL4
PSPC1	Paraspeckle Component 1	Protein Coding	Q8WXF1	47	GC13M023618	0.319330811500549	https://www.genecards.org/cgi-bin/carddisp.pl?gene=PSPC1
RTRAF	RNA Transcription, Translation And Transport Factor	Protein Coding	Q9Y224	47	GC14P053145	0.319330811500549	https://www.genecards.org/cgi-bin/carddisp.pl?gene=RTRAF
STRBP	Spermatid Perinuclear RNA Binding Protein	Protein Coding	Q96SI9	47	GC09M124335	0.319330811500549	https://www.genecards.org/cgi-bin/carddisp.pl?gene=STRBP
VAT1	Vesicle Amine Transport 1	Protein Coding	Q99536	47	GC17M043014	0.319330811500549	https://www.genecards.org/cgi-bin/carddisp.pl?gene=VAT1
ZG16B	Zymogen Granule Protein 16B	Protein Coding	Q96DA0	47	GC16P104078	0.319330811500549	https://www.genecards.org/cgi-bin/carddisp.pl?gene=ZG16B
FOXK2	Forkhead Box K2	Protein Coding	Q01167	46	GC17P082519	0.319330811500549	https://www.genecards.org/cgi-bin/carddisp.pl?gene=FOXK2
MAFK	MAF BZIP Transcription Factor K	Protein Coding	O60675	46	GC07P015195	0.319330811500549	https://www.genecards.org/cgi-bin/carddisp.pl?gene=MAFK
NACA	Nascent Polypeptide Associated Complex Subunit Alpha	Protein Coding	E9PAV3	46	GC12M056712	0.319330811500549	https://www.genecards.org/cgi-bin/carddisp.pl?gene=NACA
POM121	POM121 Transmembrane Nucleoporin	Protein Coding	Q96HA1	46	GC07P072879	0.319330811500549	https://www.genecards.org/cgi-bin/carddisp.pl?gene=POM121
TRIM26	Tripartite Motif Containing 26	Protein Coding	Q12899	46	GC06M030184	0.319330811500549	https://www.genecards.org/cgi-bin/carddisp.pl?gene=TRIM26
ACKR4	Atypical Chemokine Receptor 4	Protein Coding	Q9NPB9	45	GC03P132597	0.319330811500549	https://www.genecards.org/cgi-bin/carddisp.pl?gene=ACKR4
HECTD4	HECT Domain E3 Ubiquitin Protein Ligase 4	Protein Coding	Q9Y4D8	45	GC12M112160	0.319330811500549	https://www.genecards.org/cgi-bin/carddisp.pl?gene=HECTD4
MYL12B	Myosin Light Chain 12B	Protein Coding	O14950	45	GC18P003261	0.319330811500549	https://www.genecards.org/cgi-bin/carddisp.pl?gene=MYL12B
NUDT21	Nudix Hydrolase 21	Protein Coding	O43809	45	GC16M056429	0.319330811500549	https://www.genecards.org/cgi-bin/carddisp.pl?gene=NUDT21
NUFIP2	Nuclear FMR1 Interacting Protein 2	Protein Coding	Q7Z417	45	GC17M088850	0.319330811500549	https://www.genecards.org/cgi-bin/carddisp.pl?gene=NUFIP2
PRRC2A	Proline Rich Coiled-Coil 2A	Protein Coding	P48634	45	GC06P156246	0.319330811500549	https://www.genecards.org/cgi-bin/carddisp.pl?gene=PRRC2A
SLFN11	Schlafen Family Member 11	Protein Coding	Q7Z7L1	45	GC17M035350	0.319330811500549	https://www.genecards.org/cgi-bin/carddisp.pl?gene=SLFN11
HHLA2	HHLA2 Member Of B7 Family	Protein Coding	Q9UM44	44	GC03P108296	0.319330811500549	https://www.genecards.org/cgi-bin/carddisp.pl?gene=HHLA2
TFAP4	Transcription Factor AP-4	Protein Coding	Q01664	44	GC16M027082	0.319330811500549	https://www.genecards.org/cgi-bin/carddisp.pl?gene=TFAP4
ACTBL2	Actin Beta Like 2	Protein Coding	Q562R1	43	GC05M057480	0.319330811500549	https://www.genecards.org/cgi-bin/carddisp.pl?gene=ACTBL2
ERH	ERH MRNA Splicing And Mitosis Factor	Protein Coding	P84090	43	GC14M069380	0.319330811500549	https://www.genecards.org/cgi-bin/carddisp.pl?gene=ERH
GPR27	G Protein-Coupled Receptor 27	Protein Coding	Q9NS67	43	GC03P071757	0.319330811500549	https://www.genecards.org/cgi-bin/carddisp.pl?gene=GPR27
KLRC3	Killer Cell Lectin Like Receptor C3	Protein Coding	Q07444	43	GC12M033116	0.319330811500549	https://www.genecards.org/cgi-bin/carddisp.pl?gene=KLRC3
LRRC59	Leucine Rich Repeat Containing 59	Protein Coding	Q96AG4	43	GC17M050375	0.319330811500549	https://www.genecards.org/cgi-bin/carddisp.pl?gene=LRRC59
SRP14	Signal Recognition Particle 14	Protein Coding	P37108	43	GC15M040035	0.319330811500549	https://www.genecards.org/cgi-bin/carddisp.pl?gene=SRP14
RTCA	RNA 3'-Terminal Phosphate Cyclase	Protein Coding	O00442	41	GC01P100266	0.319330811500549	https://www.genecards.org/cgi-bin/carddisp.pl?gene=RTCA
STMN3	Stathmin 3	Protein Coding	Q9NZ72	41	GC20M063639	0.319330811500549	https://www.genecards.org/cgi-bin/carddisp.pl?gene=STMN3
CPNE8	Copine 8	Protein Coding	Q86YQ8	40	GC12M038646	0.319330811500549	https://www.genecards.org/cgi-bin/carddisp.pl?gene=CPNE8
POTEE	POTE Ankyrin Domain Family Member E	Protein Coding	Q6S8J3	39	GC02P149019	0.319330811500549	https://www.genecards.org/cgi-bin/carddisp.pl?gene=POTEE
POM121C	POM121 Transmembrane Nucleoporin C	Protein Coding	A8CG34	38	GC07M075416	0.319330811500549	https://www.genecards.org/cgi-bin/carddisp.pl?gene=POM121C
KCNQ1OT1	KCNQ1 Opposite Strand/Antisense Transcript 1	RNA Gene		36	GC11M013323	0.319330811500549	https://www.genecards.org/cgi-bin/carddisp.pl?gene=KCNQ1OT1
SHISA3	Shisa Family Member 3	Protein Coding	A0PJX4	36	GC04P042410	0.319330811500549	https://www.genecards.org/cgi-bin/carddisp.pl?gene=SHISA3
MIAT	Myocardial Infarction Associated Transcript	RNA Gene		34	GC22P026646	0.319330811500549	https://www.genecards.org/cgi-bin/carddisp.pl?gene=MIAT
MIR22HG	MIR22 Host Gene	RNA Gene	Q0VDD5	34	GC17M088017	0.319330811500549	https://www.genecards.org/cgi-bin/carddisp.pl?gene=MIR22HG
PVT1	Pvt1 Oncogene	RNA Gene		34	GC08P128246	0.319330811500549	https://www.genecards.org/cgi-bin/carddisp.pl?gene=PVT1
SNHG29	Small Nucleolar RNA Host Gene 29	RNA Gene		32	GC17P132917	0.319330811500549	https://www.genecards.org/cgi-bin/carddisp.pl?gene=SNHG29
MIR132	MicroRNA 132	RNA Gene		31	GC17M002049	0.319330811500549	https://www.genecards.org/cgi-bin/carddisp.pl?gene=MIR132
MIR185	MicroRNA 185	RNA Gene		31	GC22P080847	0.319330811500549	https://www.genecards.org/cgi-bin/carddisp.pl?gene=MIR185
MIR214	MicroRNA 214	RNA Gene		31	GC01M172234	0.319330811500549	https://www.genecards.org/cgi-bin/carddisp.pl?gene=MIR214
MIR26B	MicroRNA 26b	RNA Gene		31	GC02P218402	0.319330811500549	https://www.genecards.org/cgi-bin/carddisp.pl?gene=MIR26B
MIR27A	MicroRNA 27a	RNA Gene		31	GC19M100411	0.319330811500549	https://www.genecards.org/cgi-bin/carddisp.pl?gene=MIR27A
SNHG12	Small Nucleolar RNA Host Gene 12	RNA Gene	Q9BXW3	31	GC01M032376	0.319330811500549	https://www.genecards.org/cgi-bin/carddisp.pl?gene=SNHG12
LINC00473	Long Intergenic Non-Protein Coding RNA 473	RNA Gene	A8K010	30	GC06M165328	0.319330811500549	https://www.genecards.org/cgi-bin/carddisp.pl?gene=LINC00473
MIR130A	MicroRNA 130a	RNA Gene		30	GC11P057641	0.319330811500549	https://www.genecards.org/cgi-bin/carddisp.pl?gene=MIR130A
MIR139	MicroRNA 139	RNA Gene		30	GC11M072615	0.319330811500549	https://www.genecards.org/cgi-bin/carddisp.pl?gene=MIR139
MIR152	MicroRNA 152	RNA Gene		30	GC17M048037	0.319330811500549	https://www.genecards.org/cgi-bin/carddisp.pl?gene=MIR152
MIR155HG	MIR155 Host Gene	RNA Gene	C0HMA1	30	GC21P025787	0.319330811500549	https://www.genecards.org/cgi-bin/carddisp.pl?gene=MIR155HG
MIR210	MicroRNA 210	RNA Gene		30	GC11M013222	0.319330811500549	https://www.genecards.org/cgi-bin/carddisp.pl?gene=MIR210
MIR212	MicroRNA 212	RNA Gene		30	GC17M002050	0.319330811500549	https://www.genecards.org/cgi-bin/carddisp.pl?gene=MIR212
MIR30B	MicroRNA 30b	RNA Gene		30	GC08M134800	0.319330811500549	https://www.genecards.org/cgi-bin/carddisp.pl?gene=MIR30B
MIR326	MicroRNA 326	RNA Gene		30	GC11M075335	0.319330811500549	https://www.genecards.org/cgi-bin/carddisp.pl?gene=MIR326
MIR429	MicroRNA 429	RNA Gene		30	GC01P059856	0.319330811500549	https://www.genecards.org/cgi-bin/carddisp.pl?gene=MIR429
PCA3	Prostate Cancer Associated 3	RNA Gene		30	GC09P076691	0.319330811500549	https://www.genecards.org/cgi-bin/carddisp.pl?gene=PCA3
MIR128-2	MicroRNA 128-2	RNA Gene		29	GC03P035754	0.319330811500549	https://www.genecards.org/cgi-bin/carddisp.pl?gene=MIR128-2
MIR136	MicroRNA 136	RNA Gene		29	GC14P118054	0.319330811500549	https://www.genecards.org/cgi-bin/carddisp.pl?gene=MIR136
MIR148A	MicroRNA 148a	RNA Gene		29	GC07M025950	0.319330811500549	https://www.genecards.org/cgi-bin/carddisp.pl?gene=MIR148A
MIR206	MicroRNA 206	RNA Gene		29	GC06P052144	0.319330811500549	https://www.genecards.org/cgi-bin/carddisp.pl?gene=MIR206
MIR301A	MicroRNA 301a	RNA Gene		29	GC17M059151	0.319330811500549	https://www.genecards.org/cgi-bin/carddisp.pl?gene=MIR301A
MIR331	MicroRNA 331	RNA Gene		29	GC12P095308	0.319330811500549	https://www.genecards.org/cgi-bin/carddisp.pl?gene=MIR331
MIR335	MicroRNA 335	RNA Gene		29	GC07P130496	0.319330811500549	https://www.genecards.org/cgi-bin/carddisp.pl?gene=MIR335
MIRLET7E	MicroRNA Let-7e	RNA Gene		29	GC19P133538	0.319330811500549	https://www.genecards.org/cgi-bin/carddisp.pl?gene=MIRLET7E
MIR33A	MicroRNA 33a	RNA Gene		28	GC22P041900	0.319330811500549	https://www.genecards.org/cgi-bin/carddisp.pl?gene=MIR33A
MIR409	MicroRNA 409	RNA Gene		28	GC14P119069	0.319330811500549	https://www.genecards.org/cgi-bin/carddisp.pl?gene=MIR409
RNU4ATAC	RNA, U4atac Small Nuclear	RNA Gene		28	GC02P148731	0.319330811500549	https://www.genecards.org/cgi-bin/carddisp.pl?gene=RNU4ATAC
HSPE1-MOB4	HSPE1-MOB4 Readthrough	Protein Coding		27	GC02P197500	0.319330811500549	https://www.genecards.org/cgi-bin/carddisp.pl?gene=HSPE1-MOB4
MIR103A2	MicroRNA 103a-2	RNA Gene		27	GC20P003917	0.319330811500549	https://www.genecards.org/cgi-bin/carddisp.pl?gene=MIR103A2
MIR323A	MicroRNA 323a	RNA Gene		27	GC14P119053	0.319330811500549	https://www.genecards.org/cgi-bin/carddisp.pl?gene=MIR323A
MIR33B	MicroRNA 33b	RNA Gene		27	GC17M017813	0.319330811500549	https://www.genecards.org/cgi-bin/carddisp.pl?gene=MIR33B
MIR361	MicroRNA 361	RNA Gene		27	GC0XM085903	0.319330811500549	https://www.genecards.org/cgi-bin/carddisp.pl?gene=MIR361
RN7SL1	RNA Component Of Signal Recognition Particle 7SL1	RNA Gene		27	GC14P052227	0.319330811500549	https://www.genecards.org/cgi-bin/carddisp.pl?gene=RN7SL1
MIR103A1	MicroRNA 103a-1	RNA Gene		26	GC05M168560	0.319330811500549	https://www.genecards.org/cgi-bin/carddisp.pl?gene=MIR103A1
MIR379	MicroRNA 379	RNA Gene		26	GC14P119064	0.319330811500549	https://www.genecards.org/cgi-bin/carddisp.pl?gene=MIR379
MIR382	MicroRNA 382	RNA Gene		26	GC14P119068	0.319330811500549	https://www.genecards.org/cgi-bin/carddisp.pl?gene=MIR382
MIR490	MicroRNA 490	RNA Gene		26	GC07P136903	0.319330811500549	https://www.genecards.org/cgi-bin/carddisp.pl?gene=MIR490
MIR608	MicroRNA 608	RNA Gene		26	GC10P100974	0.319330811500549	https://www.genecards.org/cgi-bin/carddisp.pl?gene=MIR608
MT-TL1	Mitochondrially Encoded TRNA-Leu (UUA/G) 1	RNA Gene		26	GCMTP003232	0.319330811500549	https://www.genecards.org/cgi-bin/carddisp.pl?gene=MT-TL1
RPL34-DT	RPL34 Divergent Transcript	RNA Gene		26	GC04M108539	0.319330811500549	https://www.genecards.org/cgi-bin/carddisp.pl?gene=RPL34-DT
CHKB-CPT1B	CHKB-CPT1B Readthrough (NMD Candidate)	RNA Gene		25	GC22M050568	0.319330811500549	https://www.genecards.org/cgi-bin/carddisp.pl?gene=CHKB-CPT1B
MIR26A2	MicroRNA 26a-2	RNA Gene		25	GC12M057824	0.319330811500549	https://www.genecards.org/cgi-bin/carddisp.pl?gene=MIR26A2
MIR498	MicroRNA 498	RNA Gene		25	GC19P133632	0.319330811500549	https://www.genecards.org/cgi-bin/carddisp.pl?gene=MIR498
MIR517A	MicroRNA 517a	RNA Gene		25	GC19P053712	0.319330811500549	https://www.genecards.org/cgi-bin/carddisp.pl?gene=MIR517A
MIR518B	MicroRNA 518b	RNA Gene		25	GC19P133641	0.319330811500549	https://www.genecards.org/cgi-bin/carddisp.pl?gene=MIR518B
MIR363	MicroRNA 363	RNA Gene		24	GC0XM134520	0.319330811500549	https://www.genecards.org/cgi-bin/carddisp.pl?gene=MIR363
MIR376A1	MicroRNA 376a-1	RNA Gene		24	GC14P119059	0.319330811500549	https://www.genecards.org/cgi-bin/carddisp.pl?gene=MIR376A1
LOC654780	Splicing Factor Proline/Glutamine-Rich	RNA Gene		23	GC16M084193	0.319330811500549	https://www.genecards.org/cgi-bin/carddisp.pl?gene=LOC654780
MIR20B	MicroRNA 20b	RNA Gene		23	GC0XM134523	0.319330811500549	https://www.genecards.org/cgi-bin/carddisp.pl?gene=MIR20B
PANTR1	POU3F3 Adjacent Non-Coding Transcript 1	RNA Gene		23	GC02M104764	0.319330811500549	https://www.genecards.org/cgi-bin/carddisp.pl?gene=PANTR1
EEF1E1-BLOC1S5	EEF1E1-BLOC1S5 Readthrough (NMD Candidate)	RNA Gene		22	GC06M008019	0.319330811500549	https://www.genecards.org/cgi-bin/carddisp.pl?gene=EEF1E1-BLOC1S5
HLA-F-AS1	HLA-F Antisense RNA 1	RNA Gene		22	GC06M100178	0.319330811500549	https://www.genecards.org/cgi-bin/carddisp.pl?gene=HLA-F-AS1
L1CAM-AS1	L1CAM Antisense RNA 1	RNA Gene		22	GC0XP154241	0.319330811500549	https://www.genecards.org/cgi-bin/carddisp.pl?gene=L1CAM-AS1
LINP1	LncRNA In Non-Homologous End Joining Pathway 1	RNA Gene		22	GC10P006709	0.319330811500549	https://www.genecards.org/cgi-bin/carddisp.pl?gene=LINP1
MT-TK	Mitochondrially Encoded TRNA-Lys (AAA/G)	RNA Gene		22	GCMTP008297	0.319330811500549	https://www.genecards.org/cgi-bin/carddisp.pl?gene=MT-TK
CTBP1-DT	CTBP1 Divergent Transcript	RNA Gene	C0HM98	21	GC04P005858	0.319330811500549	https://www.genecards.org/cgi-bin/carddisp.pl?gene=CTBP1-DT
LINC01152	Long Intergenic Non-Protein Coding RNA 1152	RNA Gene		21	GC17P072030	0.319330811500549	https://www.genecards.org/cgi-bin/carddisp.pl?gene=LINC01152
MT-TD	Mitochondrially Encoded TRNA-Asp (GAU/C)	RNA Gene		21	GCMTP007520	0.319330811500549	https://www.genecards.org/cgi-bin/carddisp.pl?gene=MT-TD
VPS9D1-AS1	VPS9D1 Antisense RNA 1	RNA Gene		21	GC16P089711	0.319330811500549	https://www.genecards.org/cgi-bin/carddisp.pl?gene=VPS9D1-AS1
MIR1236	MicroRNA 1236	RNA Gene		20	GC06M100323	0.319330811500549	https://www.genecards.org/cgi-bin/carddisp.pl?gene=MIR1236
MIR522	MicroRNA 522	RNA Gene		20	GC19P053751	0.319330811500549	https://www.genecards.org/cgi-bin/carddisp.pl?gene=MIR522
MIR758	MicroRNA 758	RNA Gene		20	GC14P119089	0.319330811500549	https://www.genecards.org/cgi-bin/carddisp.pl?gene=MIR758
NIFK-AS1	NIFK Antisense RNA 1	RNA Gene		20	GC02P121649	0.319330811500549	https://www.genecards.org/cgi-bin/carddisp.pl?gene=NIFK-AS1
OTUD6B-AS1	OTUD6B Antisense RNA 1 (Head To Head)	RNA Gene		19	GC08M091059	0.319330811500549	https://www.genecards.org/cgi-bin/carddisp.pl?gene=OTUD6B-AS1
LINC02325	Long Intergenic Non-Protein Coding RNA 2325	RNA Gene		18	GC14P097427	0.319330811500549	https://www.genecards.org/cgi-bin/carddisp.pl?gene=LINC02325
SNORA75	Small Nucleolar RNA, H/ACA Box 75	RNA Gene		18	GC02M231455	0.319330811500549	https://www.genecards.org/cgi-bin/carddisp.pl?gene=SNORA75
THORLNC	Testis Associated Oncogenic LncRNA	RNA Gene		18	GC02M118133	0.319330811500549	https://www.genecards.org/cgi-bin/carddisp.pl?gene=THORLNC
SSTR5-AS1	SSTR5 Antisense RNA 1	RNA Gene		16	GC16M001064	0.319330811500549	https://www.genecards.org/cgi-bin/carddisp.pl?gene=SSTR5-AS1
LINC00538	Long Intergenic Non-Protein Coding RNA 538	RNA Gene		15	GC01P213924	0.319330811500549	https://www.genecards.org/cgi-bin/carddisp.pl?gene=LINC00538
MIR3148	MicroRNA 3148	RNA Gene		15	GC08M029957	0.319330811500549	https://www.genecards.org/cgi-bin/carddisp.pl?gene=MIR3148
MIR3178	MicroRNA 3178	RNA Gene		15	GC16M002531	0.319330811500549	https://www.genecards.org/cgi-bin/carddisp.pl?gene=MIR3178
SNORD14E	Small Nucleolar RNA, C/D Box 14E	RNA Gene		15	GC11M123058	0.319330811500549	https://www.genecards.org/cgi-bin/carddisp.pl?gene=SNORD14E
SNORD1A	Small Nucleolar RNA, C/D Box 1A	RNA Gene		15	GC17P134653	0.319330811500549	https://www.genecards.org/cgi-bin/carddisp.pl?gene=SNORD1A
SREBF2-AS1	SREBF2 Antisense RNA 1	RNA Gene		15	GC22M083307	0.319330811500549	https://www.genecards.org/cgi-bin/carddisp.pl?gene=SREBF2-AS1
CAVIN2-AS1	CAVIN2 And TMEFF2 Antisense RNA 1	RNA Gene		14	GC02P191941	0.319330811500549	https://www.genecards.org/cgi-bin/carddisp.pl?gene=CAVIN2-AS1
MIR376A2	MicroRNA 376a-2	RNA Gene		14	GC14P119060	0.319330811500549	https://www.genecards.org/cgi-bin/carddisp.pl?gene=MIR376A2
MIR378E	MicroRNA 378e	RNA Gene		14	GC05P170028	0.319330811500549	https://www.genecards.org/cgi-bin/carddisp.pl?gene=MIR378E
MIR4497	MicroRNA 4497	RNA Gene		13	GC12P109833	0.319330811500549	https://www.genecards.org/cgi-bin/carddisp.pl?gene=MIR4497
SNORD81	Small Nucleolar RNA, C/D Box 81	RNA Gene		13	GC01M175049	0.319330811500549	https://www.genecards.org/cgi-bin/carddisp.pl?gene=SNORD81
CDR1-AS	CDR1 Antisense RNA	RNA Gene		12	GC0XU902169	0.319330811500549	https://www.genecards.org/cgi-bin/carddisp.pl?gene=CDR1-AS
LINC01976	Long Intergenic Non-Protein Coding RNA 1976	RNA Gene		12	GC17P133817	0.319330811500549	https://www.genecards.org/cgi-bin/carddisp.pl?gene=LINC01976
MIR378F	MicroRNA 378f	RNA Gene		12	GC01P023929	0.319330811500549	https://www.genecards.org/cgi-bin/carddisp.pl?gene=MIR378F
MIR3116-1	MicroRNA 3116-1	RNA Gene		11	GC01P062078	0.319330811500549	https://www.genecards.org/cgi-bin/carddisp.pl?gene=MIR3116-1
MIR3116-2	MicroRNA 3116-2	RNA Gene		11	GC01M062078	0.319330811500549	https://www.genecards.org/cgi-bin/carddisp.pl?gene=MIR3116-2
LOC126862447	CDK7 Strongly-Dependent Group 2 Enhancer GRCh37_chr16:88884193-88885392	Functional Element		8	GC16P088817	0.319330811500549	https://www.genecards.org/cgi-bin/carddisp.pl?gene=LOC126862447
ALOX5	Arachidonate 5-Lipoxygenase	Protein Coding	P09917	62	GC10P045374	0.294283628463745	https://www.genecards.org/cgi-bin/carddisp.pl?gene=ALOX5
CASP3	Caspase 3	Protein Coding	P42574	62	GC04M184627	0.294283628463745	https://www.genecards.org/cgi-bin/carddisp.pl?gene=CASP3
PLA2G4A	Phospholipase A2 Group IVA	Protein Coding	P47712	61	GC01P186798	0.294283628463745	https://www.genecards.org/cgi-bin/carddisp.pl?gene=PLA2G4A
PTGS1	Prostaglandin-Endoperoxide Synthase 1	Protein Coding	P23219	59	GC09P122370	0.294283628463745	https://www.genecards.org/cgi-bin/carddisp.pl?gene=PTGS1
SLC11A1	Solute Carrier Family 11 Member 1	Protein Coding	P49279	58	GC02P218382	0.294283628463745	https://www.genecards.org/cgi-bin/carddisp.pl?gene=SLC11A1
THBD	Thrombomodulin	Protein Coding	P07204	58	GC20M023026	0.294283628463745	https://www.genecards.org/cgi-bin/carddisp.pl?gene=THBD
CEBPB	CCAAT Enhancer Binding Protein Beta	Protein Coding	P17676	57	GC20P050190	0.294283628463745	https://www.genecards.org/cgi-bin/carddisp.pl?gene=CEBPB
IL10RA	Interleukin 10 Receptor Subunit Alpha	Protein Coding	Q13651	57	GC11P118000	0.294283628463745	https://www.genecards.org/cgi-bin/carddisp.pl?gene=IL10RA
SFTPD	Surfactant Protein D	Protein Coding	P35247	56	GC10M079937	0.294283628463745	https://www.genecards.org/cgi-bin/carddisp.pl?gene=SFTPD
LBP	Lipopolysaccharide Binding Protein	Protein Coding	P18428	55	GC20P038346	0.294283628463745	https://www.genecards.org/cgi-bin/carddisp.pl?gene=LBP
LTBR	Lymphotoxin Beta Receptor	Protein Coding	P36941	54	GC12P006375	0.294283628463745	https://www.genecards.org/cgi-bin/carddisp.pl?gene=LTBR
KLRK1	Killer Cell Lectin Like Receptor K1	Protein Coding	P26718	52	GC12M033113	0.294283628463745	https://www.genecards.org/cgi-bin/carddisp.pl?gene=KLRK1
OXT	Oxytocin/Neurophysin I Prepropeptide	Protein Coding	P01178	50	GC20P009536	0.294283628463745	https://www.genecards.org/cgi-bin/carddisp.pl?gene=OXT
STOML2	Stomatin Like 2	Protein Coding	Q9UJZ1	49	GC09M035099	0.294283628463745	https://www.genecards.org/cgi-bin/carddisp.pl?gene=STOML2
EBI3	Epstein-Barr Virus Induced 3	Protein Coding	Q14213	48	GC19P131973	0.294283628463745	https://www.genecards.org/cgi-bin/carddisp.pl?gene=EBI3
CCL27	C-C Motif Chemokine Ligand 27	Protein Coding	Q9Y4X3	47	GC09M035512	0.294283628463745	https://www.genecards.org/cgi-bin/carddisp.pl?gene=CCL27
DHRS1	Dehydrogenase/Reductase 1	Protein Coding	Q96LJ7	41	GC14M024290	0.294283628463745	https://www.genecards.org/cgi-bin/carddisp.pl?gene=DHRS1
GPRASP1	G Protein-Coupled Receptor Associated Sorting Protein 1	Protein Coding	Q5JY77	40	GC0XP102651	0.294283628463745	https://www.genecards.org/cgi-bin/carddisp.pl?gene=GPRASP1
NEAT1	Nuclear Paraspeckle Assembly Transcript 1	RNA Gene		33	GC11P098966	0.294283628463745	https://www.genecards.org/cgi-bin/carddisp.pl?gene=NEAT1
PAPPA-AS1	PAPPA Antisense RNA 1	RNA Gene	Q5QFB9	28	GC09M116398	0.294283628463745	https://www.genecards.org/cgi-bin/carddisp.pl?gene=PAPPA-AS1
PRKACA	Protein Kinase CAMP-Activated Catalytic Subunit Alpha	Protein Coding	P17612	66	GC19M100419	0.254857122898102	https://www.genecards.org/cgi-bin/carddisp.pl?gene=PRKACA
PRKCA	Protein Kinase C Alpha	Protein Coding	P17252	64	GC17P066302	0.254857122898102	https://www.genecards.org/cgi-bin/carddisp.pl?gene=PRKCA
MMP14	Matrix Metallopeptidase 14	Protein Coding	P50281	63	GC14P051698	0.254857122898102	https://www.genecards.org/cgi-bin/carddisp.pl?gene=MMP14
AGT	Angiotensinogen	Protein Coding	P01019	62	GC01M230690	0.254857122898102	https://www.genecards.org/cgi-bin/carddisp.pl?gene=AGT
ITGA4	Integrin Subunit Alpha 4	Protein Coding	P13612	62	GC02P181483	0.254857122898102	https://www.genecards.org/cgi-bin/carddisp.pl?gene=ITGA4
MAPK3	Mitogen-Activated Protein Kinase 3	Protein Coding	P27361	62	GC16M045720	0.254857122898102	https://www.genecards.org/cgi-bin/carddisp.pl?gene=MAPK3
MAPK8	Mitogen-Activated Protein Kinase 8	Protein Coding	P45983	62	GC10P048306	0.254857122898102	https://www.genecards.org/cgi-bin/carddisp.pl?gene=MAPK8
PRKCB	Protein Kinase C Beta	Protein Coding	P05771	62	GC16P104638	0.254857122898102	https://www.genecards.org/cgi-bin/carddisp.pl?gene=PRKCB
STAT5A	Signal Transducer And Activator Of Transcription 5A	Protein Coding	P42229	62	GC17P042287	0.254857122898102	https://www.genecards.org/cgi-bin/carddisp.pl?gene=STAT5A
CP	Ceruloplasmin	Protein Coding	P00450	61	GC03M149162	0.254857122898102	https://www.genecards.org/cgi-bin/carddisp.pl?gene=CP
CYP19A1	Cytochrome P450 Family 19 Subfamily A Member 1	Protein Coding	P11511	61	GC15M051208	0.254857122898102	https://www.genecards.org/cgi-bin/carddisp.pl?gene=CYP19A1
HPRT1	Hypoxanthine Phosphoribosyltransferase 1	Protein Coding	P00492	61	GC0XP134460	0.254857122898102	https://www.genecards.org/cgi-bin/carddisp.pl?gene=HPRT1
TTR	Transthyretin	Protein Coding	P02766	61	GC18P031557	0.254857122898102	https://www.genecards.org/cgi-bin/carddisp.pl?gene=TTR
ANXA1	Annexin A1	Protein Coding	P04083	60	GC09P073151	0.254857122898102	https://www.genecards.org/cgi-bin/carddisp.pl?gene=ANXA1
CASP9	Caspase 9	Protein Coding	P55211	60	GC01M019993	0.254857122898102	https://www.genecards.org/cgi-bin/carddisp.pl?gene=CASP9
ITGAL	Integrin Subunit Alpha L	Protein Coding	P20701	60	GC16P030472	0.254857122898102	https://www.genecards.org/cgi-bin/carddisp.pl?gene=ITGAL
ADAR	Adenosine Deaminase RNA Specific	Protein Coding	P55265	59	GC01M165080	0.254857122898102	https://www.genecards.org/cgi-bin/carddisp.pl?gene=ADAR
CD59	CD59 Molecule (CD59 Blood Group)	Protein Coding	P13987	59	GC11M033729	0.254857122898102	https://www.genecards.org/cgi-bin/carddisp.pl?gene=CD59
CSK	C-Terminal Src Kinase	Protein Coding	P41240	59	GC15P074782	0.254857122898102	https://www.genecards.org/cgi-bin/carddisp.pl?gene=CSK
MC1R	Melanocortin 1 Receptor	Protein Coding	Q01726	59	GC16P089912	0.254857122898102	https://www.genecards.org/cgi-bin/carddisp.pl?gene=MC1R
NFATC2	Nuclear Factor Of Activated T Cells 2	Protein Coding	Q13469	59	GC20M051386	0.254857122898102	https://www.genecards.org/cgi-bin/carddisp.pl?gene=NFATC2
F3	Coagulation Factor III, Tissue Factor	Protein Coding	P13726	58	GC01M094956	0.254857122898102	https://www.genecards.org/cgi-bin/carddisp.pl?gene=F3
FPR1	Formyl Peptide Receptor 1	Protein Coding	P21462	58	GC19M051745	0.254857122898102	https://www.genecards.org/cgi-bin/carddisp.pl?gene=FPR1
HLA-A	Major Histocompatibility Complex, Class I, A	Protein Coding	P04439	58	GC06P156203	0.254857122898102	https://www.genecards.org/cgi-bin/carddisp.pl?gene=HLA-A
SP1	Sp1 Transcription Factor	Protein Coding	P08047	58	GC12P053380	0.254857122898102	https://www.genecards.org/cgi-bin/carddisp.pl?gene=SP1
CCR1	C-C Motif Chemokine Receptor 1	Protein Coding	P32246	57	GC03M046218	0.254857122898102	https://www.genecards.org/cgi-bin/carddisp.pl?gene=CCR1
CD163	CD163 Molecule	Protein Coding	Q86VB7	57	GC12M032935	0.254857122898102	https://www.genecards.org/cgi-bin/carddisp.pl?gene=CD163
CR1	Complement C3b/C4b Receptor 1 (Knops Blood Group)	Protein Coding	P17927	57	GC01P207496	0.254857122898102	https://www.genecards.org/cgi-bin/carddisp.pl?gene=CR1
CXCR3	C-X-C Motif Chemokine Receptor 3	Protein Coding	P49682	57	GC0XM071615	0.254857122898102	https://www.genecards.org/cgi-bin/carddisp.pl?gene=CXCR3
ORAI1	ORAI Calcium Release-Activated Calcium Modulator 1	Protein Coding	Q96D31	57	GC12P136103	0.254857122898102	https://www.genecards.org/cgi-bin/carddisp.pl?gene=ORAI1
SLC17A5	Solute Carrier Family 17 Member 5	Protein Coding	Q9NRA2	57	GC06M073593	0.254857122898102	https://www.genecards.org/cgi-bin/carddisp.pl?gene=SLC17A5
TAT	Tyrosine Aminotransferase	Protein Coding	P17735	57	GC16M071565	0.254857122898102	https://www.genecards.org/cgi-bin/carddisp.pl?gene=TAT
GDF15	Growth Differentiation Factor 15	Protein Coding	Q99988	56	GC19P132620	0.254857122898102	https://www.genecards.org/cgi-bin/carddisp.pl?gene=GDF15
PPARA	Peroxisome Proliferator Activated Receptor Alpha	Protein Coding	Q07869	56	GC22P046150	0.254857122898102	https://www.genecards.org/cgi-bin/carddisp.pl?gene=PPARA
THY1	Thy-1 Cell Surface Antigen	Protein Coding	P04216	56	GC11M134063	0.254857122898102	https://www.genecards.org/cgi-bin/carddisp.pl?gene=THY1
CASP5	Caspase 5	Protein Coding	P51878	55	GC11M133543	0.254857122898102	https://www.genecards.org/cgi-bin/carddisp.pl?gene=CASP5
HLA-DQA1	Major Histocompatibility Complex, Class II, DQ Alpha 1	Protein Coding	P01909	55	GC06P156274	0.254857122898102	https://www.genecards.org/cgi-bin/carddisp.pl?gene=HLA-DQA1
MLXIPL	MLX Interacting Protein Like	Protein Coding	Q9NP71	55	GC07M073593	0.254857122898102	https://www.genecards.org/cgi-bin/carddisp.pl?gene=MLXIPL
SOCS2	Suppressor Of Cytokine Signaling 2	Protein Coding	O14508	55	GC12P093569	0.254857122898102	https://www.genecards.org/cgi-bin/carddisp.pl?gene=SOCS2
ADCYAP1	Adenylate Cyclase Activating Polypeptide 1	Protein Coding	P18509	54	GC18P000895	0.254857122898102	https://www.genecards.org/cgi-bin/carddisp.pl?gene=ADCYAP1
ICAM3	Intercellular Adhesion Molecule 3	Protein Coding	P32942	54	GC19M100265	0.254857122898102	https://www.genecards.org/cgi-bin/carddisp.pl?gene=ICAM3
IL22	Interleukin 22	Protein Coding	Q9GZX6	54	GC12M068248	0.254857122898102	https://www.genecards.org/cgi-bin/carddisp.pl?gene=IL22
PTAFR	Platelet Activating Factor Receptor	Protein Coding	P25105	54	GC01M028147	0.254857122898102	https://www.genecards.org/cgi-bin/carddisp.pl?gene=PTAFR
IL17F	Interleukin 17F	Protein Coding	Q96PD4	53	GC06M100650	0.254857122898102	https://www.genecards.org/cgi-bin/carddisp.pl?gene=IL17F
CXCL13	C-X-C Motif Chemokine Ligand 13	Protein Coding	O43927	52	GC04P077511	0.254857122898102	https://www.genecards.org/cgi-bin/carddisp.pl?gene=CXCL13
SST	Somatostatin	Protein Coding	P61278	52	GC03M187668	0.254857122898102	https://www.genecards.org/cgi-bin/carddisp.pl?gene=SST
FCN1	Ficolin 1	Protein Coding	O00602	51	GC09M135855	0.254857122898102	https://www.genecards.org/cgi-bin/carddisp.pl?gene=FCN1
MIA	MIA SH3 Domain Containing	Protein Coding	Q16674	49	GC19P040771	0.254857122898102	https://www.genecards.org/cgi-bin/carddisp.pl?gene=MIA
SIGLEC15	Sialic Acid Binding Ig Like Lectin 15	Protein Coding	Q6ZMC9	49	GC18P045825	0.254857122898102	https://www.genecards.org/cgi-bin/carddisp.pl?gene=SIGLEC15
CLYBL	Citramalyl-CoA Lyase	Protein Coding	Q8N0X4	48	GC13P099606	0.254857122898102	https://www.genecards.org/cgi-bin/carddisp.pl?gene=CLYBL
KIR2DL3	Killer Cell Immunoglobulin Like Receptor, Two Ig Domains And Long Cytoplasmic Tail 3	Protein Coding	P43628	48	GC19P134624	0.254857122898102	https://www.genecards.org/cgi-bin/carddisp.pl?gene=KIR2DL3
KIR2DL1	Killer Cell Immunoglobulin Like Receptor, Two Ig Domains And Long Cytoplasmic Tail 1	Protein Coding	P43626	47	GC19P133681	0.254857122898102	https://www.genecards.org/cgi-bin/carddisp.pl?gene=KIR2DL1
SCT	Secretin	Protein Coding	P09683	45	GC11M000626	0.254857122898102	https://www.genecards.org/cgi-bin/carddisp.pl?gene=SCT
MIR216A	MicroRNA 216a	RNA Gene		29	GC02M055988	0.254857122898102	https://www.genecards.org/cgi-bin/carddisp.pl?gene=MIR216A
HOTAIRM1	HOXA Transcript Antisense RNA, Myeloid-Specific 1	RNA Gene		28	GC07P027095	0.254857122898102	https://www.genecards.org/cgi-bin/carddisp.pl?gene=HOTAIRM1
SNORD20	Small Nucleolar RNA, C/D Box 20	RNA Gene		21	GC02M231456	0.254857122898102	https://www.genecards.org/cgi-bin/carddisp.pl?gene=SNORD20
IGES	Immunoglobulin E Concentration, Serum	Genetic Locus		11	GC05U990033	0.254857122898102	https://www.genecards.org/cgi-bin/carddisp.pl?gene=IGES
ERBB2	Erb-B2 Receptor Tyrosine Kinase 2	Protein Coding	P04626	68	GC17P039687	0.208089962601662	https://www.genecards.org/cgi-bin/carddisp.pl?gene=ERBB2
ESR1	Estrogen Receptor 1	Protein Coding	P03372	66	GC06P151656	0.208089962601662	https://www.genecards.org/cgi-bin/carddisp.pl?gene=ESR1
FLT3	Fms Related Receptor Tyrosine Kinase 3	Protein Coding	P36888	66	GC13M028003	0.208089962601662	https://www.genecards.org/cgi-bin/carddisp.pl?gene=FLT3
SMAD3	SMAD Family Member 3	Protein Coding	P84022	66	GC15P067063	0.208089962601662	https://www.genecards.org/cgi-bin/carddisp.pl?gene=SMAD3
SMAD4	SMAD Family Member 4	Protein Coding	Q13485	66	GC18P051028	0.208089962601662	https://www.genecards.org/cgi-bin/carddisp.pl?gene=SMAD4
ABL1	ABL Proto-Oncogene 1, Non-Receptor Tyrosine Kinase	Protein Coding	P00519	65	GC09P130713	0.208089962601662	https://www.genecards.org/cgi-bin/carddisp.pl?gene=ABL1
AXL	AXL Receptor Tyrosine Kinase	Protein Coding	P30530	64	GC19P041219	0.208089962601662	https://www.genecards.org/cgi-bin/carddisp.pl?gene=AXL
TERT	Telomerase Reverse Transcriptase	Protein Coding	O14746	64	GC05M001253	0.208089962601662	https://www.genecards.org/cgi-bin/carddisp.pl?gene=TERT
ALDH2	Aldehyde Dehydrogenase 2 Family Member	Protein Coding	P05091	63	GC12P111766	0.208089962601662	https://www.genecards.org/cgi-bin/carddisp.pl?gene=ALDH2
CDKN2A	Cyclin Dependent Kinase Inhibitor 2A	Protein Coding	Q8N726	63	GC09M021967	0.208089962601662	https://www.genecards.org/cgi-bin/carddisp.pl?gene=CDKN2A
ELANE	Elastase, Neutrophil Expressed	Protein Coding	P08246	63	GC19P131807	0.208089962601662	https://www.genecards.org/cgi-bin/carddisp.pl?gene=ELANE
F2	Coagulation Factor II, Thrombin	Protein Coding	P00734	63	GC11P048362	0.208089962601662	https://www.genecards.org/cgi-bin/carddisp.pl?gene=F2
PDGFB	Platelet Derived Growth Factor Subunit B	Protein Coding	P01127	63	GC22M082423	0.208089962601662	https://www.genecards.org/cgi-bin/carddisp.pl?gene=PDGFB
SLC6A3	Solute Carrier Family 6 Member 3	Protein Coding	Q01959	63	GC05M001392	0.208089962601662	https://www.genecards.org/cgi-bin/carddisp.pl?gene=SLC6A3
STAT6	Signal Transducer And Activator Of Transcription 6	Protein Coding	P42226	63	GC12M057095	0.208089962601662	https://www.genecards.org/cgi-bin/carddisp.pl?gene=STAT6
ABCG2	ATP Binding Cassette Subfamily G Member 2 (JR Blood Group)	Protein Coding	Q9UNQ0	62	GC04M088090	0.208089962601662	https://www.genecards.org/cgi-bin/carddisp.pl?gene=ABCG2
DLD	Dihydrolipoamide Dehydrogenase	Protein Coding	P09622	62	GC07P109031	0.208089962601662	https://www.genecards.org/cgi-bin/carddisp.pl?gene=DLD
DRD2	Dopamine Receptor D2	Protein Coding	P14416	62	GC11M113409	0.208089962601662	https://www.genecards.org/cgi-bin/carddisp.pl?gene=DRD2
GLA	Galactosidase Alpha	Protein Coding	P06280	62	GC0XM101393	0.208089962601662	https://www.genecards.org/cgi-bin/carddisp.pl?gene=GLA
GUSB	Glucuronidase Beta	Protein Coding	P08236	62	GC07M065960	0.208089962601662	https://www.genecards.org/cgi-bin/carddisp.pl?gene=GUSB
LEPR	Leptin Receptor	Protein Coding	P48357	62	GC01P067643	0.208089962601662	https://www.genecards.org/cgi-bin/carddisp.pl?gene=LEPR
PCSK1	Proprotein Convertase Subtilisin/Kexin Type 1	Protein Coding	P29120	62	GC05M096391	0.208089962601662	https://www.genecards.org/cgi-bin/carddisp.pl?gene=PCSK1
ZEB1	Zinc Finger E-Box Binding Homeobox 1	Protein Coding	P37275	62	GC10P031318	0.208089962601662	https://www.genecards.org/cgi-bin/carddisp.pl?gene=ZEB1
CYCS	Cytochrome C, Somatic	Protein Coding	P99999	61	GC07M025118	0.208089962601662	https://www.genecards.org/cgi-bin/carddisp.pl?gene=CYCS
HSPA5	Heat Shock Protein Family A (Hsp70) Member 5	Protein Coding	P11021	61	GC09M125234	0.208089962601662	https://www.genecards.org/cgi-bin/carddisp.pl?gene=HSPA5
MUC1	Mucin 1, Cell Surface Associated	Protein Coding	P15941	61	GC01M155185	0.208089962601662	https://www.genecards.org/cgi-bin/carddisp.pl?gene=MUC1
TYR	Tyrosinase	Protein Coding	P14679	61	GC11P089177	0.208089962601662	https://www.genecards.org/cgi-bin/carddisp.pl?gene=TYR
ADCY1	Adenylate Cyclase 1	Protein Coding	Q08828	60	GC07P045580	0.208089962601662	https://www.genecards.org/cgi-bin/carddisp.pl?gene=ADCY1
CASP10	Caspase 10	Protein Coding	Q92851	60	GC02P201182	0.208089962601662	https://www.genecards.org/cgi-bin/carddisp.pl?gene=CASP10
PON1	Paraoxonase 1	Protein Coding	P27169	60	GC07M095297	0.208089962601662	https://www.genecards.org/cgi-bin/carddisp.pl?gene=PON1
TGM2	Transglutaminase 2	Protein Coding	P21980	60	GC20M038127	0.208089962601662	https://www.genecards.org/cgi-bin/carddisp.pl?gene=TGM2
A2M	Alpha-2-Macroglobulin	Protein Coding	P01023	59	GC12M009067	0.208089962601662	https://www.genecards.org/cgi-bin/carddisp.pl?gene=A2M
ADORA2B	Adenosine A2b Receptor	Protein Coding	P29275	59	GC17P132871	0.208089962601662	https://www.genecards.org/cgi-bin/carddisp.pl?gene=ADORA2B
CDK9	Cyclin Dependent Kinase 9	Protein Coding	P50750	59	GC09P146597	0.208089962601662	https://www.genecards.org/cgi-bin/carddisp.pl?gene=CDK9
COMP	Cartilage Oligomeric Matrix Protein	Protein Coding	P49747	59	GC19M100624	0.208089962601662	https://www.genecards.org/cgi-bin/carddisp.pl?gene=COMP
DCN	Decorin	Protein Coding	P07585	59	GC12M091140	0.208089962601662	https://www.genecards.org/cgi-bin/carddisp.pl?gene=DCN
LYZ	Lysozyme	Protein Coding	P61626	59	GC12P069348	0.208089962601662	https://www.genecards.org/cgi-bin/carddisp.pl?gene=LYZ
MECP2	Methyl-CpG Binding Protein 2	Protein Coding	P51608	59	GC0XM154021	0.208089962601662	https://www.genecards.org/cgi-bin/carddisp.pl?gene=MECP2
PLA2G2A	Phospholipase A2 Group IIA	Protein Coding	P14555	59	GC01M019975	0.208089962601662	https://www.genecards.org/cgi-bin/carddisp.pl?gene=PLA2G2A
PTPN2	Protein Tyrosine Phosphatase Non-Receptor Type 2	Protein Coding	P17706	59	GC18M036022	0.208089962601662	https://www.genecards.org/cgi-bin/carddisp.pl?gene=PTPN2
SSTR2	Somatostatin Receptor 2	Protein Coding	P30874	59	GC17P073165	0.208089962601662	https://www.genecards.org/cgi-bin/carddisp.pl?gene=SSTR2
CHI3L1	Chitinase 3 Like 1	Protein Coding	P36222	58	GC01M203148	0.208089962601662	https://www.genecards.org/cgi-bin/carddisp.pl?gene=CHI3L1
GC	GC Vitamin D Binding Protein	Protein Coding	P02774	58	GC04M071741	0.208089962601662	https://www.genecards.org/cgi-bin/carddisp.pl?gene=GC
GDF5	Growth Differentiation Factor 5	Protein Coding	P43026	58	GC20M035433	0.208089962601662	https://www.genecards.org/cgi-bin/carddisp.pl?gene=GDF5
IDUA	Alpha-L-Iduronidase	Protein Coding	P35475	58	GC04P000986	0.208089962601662	https://www.genecards.org/cgi-bin/carddisp.pl?gene=IDUA
PANX1	Pannexin 1	Protein Coding	Q96RD7	58	GC11P094128	0.208089962601662	https://www.genecards.org/cgi-bin/carddisp.pl?gene=PANX1
PTGER4	Prostaglandin E Receptor 4	Protein Coding	P35408	58	GC05P040679	0.208089962601662	https://www.genecards.org/cgi-bin/carddisp.pl?gene=PTGER4
SFTPA1	Surfactant Protein A1	Protein Coding	Q8IWL2	58	GC10P119662	0.208089962601662	https://www.genecards.org/cgi-bin/carddisp.pl?gene=SFTPA1
TGIF1	TGFB Induced Factor Homeobox 1	Protein Coding	Q15583	58	GC18P003411	0.208089962601662	https://www.genecards.org/cgi-bin/carddisp.pl?gene=TGIF1
VDAC1	Voltage Dependent Anion Channel 1	Protein Coding	P21796	58	GC05M133975	0.208089962601662	https://www.genecards.org/cgi-bin/carddisp.pl?gene=VDAC1
CD74	CD74 Molecule	Protein Coding	P04233	57	GC05M150378	0.208089962601662	https://www.genecards.org/cgi-bin/carddisp.pl?gene=CD74
DFFA	DNA Fragmentation Factor Subunit Alpha	Protein Coding	O00273	57	GC01M010456	0.208089962601662	https://www.genecards.org/cgi-bin/carddisp.pl?gene=DFFA
EGR1	Early Growth Response 1	Protein Coding	P18146	57	GC05P138465	0.208089962601662	https://www.genecards.org/cgi-bin/carddisp.pl?gene=EGR1
HERC2	HECT And RLD Domain Containing E3 Ubiquitin Protein Ligase 2	Protein Coding	O95714	57	GC15M028111	0.208089962601662	https://www.genecards.org/cgi-bin/carddisp.pl?gene=HERC2
PURA	Purine Rich Element Binding Protein A	Protein Coding	Q00577	57	GC05P155393	0.208089962601662	https://www.genecards.org/cgi-bin/carddisp.pl?gene=PURA
BCAT1	Branched Chain Amino Acid Transaminase 1	Protein Coding	P54687	56	GC12M024810	0.208089962601662	https://www.genecards.org/cgi-bin/carddisp.pl?gene=BCAT1
C3AR1	Complement C3a Receptor 1	Protein Coding	Q16581	56	GC12M032957	0.208089962601662	https://www.genecards.org/cgi-bin/carddisp.pl?gene=C3AR1
CFLAR	CASP8 And FADD Like Apoptosis Regulator	Protein Coding	O15519	56	GC02P204216	0.208089962601662	https://www.genecards.org/cgi-bin/carddisp.pl?gene=CFLAR
CST3	Cystatin C	Protein Coding	P01034	56	GC20M024131	0.208089962601662	https://www.genecards.org/cgi-bin/carddisp.pl?gene=CST3
CXCL1	C-X-C Motif Chemokine Ligand 1	Protein Coding	P09341	56	GC04P073869	0.208089962601662	https://www.genecards.org/cgi-bin/carddisp.pl?gene=CXCL1
FCGRT	Fc Gamma Receptor And Transporter	Protein Coding	P55899	56	GC19P049506	0.208089962601662	https://www.genecards.org/cgi-bin/carddisp.pl?gene=FCGRT
IL12RB2	Interleukin 12 Receptor Subunit Beta 2	Protein Coding	Q99665	56	GC01P067307	0.208089962601662	https://www.genecards.org/cgi-bin/carddisp.pl?gene=IL12RB2
IL23R	Interleukin 23 Receptor	Protein Coding	Q5VWK5	56	GC01P067138	0.208089962601662	https://www.genecards.org/cgi-bin/carddisp.pl?gene=IL23R
LTA4H	Leukotriene A4 Hydrolase	Protein Coding	P09960	56	GC12M096000	0.208089962601662	https://www.genecards.org/cgi-bin/carddisp.pl?gene=LTA4H
LY96	Lymphocyte Antigen 96	Protein Coding	Q9Y6Y9	56	GC08P073991	0.208089962601662	https://www.genecards.org/cgi-bin/carddisp.pl?gene=LY96
MDK	Midkine	Protein Coding	P21741	56	GC11P046380	0.208089962601662	https://www.genecards.org/cgi-bin/carddisp.pl?gene=MDK
SPP1	Secreted Phosphoprotein 1	Protein Coding	P10451	56	GC04P087975	0.208089962601662	https://www.genecards.org/cgi-bin/carddisp.pl?gene=SPP1
ST6GAL1	ST6 Beta-Galactoside Alpha-2,6-Sialyltransferase 1	Protein Coding	P15907	56	GC03P186930	0.208089962601662	https://www.genecards.org/cgi-bin/carddisp.pl?gene=ST6GAL1
THPO	Thrombopoietin	Protein Coding	P40225	56	GC03M184371	0.208089962601662	https://www.genecards.org/cgi-bin/carddisp.pl?gene=THPO
ATG16L1	Autophagy Related 16 Like 1	Protein Coding	Q676U5	55	GC02P233858	0.208089962601662	https://www.genecards.org/cgi-bin/carddisp.pl?gene=ATG16L1
CD70	CD70 Molecule	Protein Coding	P32970	55	GC19M100106	0.208089962601662	https://www.genecards.org/cgi-bin/carddisp.pl?gene=CD70
HRH4	Histamine Receptor H4	Protein Coding	Q9H3N8	55	GC18P024460	0.208089962601662	https://www.genecards.org/cgi-bin/carddisp.pl?gene=HRH4
HTR4	5-Hydroxytryptamine Receptor 4	Protein Coding	Q13639	55	GC05M148451	0.208089962601662	https://www.genecards.org/cgi-bin/carddisp.pl?gene=HTR4
LCT	Lactase	Protein Coding	P09848	55	GC02M135787	0.208089962601662	https://www.genecards.org/cgi-bin/carddisp.pl?gene=LCT
NR1I2	Nuclear Receptor Subfamily 1 Group I Member 2	Protein Coding	O75469	55	GC03P119780	0.208089962601662	https://www.genecards.org/cgi-bin/carddisp.pl?gene=NR1I2
OSM	Oncostatin M	Protein Coding	P13725	55	GC22M030262	0.208089962601662	https://www.genecards.org/cgi-bin/carddisp.pl?gene=OSM
POU2F1	POU Class 2 Homeobox 1	Protein Coding	P14859	55	GC01P170983	0.208089962601662	https://www.genecards.org/cgi-bin/carddisp.pl?gene=POU2F1
RORC	RAR Related Orphan Receptor C	Protein Coding	P51449	55	GC01M151806	0.208089962601662	https://www.genecards.org/cgi-bin/carddisp.pl?gene=RORC
SSTR1	Somatostatin Receptor 1	Protein Coding	P30872	55	GC14P038207	0.208089962601662	https://www.genecards.org/cgi-bin/carddisp.pl?gene=SSTR1
TRAF3IP2	TRAF3 Interacting Protein 2	Protein Coding	O43734	55	GC06M111555	0.208089962601662	https://www.genecards.org/cgi-bin/carddisp.pl?gene=TRAF3IP2
ALCAM	Activated Leukocyte Cell Adhesion Molecule	Protein Coding	Q13740	54	GC03P105366	0.208089962601662	https://www.genecards.org/cgi-bin/carddisp.pl?gene=ALCAM
BPI	Bactericidal Permeability Increasing Protein	Protein Coding	P17213	54	GC20P038304	0.208089962601662	https://www.genecards.org/cgi-bin/carddisp.pl?gene=BPI
FAF1	Fas Associated Factor 1	Protein Coding	Q9UNN5	54	GC01M050439	0.208089962601662	https://www.genecards.org/cgi-bin/carddisp.pl?gene=FAF1
GABARAP	GABA Type A Receptor-Associated Protein	Protein Coding	O95166	54	GC17M007240	0.208089962601662	https://www.genecards.org/cgi-bin/carddisp.pl?gene=GABARAP
HOXA1	Homeobox A1	Protein Coding	P49639	54	GC07M027092	0.208089962601662	https://www.genecards.org/cgi-bin/carddisp.pl?gene=HOXA1
KLK7	Kallikrein Related Peptidase 7	Protein Coding	P49862	54	GC19M101382	0.208089962601662	https://www.genecards.org/cgi-bin/carddisp.pl?gene=KLK7
MLANA	Melan-A	Protein Coding	Q16655	54	GC09P009883	0.208089962601662	https://www.genecards.org/cgi-bin/carddisp.pl?gene=MLANA
MOCS1	Molybdenum Cofactor Synthesis 1	Protein Coding	Q9NZB8	54	GC06M039899	0.208089962601662	https://www.genecards.org/cgi-bin/carddisp.pl?gene=MOCS1
PTGDR2	Prostaglandin D2 Receptor 2	Protein Coding	Q9Y5Y4	54	GC11M060850	0.208089962601662	https://www.genecards.org/cgi-bin/carddisp.pl?gene=PTGDR2
ST3GAL1	ST3 Beta-Galactoside Alpha-2,3-Sialyltransferase 1	Protein Coding	Q11201	54	GC08M133454	0.208089962601662	https://www.genecards.org/cgi-bin/carddisp.pl?gene=ST3GAL1
TAC1	Tachykinin Precursor 1	Protein Coding	P20366	54	GC07P097734	0.208089962601662	https://www.genecards.org/cgi-bin/carddisp.pl?gene=TAC1
TNFRSF6B	TNF Receptor Superfamily Member 6b	Protein Coding	O95407	54	GC20P063696	0.208089962601662	https://www.genecards.org/cgi-bin/carddisp.pl?gene=TNFRSF6B
FLT3LG	Fms Related Receptor Tyrosine Kinase 3 Ligand	Protein Coding	P49771	53	GC19P133413	0.208089962601662	https://www.genecards.org/cgi-bin/carddisp.pl?gene=FLT3LG
GPC5	Glypican 5	Protein Coding	P78333	53	GC13P091398	0.208089962601662	https://www.genecards.org/cgi-bin/carddisp.pl?gene=GPC5
KLK5	Kallikrein Related Peptidase 5	Protein Coding	Q9Y337	53	GC19M050943	0.208089962601662	https://www.genecards.org/cgi-bin/carddisp.pl?gene=KLK5
SPN	Sialophorin	Protein Coding	P16150	53	GC16P029662	0.208089962601662	https://www.genecards.org/cgi-bin/carddisp.pl?gene=SPN
CDKAL1	CDK5 Regulatory Subunit Associated Protein 1 Like 1	Protein Coding	Q5VV42	52	GC06P020534	0.208089962601662	https://www.genecards.org/cgi-bin/carddisp.pl?gene=CDKAL1
CXCL11	C-X-C Motif Chemokine Ligand 11	Protein Coding	O14625	52	GC04M076033	0.208089962601662	https://www.genecards.org/cgi-bin/carddisp.pl?gene=CXCL11
DLG5	Discs Large MAGUK Scaffold Protein 5	Protein Coding	Q8TDM6	52	GC10M077790	0.208089962601662	https://www.genecards.org/cgi-bin/carddisp.pl?gene=DLG5
HOXA10	Homeobox A10	Protein Coding	P31260	52	GC07M028125	0.208089962601662	https://www.genecards.org/cgi-bin/carddisp.pl?gene=HOXA10
SLPI	Secretory Leukocyte Peptidase Inhibitor	Protein Coding	P03973	52	GC20M045252	0.208089962601662	https://www.genecards.org/cgi-bin/carddisp.pl?gene=SLPI
STX8	Syntaxin 8	Protein Coding	Q9UNK0	52	GC17M009250	0.208089962601662	https://www.genecards.org/cgi-bin/carddisp.pl?gene=STX8
TOMM40	Translocase Of Outer Mitochondrial Membrane 40	Protein Coding	O96008	52	GC19P044890	0.208089962601662	https://www.genecards.org/cgi-bin/carddisp.pl?gene=TOMM40
CCNT1	Cyclin T1	Protein Coding	O60563	51	GC12M048688	0.208089962601662	https://www.genecards.org/cgi-bin/carddisp.pl?gene=CCNT1
IL4I1	Interleukin 4 Induced 1	Protein Coding	Q96RQ9	50	GC19M101308	0.208089962601662	https://www.genecards.org/cgi-bin/carddisp.pl?gene=IL4I1
LYRM4	LYR Motif Containing 4	Protein Coding	Q9HD34	50	GC06M005488	0.208089962601662	https://www.genecards.org/cgi-bin/carddisp.pl?gene=LYRM4
NELL1	Neural EGFL Like 1	Protein Coding	Q92832	50	GC11P020669	0.208089962601662	https://www.genecards.org/cgi-bin/carddisp.pl?gene=NELL1
TET1	Tet Methylcytosine Dioxygenase 1	Protein Coding	Q8NFU7	50	GC10P068560	0.208089962601662	https://www.genecards.org/cgi-bin/carddisp.pl?gene=TET1
BSN	Bassoon Presynaptic Cytomatrix Protein	Protein Coding	Q9UPA5	48	GC03P049554	0.208089962601662	https://www.genecards.org/cgi-bin/carddisp.pl?gene=BSN
CCNY	Cyclin Y	Protein Coding	Q8ND76	48	GC10P035254	0.208089962601662	https://www.genecards.org/cgi-bin/carddisp.pl?gene=CCNY
CLEC4A	C-Type Lectin Domain Family 4 Member A	Protein Coding	Q9UMR7	48	GC12P046819	0.208089962601662	https://www.genecards.org/cgi-bin/carddisp.pl?gene=CLEC4A
CLSTN2	Calsyntenin 2	Protein Coding	Q9H4D0	48	GC03P139935	0.208089962601662	https://www.genecards.org/cgi-bin/carddisp.pl?gene=CLSTN2
DEFA5	Defensin Alpha 5	Protein Coding	Q01523	48	GC08M007057	0.208089962601662	https://www.genecards.org/cgi-bin/carddisp.pl?gene=DEFA5
IFI44	Interferon Induced Protein 44	Protein Coding	Q8TCB0	48	GC01P078649	0.208089962601662	https://www.genecards.org/cgi-bin/carddisp.pl?gene=IFI44
IFNL3	Interferon Lambda 3	Protein Coding	Q8IZI9	48	GC19M039243	0.208089962601662	https://www.genecards.org/cgi-bin/carddisp.pl?gene=IFNL3
KCNE4	Potassium Voltage-Gated Channel Subfamily E Regulatory Subunit 4	Protein Coding	Q8WWG9	48	GC02P223051	0.208089962601662	https://www.genecards.org/cgi-bin/carddisp.pl?gene=KCNE4
PLPP1	Phospholipid Phosphatase 1	Protein Coding	O14494	48	GC05M055425	0.208089962601662	https://www.genecards.org/cgi-bin/carddisp.pl?gene=PLPP1
TMEM97	Transmembrane Protein 97	Protein Coding	Q5BJF2	47	GC17P028319	0.208089962601662	https://www.genecards.org/cgi-bin/carddisp.pl?gene=TMEM97
MLN	Motilin	Protein Coding	P12872	46	GC06M033794	0.208089962601662	https://www.genecards.org/cgi-bin/carddisp.pl?gene=MLN
ERV3-1	Endogenous Retrovirus Group 3 Member 1, Envelope	Protein Coding	Q14264	45	GC07M072466	0.208089962601662	https://www.genecards.org/cgi-bin/carddisp.pl?gene=ERV3-1
IRGM	Immunity Related GTPase M	Protein Coding	A1A4Y4	45	GC05P150846	0.208089962601662	https://www.genecards.org/cgi-bin/carddisp.pl?gene=IRGM
MARCHF8	Membrane Associated Ring-CH-Type Finger 8	Protein Coding	Q5T0T0	45	GC10M048783	0.208089962601662	https://www.genecards.org/cgi-bin/carddisp.pl?gene=MARCHF8
SLC22A23	Solute Carrier Family 22 Member 23	Protein Coding	A1A5C7	45	GC06M003954	0.208089962601662	https://www.genecards.org/cgi-bin/carddisp.pl?gene=SLC22A23
TRIM68	Tripartite Motif Containing 68	Protein Coding	Q6AZZ1	45	GC11M004598	0.208089962601662	https://www.genecards.org/cgi-bin/carddisp.pl?gene=TRIM68
FGFBP2	Fibroblast Growth Factor Binding Protein 2	Protein Coding	Q9BYJ0	44	GC04M015961	0.208089962601662	https://www.genecards.org/cgi-bin/carddisp.pl?gene=FGFBP2
NKX2-3	NK2 Homeobox 3	Protein Coding	Q8TAU0	44	GC10P099532	0.208089962601662	https://www.genecards.org/cgi-bin/carddisp.pl?gene=NKX2-3
CDR1	Cerebellar Degeneration Related 1	Protein Coding	P51861	42	GC0XM140782	0.208089962601662	https://www.genecards.org/cgi-bin/carddisp.pl?gene=CDR1
HTN1	Histatin 1	Protein Coding	P15515	41	GC04P070079	0.208089962601662	https://www.genecards.org/cgi-bin/carddisp.pl?gene=HTN1
DLX6-AS1	DLX6 Antisense RNA 1	RNA Gene		30	GC07M097016	0.208089962601662	https://www.genecards.org/cgi-bin/carddisp.pl?gene=DLX6-AS1
HOTTIP	HOXA Distal Transcript Antisense RNA	RNA Gene		30	GC07P027198	0.208089962601662	https://www.genecards.org/cgi-bin/carddisp.pl?gene=HOTTIP
KIR2DL5A	Killer Cell Immunoglobulin Like Receptor, Two Ig Domains And Long Cytoplasmic Tail 5A	Protein Coding	Q8N109	30	GC19MR00046	0.208089962601662	https://www.genecards.org/cgi-bin/carddisp.pl?gene=KIR2DL5A
PRDM16-DT	PRDM16 Divergent Transcript	RNA Gene		26	GC01M019564	0.208089962601662	https://www.genecards.org/cgi-bin/carddisp.pl?gene=PRDM16-DT
BCAR4	Breast Cancer Anti-Estrogen Resistance 4	RNA Gene		25	GC16M027344	0.208089962601662	https://www.genecards.org/cgi-bin/carddisp.pl?gene=BCAR4
C8orf17	Chromosome 8 Putative Open Reading Frame 17	RNA Gene	Q9NRJ1	25	GC08P139932	0.208089962601662	https://www.genecards.org/cgi-bin/carddisp.pl?gene=C8orf17
FAS-AS1	FAS Antisense RNA 1	RNA Gene		22	GC10M088991	0.208089962601662	https://www.genecards.org/cgi-bin/carddisp.pl?gene=FAS-AS1
LINC01191	Long Intergenic Non-Protein Coding RNA 1191	RNA Gene		19	GC02P148597	0.208089962601662	https://www.genecards.org/cgi-bin/carddisp.pl?gene=LINC01191
MIR889	MicroRNA 889	RNA Gene		19	GC14P119091	0.208089962601662	https://www.genecards.org/cgi-bin/carddisp.pl?gene=MIR889
SNORD3B-1	Small Nucleolar RNA, C/D Box 3B-1	RNA Gene		17	GC17P019061	0.208089962601662	https://www.genecards.org/cgi-bin/carddisp.pl?gene=SNORD3B-1
SNORD57	Small Nucleolar RNA, C/D Box 57	RNA Gene		17	GC20P009529	0.208089962601662	https://www.genecards.org/cgi-bin/carddisp.pl?gene=SNORD57
ETS2-AS1	ETS2 Antisense RNA 1	RNA Gene		15	GC21M038813	0.208089962601662	https://www.genecards.org/cgi-bin/carddisp.pl?gene=ETS2-AS1
MIR3125	MicroRNA 3125	RNA Gene		15	GC02P012737	0.208089962601662	https://www.genecards.org/cgi-bin/carddisp.pl?gene=MIR3125
ADGRB3-DT	ADGRB3 Divergent Transcript	RNA Gene		13	GC06M100791	0.208089962601662	https://www.genecards.org/cgi-bin/carddisp.pl?gene=ADGRB3-DT
MSBP1	Minisatellite Binding Protein 1	Protein Coding		10	GC00U990213	0.208089962601662	https://www.genecards.org/cgi-bin/carddisp.pl?gene=MSBP1
IBD5	Inflammatory Bowel Disease 5	Genetic Locus		6	GC05U990104	0.208089962601662	https://www.genecards.org/cgi-bin/carddisp.pl?gene=IBD5
FGFR3	Fibroblast Growth Factor Receptor 3	Protein Coding	P22607	68	GC04P005899	0.147141814231873	https://www.genecards.org/cgi-bin/carddisp.pl?gene=FGFR3
RAF1	Raf-1 Proto-Oncogene, Serine/Threonine Kinase	Protein Coding	P04049	67	GC03M012583	0.147141814231873	https://www.genecards.org/cgi-bin/carddisp.pl?gene=RAF1
CFTR	CF Transmembrane Conductance Regulator	Protein Coding	P13569	66	GC07P117287	0.147141814231873	https://www.genecards.org/cgi-bin/carddisp.pl?gene=CFTR
HDAC6	Histone Deacetylase 6	Protein Coding	Q9UBN7	66	GC0XP048801	0.147141814231873	https://www.genecards.org/cgi-bin/carddisp.pl?gene=HDAC6
IKBKB	Inhibitor Of Nuclear Factor Kappa B Kinase Subunit Beta	Protein Coding	O14920	66	GC08P042271	0.147141814231873	https://www.genecards.org/cgi-bin/carddisp.pl?gene=IKBKB
PIK3CD	Phosphatidylinositol-4,5-Bisphosphate 3-Kinase Catalytic Subunit Delta	Protein Coding	O00329	66	GC01P060209	0.147141814231873	https://www.genecards.org/cgi-bin/carddisp.pl?gene=PIK3CD
PTPN11	Protein Tyrosine Phosphatase Non-Receptor Type 11	Protein Coding	Q06124	66	GC12P112418	0.147141814231873	https://www.genecards.org/cgi-bin/carddisp.pl?gene=PTPN11
AR	Androgen Receptor	Protein Coding	P10275	65	GC0XP067544	0.147141814231873	https://www.genecards.org/cgi-bin/carddisp.pl?gene=AR
CSF1R	Colony Stimulating Factor 1 Receptor	Protein Coding	P07333	65	GC05M150053	0.147141814231873	https://www.genecards.org/cgi-bin/carddisp.pl?gene=CSF1R
HDAC2	Histone Deacetylase 2	Protein Coding	Q92769	65	GC06M113933	0.147141814231873	https://www.genecards.org/cgi-bin/carddisp.pl?gene=HDAC2
ITGB3	Integrin Subunit Beta 3	Protein Coding	P05106	65	GC17P134000	0.147141814231873	https://www.genecards.org/cgi-bin/carddisp.pl?gene=ITGB3
PIK3CA	Phosphatidylinositol-4,5-Bisphosphate 3-Kinase Catalytic Subunit Alpha	Protein Coding	P42336	65	GC03P179148	0.147141814231873	https://www.genecards.org/cgi-bin/carddisp.pl?gene=PIK3CA
PTEN	Phosphatase And Tensin Homolog	Protein Coding	P60484	65	GC10P116113	0.147141814231873	https://www.genecards.org/cgi-bin/carddisp.pl?gene=PTEN
ACE	Angiotensin I Converting Enzyme	Protein Coding	P12821	64	GC17P063477	0.147141814231873	https://www.genecards.org/cgi-bin/carddisp.pl?gene=ACE
CBL	Cbl Proto-Oncogene	Protein Coding	P22681	64	GC11P119206	0.147141814231873	https://www.genecards.org/cgi-bin/carddisp.pl?gene=CBL
HSPB1	Heat Shock Protein Family B (Small) Member 1	Protein Coding	P04792	64	GC07P076302	0.147141814231873	https://www.genecards.org/cgi-bin/carddisp.pl?gene=HSPB1
PPP3CA	Protein Phosphatase 3 Catalytic Subunit Alpha	Protein Coding	Q08209	64	GC04M101024	0.147141814231873	https://www.genecards.org/cgi-bin/carddisp.pl?gene=PPP3CA
ZAP70	Zeta Chain Of T Cell Receptor Associated Protein Kinase 70	Protein Coding	P43403	64	GC02P098600	0.147141814231873	https://www.genecards.org/cgi-bin/carddisp.pl?gene=ZAP70
CD36	CD36 Molecule (CD36 Blood Group)	Protein Coding	P16671	63	GC07P080369	0.147141814231873	https://www.genecards.org/cgi-bin/carddisp.pl?gene=CD36
CDKN1A	Cyclin Dependent Kinase Inhibitor 1A	Protein Coding	P38936	63	GC06P156447	0.147141814231873	https://www.genecards.org/cgi-bin/carddisp.pl?gene=CDKN1A
CTSB	Cathepsin B	Protein Coding	P07858	63	GC08M011842	0.147141814231873	https://www.genecards.org/cgi-bin/carddisp.pl?gene=CTSB
DSP	Desmoplakin	Protein Coding	P15924	63	GC06P007541	0.147141814231873	https://www.genecards.org/cgi-bin/carddisp.pl?gene=DSP
G6PD	Glucose-6-Phosphate Dehydrogenase	Protein Coding	P11413	63	GC0XM154610	0.147141814231873	https://www.genecards.org/cgi-bin/carddisp.pl?gene=G6PD
GJA1	Gap Junction Protein Alpha 1	Protein Coding	P17302	63	GC06P157880	0.147141814231873	https://www.genecards.org/cgi-bin/carddisp.pl?gene=GJA1
LDHA	Lactate Dehydrogenase A	Protein Coding	P00338	63	GC11P018394	0.147141814231873	https://www.genecards.org/cgi-bin/carddisp.pl?gene=LDHA
MERTK	MER Proto-Oncogene, Tyrosine Kinase	Protein Coding	Q12866	63	GC02P111898	0.147141814231873	https://www.genecards.org/cgi-bin/carddisp.pl?gene=MERTK
PARP1	Poly(ADP-Ribose) Polymerase 1	Protein Coding	P09874	63	GC01M226360	0.147141814231873	https://www.genecards.org/cgi-bin/carddisp.pl?gene=PARP1
PRKAR1A	Protein Kinase CAMP-Dependent Type I Regulatory Subunit Alpha	Protein Coding	P10644	63	GC17P134455	0.147141814231873	https://www.genecards.org/cgi-bin/carddisp.pl?gene=PRKAR1A
RPS6KA1	Ribosomal Protein S6 Kinase A1	Protein Coding	Q15418	63	GC01P061230	0.147141814231873	https://www.genecards.org/cgi-bin/carddisp.pl?gene=RPS6KA1
SRC	SRC Proto-Oncogene, Non-Receptor Tyrosine Kinase	Protein Coding	P12931	63	GC20P037344	0.147141814231873	https://www.genecards.org/cgi-bin/carddisp.pl?gene=SRC
TF	Transferrin	Protein Coding	P02787	63	GC03P140959	0.147141814231873	https://www.genecards.org/cgi-bin/carddisp.pl?gene=TF
TH	Tyrosine Hydroxylase	Protein Coding	P07101	63	GC11M002163	0.147141814231873	https://www.genecards.org/cgi-bin/carddisp.pl?gene=TH
WNT5A	Wnt Family Member 5A	Protein Coding	P41221	63	GC03M055465	0.147141814231873	https://www.genecards.org/cgi-bin/carddisp.pl?gene=WNT5A
ACE2	Angiotensin Converting Enzyme 2	Protein Coding	Q9BYF1	62	GC0XM015494	0.147141814231873	https://www.genecards.org/cgi-bin/carddisp.pl?gene=ACE2
BCL2L1	BCL2 Like 1	Protein Coding	Q07817	62	GC20M031664	0.147141814231873	https://www.genecards.org/cgi-bin/carddisp.pl?gene=BCL2L1
CD247	CD247 Molecule	Protein Coding	P20963	62	GC01M167399	0.147141814231873	https://www.genecards.org/cgi-bin/carddisp.pl?gene=CD247
CD55	CD55 Molecule (Cromer Blood Group)	Protein Coding	P08174	62	GC01P207321	0.147141814231873	https://www.genecards.org/cgi-bin/carddisp.pl?gene=CD55
CDH1	Cadherin 1	Protein Coding	P12830	62	GC16P068737	0.147141814231873	https://www.genecards.org/cgi-bin/carddisp.pl?gene=CDH1
COL1A1	Collagen Type I Alpha 1 Chain	Protein Coding	P02452	62	GC17M089744	0.147141814231873	https://www.genecards.org/cgi-bin/carddisp.pl?gene=COL1A1
CREB1	CAMP Responsive Element Binding Protein 1	Protein Coding	P16220	62	GC02P207529	0.147141814231873	https://www.genecards.org/cgi-bin/carddisp.pl?gene=CREB1
EDNRA	Endothelin Receptor Type A	Protein Coding	P25101	62	GC04P147480	0.147141814231873	https://www.genecards.org/cgi-bin/carddisp.pl?gene=EDNRA
EDNRB	Endothelin Receptor Type B	Protein Coding	P24530	62	GC13M077895	0.147141814231873	https://www.genecards.org/cgi-bin/carddisp.pl?gene=EDNRB
GLS	Glutaminase	Protein Coding	O94925	62	GC02P190880	0.147141814231873	https://www.genecards.org/cgi-bin/carddisp.pl?gene=GLS
HSPA8	Heat Shock Protein Family A (Hsp70) Member 8	Protein Coding	P11142	62	GC11M123057	0.147141814231873	https://www.genecards.org/cgi-bin/carddisp.pl?gene=HSPA8
IRAK4	Interleukin 1 Receptor Associated Kinase 4	Protein Coding	Q9NWZ3	62	GC12P043758	0.147141814231873	https://www.genecards.org/cgi-bin/carddisp.pl?gene=IRAK4
ITGB1	Integrin Subunit Beta 1	Protein Coding	P05556	62	GC10M036398	0.147141814231873	https://www.genecards.org/cgi-bin/carddisp.pl?gene=ITGB1
KCNQ1	Potassium Voltage-Gated Channel Subfamily Q Member 1	Protein Coding	P51787	62	GC11P002444	0.147141814231873	https://www.genecards.org/cgi-bin/carddisp.pl?gene=KCNQ1
LRP5	LDL Receptor Related Protein 5	Protein Coding	O75197	62	GC11P068298	0.147141814231873	https://www.genecards.org/cgi-bin/carddisp.pl?gene=LRP5
MAOA	Monoamine Oxidase A	Protein Coding	P21397	62	GC0XP043654	0.147141814231873	https://www.genecards.org/cgi-bin/carddisp.pl?gene=MAOA
MMP13	Matrix Metallopeptidase 13	Protein Coding	P45452	62	GC11M102942	0.147141814231873	https://www.genecards.org/cgi-bin/carddisp.pl?gene=MMP13
PLCG1	Phospholipase C Gamma 1	Protein Coding	P19174	62	GC20P041136	0.147141814231873	https://www.genecards.org/cgi-bin/carddisp.pl?gene=PLCG1
PTPN6	Protein Tyrosine Phosphatase Non-Receptor Type 6	Protein Coding	P29350	62	GC12P046789	0.147141814231873	https://www.genecards.org/cgi-bin/carddisp.pl?gene=PTPN6
RARA	Retinoic Acid Receptor Alpha	Protein Coding	P10276	62	GC17P040309	0.147141814231873	https://www.genecards.org/cgi-bin/carddisp.pl?gene=RARA
RUNX1	RUNX Family Transcription Factor 1	Protein Coding	Q01196	62	GC21M034787	0.147141814231873	https://www.genecards.org/cgi-bin/carddisp.pl?gene=RUNX1
SLC2A2	Solute Carrier Family 2 Member 2	Protein Coding	P11168	62	GC03M170996	0.147141814231873	https://www.genecards.org/cgi-bin/carddisp.pl?gene=SLC2A2
SLC9A1	Solute Carrier Family 9 Member A1	Protein Coding	P19634	62	GC01M032272	0.147141814231873	https://www.genecards.org/cgi-bin/carddisp.pl?gene=SLC9A1
STAT2	Signal Transducer And Activator Of Transcription 2	Protein Coding	P52630	62	GC12M056341	0.147141814231873	https://www.genecards.org/cgi-bin/carddisp.pl?gene=STAT2
STAT5B	Signal Transducer And Activator Of Transcription 5B	Protein Coding	P51692	62	GC17M042199	0.147141814231873	https://www.genecards.org/cgi-bin/carddisp.pl?gene=STAT5B
STIM1	Stromal Interaction Molecule 1	Protein Coding	Q13586	62	GC11P014188	0.147141814231873	https://www.genecards.org/cgi-bin/carddisp.pl?gene=STIM1
ABCA1	ATP Binding Cassette Subfamily A Member 1	Protein Coding	O95477	61	GC09M104781	0.147141814231873	https://www.genecards.org/cgi-bin/carddisp.pl?gene=ABCA1
ADRB2	Adrenoceptor Beta 2	Protein Coding	P07550	61	GC05P155594	0.147141814231873	https://www.genecards.org/cgi-bin/carddisp.pl?gene=ADRB2
CAV1	Caveolin 1	Protein Coding	Q03135	61	GC07P116524	0.147141814231873	https://www.genecards.org/cgi-bin/carddisp.pl?gene=CAV1
CHAT	Choline O-Acetyltransferase	Protein Coding	P28329	61	GC10P049609	0.147141814231873	https://www.genecards.org/cgi-bin/carddisp.pl?gene=CHAT
EEF2	Eukaryotic Translation Elongation Factor 2	Protein Coding	P13639	61	GC19M003976	0.147141814231873	https://www.genecards.org/cgi-bin/carddisp.pl?gene=EEF2
ETS1	ETS Proto-Oncogene 1, Transcription Factor	Protein Coding	P14921	61	GC11M128458	0.147141814231873	https://www.genecards.org/cgi-bin/carddisp.pl?gene=ETS1
FASN	Fatty Acid Synthase	Protein Coding	P49327	61	GC17M082078	0.147141814231873	https://www.genecards.org/cgi-bin/carddisp.pl?gene=FASN
FKBP5	FKBP Prolyl Isomerase 5	Protein Coding	Q13451	61	GC06M100442	0.147141814231873	https://www.genecards.org/cgi-bin/carddisp.pl?gene=FKBP5
FURIN	Furin, Paired Basic Amino Acid Cleaving Enzyme	Protein Coding	P09958	61	GC15P090868	0.147141814231873	https://www.genecards.org/cgi-bin/carddisp.pl?gene=FURIN
GABBR1	Gamma-Aminobutyric Acid Type B Receptor Subunit 1	Protein Coding	Q9UBS5	61	GC06M029555	0.147141814231873	https://www.genecards.org/cgi-bin/carddisp.pl?gene=GABBR1
IGF2	Insulin Like Growth Factor 2	Protein Coding	P01344	61	GC11M013301	0.147141814231873	https://www.genecards.org/cgi-bin/carddisp.pl?gene=IGF2
KCNJ2	Potassium Inwardly Rectifying Channel Subfamily J Member 2	Protein Coding	P63252	61	GC17P070168	0.147141814231873	https://www.genecards.org/cgi-bin/carddisp.pl?gene=KCNJ2
LRP2	LDL Receptor Related Protein 2	Protein Coding	P98164	61	GC02M169127	0.147141814231873	https://www.genecards.org/cgi-bin/carddisp.pl?gene=LRP2
MUSK	Muscle Associated Receptor Tyrosine Kinase	Protein Coding	O15146	61	GC09P110668	0.147141814231873	https://www.genecards.org/cgi-bin/carddisp.pl?gene=MUSK
NCAM1	Neural Cell Adhesion Molecule 1	Protein Coding	P13591	61	GC11P112961	0.147141814231873	https://www.genecards.org/cgi-bin/carddisp.pl?gene=NCAM1
NKX2-1	NK2 Homeobox 1	Protein Coding	P43699	61	GC14M036516	0.147141814231873	https://www.genecards.org/cgi-bin/carddisp.pl?gene=NKX2-1
PI4KA	Phosphatidylinositol 4-Kinase Alpha	Protein Coding	P42356	61	GC22M020707	0.147141814231873	https://www.genecards.org/cgi-bin/carddisp.pl?gene=PI4KA
PRNP	Prion Protein (Kanno Blood Group)	Protein Coding	F7VJQ1	61	GC20P004686	0.147141814231873	https://www.genecards.org/cgi-bin/carddisp.pl?gene=PRNP
PROS1	Protein S	Protein Coding	P07225	61	GC03M093873	0.147141814231873	https://www.genecards.org/cgi-bin/carddisp.pl?gene=PROS1
PSAP	Prosaposin	Protein Coding	P07602	61	GC10M071816	0.147141814231873	https://www.genecards.org/cgi-bin/carddisp.pl?gene=PSAP
PTGER2	Prostaglandin E Receptor 2	Protein Coding	P43116	61	GC14P052314	0.147141814231873	https://www.genecards.org/cgi-bin/carddisp.pl?gene=PTGER2
REN	Renin	Protein Coding	P00797	61	GC01M204154	0.147141814231873	https://www.genecards.org/cgi-bin/carddisp.pl?gene=REN
RORA	RAR Related Orphan Receptor A	Protein Coding	P35398	61	GC15M060488	0.147141814231873	https://www.genecards.org/cgi-bin/carddisp.pl?gene=RORA
SLC25A4	Solute Carrier Family 25 Member 4	Protein Coding	P12235	61	GC04P185143	0.147141814231873	https://www.genecards.org/cgi-bin/carddisp.pl?gene=SLC25A4
SOD2	Superoxide Dismutase 2	Protein Coding	P04179	61	GC06M159669	0.147141814231873	https://www.genecards.org/cgi-bin/carddisp.pl?gene=SOD2
TTN	Titin	Protein Coding	Q8WZ42	61	GC02M178525	0.147141814231873	https://www.genecards.org/cgi-bin/carddisp.pl?gene=TTN
BRCA2	BRCA2 DNA Repair Associated	Protein Coding	P51587	60	GC13P032315	0.147141814231873	https://www.genecards.org/cgi-bin/carddisp.pl?gene=BRCA2
CD46	CD46 Molecule	Protein Coding	P15529	60	GC01P207752	0.147141814231873	https://www.genecards.org/cgi-bin/carddisp.pl?gene=CD46
ENG	Endoglin	Protein Coding	P17813	60	GC09M130980	0.147141814231873	https://www.genecards.org/cgi-bin/carddisp.pl?gene=ENG
FLNB	Filamin B	Protein Coding	O75369	60	GC03P058008	0.147141814231873	https://www.genecards.org/cgi-bin/carddisp.pl?gene=FLNB
GJB1	Gap Junction Protein Beta 1	Protein Coding	P08034	60	GC0XP071212	0.147141814231873	https://www.genecards.org/cgi-bin/carddisp.pl?gene=GJB1
IL2RG	Interleukin 2 Receptor Subunit Gamma	Protein Coding	P31785	60	GC0XM071111	0.147141814231873	https://www.genecards.org/cgi-bin/carddisp.pl?gene=IL2RG
IL4R	Interleukin 4 Receptor	Protein Coding	P24394	60	GC16P104696	0.147141814231873	https://www.genecards.org/cgi-bin/carddisp.pl?gene=IL4R
MASP1	MBL Associated Serine Protease 1	Protein Coding	P48740	60	GC03M187216	0.147141814231873	https://www.genecards.org/cgi-bin/carddisp.pl?gene=MASP1
MMP7	Matrix Metallopeptidase 7	Protein Coding	P09237	60	GC11M133496	0.147141814231873	https://www.genecards.org/cgi-bin/carddisp.pl?gene=MMP7
MPL	MPL Proto-Oncogene, Thrombopoietin Receptor	Protein Coding	P40238	60	GC01P043337	0.147141814231873	https://www.genecards.org/cgi-bin/carddisp.pl?gene=MPL
NQO1	NAD(P)H Quinone Dehydrogenase 1	Protein Coding	P15559	60	GC16M069706	0.147141814231873	https://www.genecards.org/cgi-bin/carddisp.pl?gene=NQO1
NR1H4	Nuclear Receptor Subfamily 1 Group H Member 4	Protein Coding	Q96RI1	60	GC12P100473	0.147141814231873	https://www.genecards.org/cgi-bin/carddisp.pl?gene=NR1H4
P2RY12	Purinergic Receptor P2Y12	Protein Coding	Q9H244	60	GC03M151336	0.147141814231873	https://www.genecards.org/cgi-bin/carddisp.pl?gene=P2RY12
SIRT3	Sirtuin 3	Protein Coding	Q9NTG7	60	GC11M000215	0.147141814231873	https://www.genecards.org/cgi-bin/carddisp.pl?gene=SIRT3
TAP1	Transporter 1, ATP Binding Cassette Subfamily B Member	Protein Coding	Q03518	60	GC06M100371	0.147141814231873	https://www.genecards.org/cgi-bin/carddisp.pl?gene=TAP1
TNFRSF13B	TNF Receptor Superfamily Member 13B	Protein Coding	O14836	60	GC17M016929	0.147141814231873	https://www.genecards.org/cgi-bin/carddisp.pl?gene=TNFRSF13B
TNFRSF17	TNF Receptor Superfamily Member 17	Protein Coding	Q02223	60	GC16P011965	0.147141814231873	https://www.genecards.org/cgi-bin/carddisp.pl?gene=TNFRSF17
ARSA	Arylsulfatase A	Protein Coding	P15289	59	GC22M050622	0.147141814231873	https://www.genecards.org/cgi-bin/carddisp.pl?gene=ARSA
BACE1	Beta-Secretase 1	Protein Coding	P56817	59	GC11M117285	0.147141814231873	https://www.genecards.org/cgi-bin/carddisp.pl?gene=BACE1
BAP1	BRCA1 Associated Deubiquitinase 1	Protein Coding	Q92560	59	GC03M052401	0.147141814231873	https://www.genecards.org/cgi-bin/carddisp.pl?gene=BAP1
C5	Complement C5	Protein Coding	P01031	59	GC09M120933	0.147141814231873	https://www.genecards.org/cgi-bin/carddisp.pl?gene=C5
CBFB	Core-Binding Factor Subunit Beta	Protein Coding	Q13951	59	GC16P105845	0.147141814231873	https://www.genecards.org/cgi-bin/carddisp.pl?gene=CBFB
CCNB1	Cyclin B1	Protein Coding	P14635	59	GC05P069167	0.147141814231873	https://www.genecards.org/cgi-bin/carddisp.pl?gene=CCNB1
CD22	CD22 Molecule	Protein Coding	P20273	59	GC19P035319	0.147141814231873	https://www.genecards.org/cgi-bin/carddisp.pl?gene=CD22
CFI	Complement Factor I	Protein Coding	P05156	59	GC04M109732	0.147141814231873	https://www.genecards.org/cgi-bin/carddisp.pl?gene=CFI
CYP24A1	Cytochrome P450 Family 24 Subfamily A Member 1	Protein Coding	Q07973	59	GC20M054153	0.147141814231873	https://www.genecards.org/cgi-bin/carddisp.pl?gene=CYP24A1
CYP27A1	Cytochrome P450 Family 27 Subfamily A Member 1	Protein Coding	Q02318	59	GC02P218781	0.147141814231873	https://www.genecards.org/cgi-bin/carddisp.pl?gene=CYP27A1
F8	Coagulation Factor VIII	Protein Coding	P00451	59	GC0XM154835	0.147141814231873	https://www.genecards.org/cgi-bin/carddisp.pl?gene=F8
FGB	Fibrinogen Beta Chain	Protein Coding	P02675	59	GC04P154702	0.147141814231873	https://www.genecards.org/cgi-bin/carddisp.pl?gene=FGB
FSHR	Follicle Stimulating Hormone Receptor	Protein Coding	P23945	59	GC02M048962	0.147141814231873	https://www.genecards.org/cgi-bin/carddisp.pl?gene=FSHR
GLP1R	Glucagon Like Peptide 1 Receptor	Protein Coding	P43220	59	GC06P039048	0.147141814231873	https://www.genecards.org/cgi-bin/carddisp.pl?gene=GLP1R
HSF1	Heat Shock Transcription Factor 1	Protein Coding	Q00613	59	GC08P144291	0.147141814231873	https://www.genecards.org/cgi-bin/carddisp.pl?gene=HSF1
IL7R	Interleukin 7 Receptor	Protein Coding	P16871	59	GC05P035852	0.147141814231873	https://www.genecards.org/cgi-bin/carddisp.pl?gene=IL7R
IRF8	Interferon Regulatory Factor 8	Protein Coding	Q02556	59	GC16P106703	0.147141814231873	https://www.genecards.org/cgi-bin/carddisp.pl?gene=IRF8
ISG15	ISG15 Ubiquitin Like Modifier	Protein Coding	P05161	59	GC01P001001	0.147141814231873	https://www.genecards.org/cgi-bin/carddisp.pl?gene=ISG15
ITGAX	Integrin Subunit Alpha X	Protein Coding	P20702	59	GC16P105024	0.147141814231873	https://www.genecards.org/cgi-bin/carddisp.pl?gene=ITGAX
KRT8	Keratin 8	Protein Coding	P05787	59	GC12M052897	0.147141814231873	https://www.genecards.org/cgi-bin/carddisp.pl?gene=KRT8
MAG	Myelin Associated Glycoprotein	Protein Coding	P20916	59	GC19P035292	0.147141814231873	https://www.genecards.org/cgi-bin/carddisp.pl?gene=MAG
MYCN	MYCN Proto-Oncogene, BHLH Transcription Factor	Protein Coding	P04198	59	GC02P015972	0.147141814231873	https://www.genecards.org/cgi-bin/carddisp.pl?gene=MYCN
PBX1	PBX Homeobox 1	Protein Coding	P40424	59	GC01P170881	0.147141814231873	https://www.genecards.org/cgi-bin/carddisp.pl?gene=PBX1
PRTN3	Proteinase 3	Protein Coding	P24158	59	GC19P000840	0.147141814231873	https://www.genecards.org/cgi-bin/carddisp.pl?gene=PRTN3
SLC12A3	Solute Carrier Family 12 Member 3	Protein Coding	P55017	59	GC16P056865	0.147141814231873	https://www.genecards.org/cgi-bin/carddisp.pl?gene=SLC12A3
SMARCB1	SWI/SNF Related, Matrix Associated, Actin Dependent Regulator Of Chromatin, Subfamily B, Member 1	Protein Coding	Q12824	59	GC22P023786	0.147141814231873	https://www.genecards.org/cgi-bin/carddisp.pl?gene=SMARCB1
TPT1	Tumor Protein, Translationally-Controlled 1	Protein Coding	P13693	59	GC13M045333	0.147141814231873	https://www.genecards.org/cgi-bin/carddisp.pl?gene=TPT1
TRAF3	TNF Receptor Associated Factor 3	Protein Coding	Q13114	59	GC14P118105	0.147141814231873	https://www.genecards.org/cgi-bin/carddisp.pl?gene=TRAF3
TWIST1	Twist Family BHLH Transcription Factor 1	Protein Coding	Q15672	59	GC07M019020	0.147141814231873	https://www.genecards.org/cgi-bin/carddisp.pl?gene=TWIST1
TYRO3	TYRO3 Protein Tyrosine Kinase	Protein Coding	Q06418	59	GC15P041557	0.147141814231873	https://www.genecards.org/cgi-bin/carddisp.pl?gene=TYRO3
VIPR1	Vasoactive Intestinal Peptide Receptor 1	Protein Coding	P32241	59	GC03P042490	0.147141814231873	https://www.genecards.org/cgi-bin/carddisp.pl?gene=VIPR1
WARS1	Tryptophanyl-TRNA Synthetase 1	Protein Coding	P23381	59	GC14M122090	0.147141814231873	https://www.genecards.org/cgi-bin/carddisp.pl?gene=WARS1
ANG	Angiogenin	Protein Coding	P03950	58	GC14P051502	0.147141814231873	https://www.genecards.org/cgi-bin/carddisp.pl?gene=ANG
APOH	Apolipoprotein H	Protein Coding	P02749	58	GC17M066212	0.147141814231873	https://www.genecards.org/cgi-bin/carddisp.pl?gene=APOH
ARID1A	AT-Rich Interaction Domain 1A	Protein Coding	O14497	58	GC01P026693	0.147141814231873	https://www.genecards.org/cgi-bin/carddisp.pl?gene=ARID1A
BMP2	Bone Morphogenetic Protein 2	Protein Coding	P12643	58	GC20P006767	0.147141814231873	https://www.genecards.org/cgi-bin/carddisp.pl?gene=BMP2
C1QC	Complement C1q C Chain	Protein Coding	P02747	58	GC01P022643	0.147141814231873	https://www.genecards.org/cgi-bin/carddisp.pl?gene=C1QC
CASP4	Caspase 4	Protein Coding	P49662	58	GC11M104942	0.147141814231873	https://www.genecards.org/cgi-bin/carddisp.pl?gene=CASP4
CCNA2	Cyclin A2	Protein Coding	P20248	58	GC04M121816	0.147141814231873	https://www.genecards.org/cgi-bin/carddisp.pl?gene=CCNA2
CD33	CD33 Molecule	Protein Coding	P20138	58	GC19P133505	0.147141814231873	https://www.genecards.org/cgi-bin/carddisp.pl?gene=CD33
COL17A1	Collagen Type XVII Alpha 1 Chain	Protein Coding	Q9UMD9	58	GC10M104031	0.147141814231873	https://www.genecards.org/cgi-bin/carddisp.pl?gene=COL17A1
CTSS	Cathepsin S	Protein Coding	P25774	58	GC01M150730	0.147141814231873	https://www.genecards.org/cgi-bin/carddisp.pl?gene=CTSS
CUBN	Cubilin	Protein Coding	O60494	58	GC10M016824	0.147141814231873	https://www.genecards.org/cgi-bin/carddisp.pl?gene=CUBN
DDR1	Discoidin Domain Receptor Tyrosine Kinase 1	Protein Coding	Q08345	58	GC06P156227	0.147141814231873	https://www.genecards.org/cgi-bin/carddisp.pl?gene=DDR1
DMD	Dystrophin	Protein Coding	P11532	58	GC0XM031097	0.147141814231873	https://www.genecards.org/cgi-bin/carddisp.pl?gene=DMD
DPYSL2	Dihydropyrimidinase Like 2	Protein Coding	Q16555	58	GC08P026514	0.147141814231873	https://www.genecards.org/cgi-bin/carddisp.pl?gene=DPYSL2
DRD1	Dopamine Receptor D1	Protein Coding	P21728	58	GC05M175440	0.147141814231873	https://www.genecards.org/cgi-bin/carddisp.pl?gene=DRD1
DSC2	Desmocollin 2	Protein Coding	Q02487	58	GC18M031058	0.147141814231873	https://www.genecards.org/cgi-bin/carddisp.pl?gene=DSC2
DUSP1	Dual Specificity Phosphatase 1	Protein Coding	P28562	58	GC05M172768	0.147141814231873	https://www.genecards.org/cgi-bin/carddisp.pl?gene=DUSP1
HTR1A	5-Hydroxytryptamine Receptor 1A	Protein Coding	P08908	58	GC05M063960	0.147141814231873	https://www.genecards.org/cgi-bin/carddisp.pl?gene=HTR1A
HTR7	5-Hydroxytryptamine Receptor 7	Protein Coding	P34969	58	GC10M090740	0.147141814231873	https://www.genecards.org/cgi-bin/carddisp.pl?gene=HTR7
KCNK9	Potassium Two Pore Domain Channel Subfamily K Member 9	Protein Coding	Q9NPC2	58	GC08M139585	0.147141814231873	https://www.genecards.org/cgi-bin/carddisp.pl?gene=KCNK9
LNPEP	Leucyl And Cystinyl Aminopeptidase	Protein Coding	Q9UIQ6	58	GC05P096935	0.147141814231873	https://www.genecards.org/cgi-bin/carddisp.pl?gene=LNPEP
MMUT	Methylmalonyl-CoA Mutase	Protein Coding	P22033	58	GC06M049430	0.147141814231873	https://www.genecards.org/cgi-bin/carddisp.pl?gene=MMUT
MSR1	Macrophage Scavenger Receptor 1	Protein Coding	P21757	58	GC08M016107	0.147141814231873	https://www.genecards.org/cgi-bin/carddisp.pl?gene=MSR1
PTGDS	Prostaglandin D2 Synthase	Protein Coding	P41222	58	GC09P147142	0.147141814231873	https://www.genecards.org/cgi-bin/carddisp.pl?gene=PTGDS
PTPRO	Protein Tyrosine Phosphatase Receptor Type O	Protein Coding	Q16827	58	GC12P047085	0.147141814231873	https://www.genecards.org/cgi-bin/carddisp.pl?gene=PTPRO
RELB	RELB Proto-Oncogene, NF-KB Subunit	Protein Coding	Q01201	58	GC19P133242	0.147141814231873	https://www.genecards.org/cgi-bin/carddisp.pl?gene=RELB
SAG	S-Antigen Visual Arrestin	Protein Coding	P10523	58	GC02P233868	0.147141814231873	https://www.genecards.org/cgi-bin/carddisp.pl?gene=SAG
SEMA4D	Semaphorin 4D	Protein Coding	Q92854	58	GC09M089360	0.147141814231873	https://www.genecards.org/cgi-bin/carddisp.pl?gene=SEMA4D
SERPINF1	Serpin Family F Member 1	Protein Coding	P36955	58	GC17P132358	0.147141814231873	https://www.genecards.org/cgi-bin/carddisp.pl?gene=SERPINF1
SPHK1	Sphingosine Kinase 1	Protein Coding	Q9NYA1	58	GC17P076376	0.147141814231873	https://www.genecards.org/cgi-bin/carddisp.pl?gene=SPHK1
TACSTD2	Tumor Associated Calcium Signal Transducer 2	Protein Coding	P09758	58	GC01M058575	0.147141814231873	https://www.genecards.org/cgi-bin/carddisp.pl?gene=TACSTD2
TDO2	Tryptophan 2,3-Dioxygenase	Protein Coding	P48775	58	GC04P155854	0.147141814231873	https://www.genecards.org/cgi-bin/carddisp.pl?gene=TDO2
TNFRSF13C	TNF Receptor Superfamily Member 13C	Protein Coding	Q96RJ3	58	GC22M081598	0.147141814231873	https://www.genecards.org/cgi-bin/carddisp.pl?gene=TNFRSF13C
TP73	Tumor Protein P73	Protein Coding	O15350	58	GC01P003652	0.147141814231873	https://www.genecards.org/cgi-bin/carddisp.pl?gene=TP73
B3GAT1	Beta-1,3-Glucuronyltransferase 1	Protein Coding	Q9P2W7	57	GC11M134378	0.147141814231873	https://www.genecards.org/cgi-bin/carddisp.pl?gene=B3GAT1
CCR4	C-C Motif Chemokine Receptor 4	Protein Coding	P51679	57	GC03P032951	0.147141814231873	https://www.genecards.org/cgi-bin/carddisp.pl?gene=CCR4
CGA	Glycoprotein Hormones, Alpha Polypeptide	Protein Coding	P01215	57	GC06M087085	0.147141814231873	https://www.genecards.org/cgi-bin/carddisp.pl?gene=CGA
CISH	Cytokine Inducible SH2 Containing Protein	Protein Coding	Q9NSE2	57	GC03M054344	0.147141814231873	https://www.genecards.org/cgi-bin/carddisp.pl?gene=CISH
CPOX	Coproporphyrinogen Oxidase	Protein Coding	P36551	57	GC03M098576	0.147141814231873	https://www.genecards.org/cgi-bin/carddisp.pl?gene=CPOX
DLL1	Delta Like Canonical Notch Ligand 1	Protein Coding	O00548	57	GC06M170282	0.147141814231873	https://www.genecards.org/cgi-bin/carddisp.pl?gene=DLL1
FUT2	Fucosyltransferase 2 (H Blood Group)	Protein Coding	Q10981	57	GC19P048695	0.147141814231873	https://www.genecards.org/cgi-bin/carddisp.pl?gene=FUT2
HDC	Histidine Decarboxylase	Protein Coding	P19113	57	GC15M050241	0.147141814231873	https://www.genecards.org/cgi-bin/carddisp.pl?gene=HDC
HNMT	Histamine N-Methyltransferase	Protein Coding	P50135	57	GC02P137964	0.147141814231873	https://www.genecards.org/cgi-bin/carddisp.pl?gene=HNMT
ICOS	Inducible T Cell Costimulator	Protein Coding	Q9Y6W8	57	GC02P204354	0.147141814231873	https://www.genecards.org/cgi-bin/carddisp.pl?gene=ICOS
IRF9	Interferon Regulatory Factor 9	Protein Coding	Q00978	57	GC14P024161	0.147141814231873	https://www.genecards.org/cgi-bin/carddisp.pl?gene=IRF9
KCNA5	Potassium Voltage-Gated Channel Subfamily A Member 5	Protein Coding	P22460	57	GC12P005043	0.147141814231873	https://www.genecards.org/cgi-bin/carddisp.pl?gene=KCNA5
NECTIN4	Nectin Cell Adhesion Molecule 4	Protein Coding	Q96NY8	57	GC01M165323	0.147141814231873	https://www.genecards.org/cgi-bin/carddisp.pl?gene=NECTIN4
OSMR	Oncostatin M Receptor	Protein Coding	Q99650	57	GC05P038845	0.147141814231873	https://www.genecards.org/cgi-bin/carddisp.pl?gene=OSMR
PDYN	Prodynorphin	Protein Coding	P01213	57	GC20M001978	0.147141814231873	https://www.genecards.org/cgi-bin/carddisp.pl?gene=PDYN
RAB5A	RAB5A, Member RAS Oncogene Family	Protein Coding	P20339	57	GC03P024432	0.147141814231873	https://www.genecards.org/cgi-bin/carddisp.pl?gene=RAB5A
S100B	S100 Calcium Binding Protein B	Protein Coding	P04271	57	GC21M054265	0.147141814231873	https://www.genecards.org/cgi-bin/carddisp.pl?gene=S100B
TBXT	T-Box Transcription Factor T	Protein Coding	O15178	57	GC06M166158	0.147141814231873	https://www.genecards.org/cgi-bin/carddisp.pl?gene=TBXT
TNFRSF10A	TNF Receptor Superfamily Member 10a	Protein Coding	O00220	57	GC08M023190	0.147141814231873	https://www.genecards.org/cgi-bin/carddisp.pl?gene=TNFRSF10A
TPH1	Tryptophan Hydroxylase 1	Protein Coding	P17752	57	GC11M018045	0.147141814231873	https://www.genecards.org/cgi-bin/carddisp.pl?gene=TPH1
ABCG1	ATP Binding Cassette Subfamily G Member 1	Protein Coding	P45844	56	GC21P042199	0.147141814231873	https://www.genecards.org/cgi-bin/carddisp.pl?gene=ABCG1
AKR1A1	Aldo-Keto Reductase Family 1 Member A1	Protein Coding	P14550	56	GC01P045550	0.147141814231873	https://www.genecards.org/cgi-bin/carddisp.pl?gene=AKR1A1
ALOX5AP	Arachidonate 5-Lipoxygenase Activating Protein	Protein Coding	P20292	56	GC13P030713	0.147141814231873	https://www.genecards.org/cgi-bin/carddisp.pl?gene=ALOX5AP
AMPH	Amphiphysin	Protein Coding	P49418	56	GC07M039633	0.147141814231873	https://www.genecards.org/cgi-bin/carddisp.pl?gene=AMPH
APOC2	Apolipoprotein C2	Protein Coding	P02655	56	GC19P133241	0.147141814231873	https://www.genecards.org/cgi-bin/carddisp.pl?gene=APOC2
C1QB	Complement C1q B Chain	Protein Coding	P02746	56	GC01P022652	0.147141814231873	https://www.genecards.org/cgi-bin/carddisp.pl?gene=C1QB
CD63	CD63 Molecule	Protein Coding	P08962	56	GC12M059805	0.147141814231873	https://www.genecards.org/cgi-bin/carddisp.pl?gene=CD63
CD9	CD9 Molecule	Protein Coding	P21926	56	GC12P046724	0.147141814231873	https://www.genecards.org/cgi-bin/carddisp.pl?gene=CD9
COX5A	Cytochrome C Oxidase Subunit 5A	Protein Coding	P20674	56	GC15M074919	0.147141814231873	https://www.genecards.org/cgi-bin/carddisp.pl?gene=COX5A
CTSG	Cathepsin G	Protein Coding	P08311	56	GC14M024573	0.147141814231873	https://www.genecards.org/cgi-bin/carddisp.pl?gene=CTSG
CX3CL1	C-X3-C Motif Chemokine Ligand 1	Protein Coding	P78423	56	GC16P057372	0.147141814231873	https://www.genecards.org/cgi-bin/carddisp.pl?gene=CX3CL1
DKK1	Dickkopf WNT Signaling Pathway Inhibitor 1	Protein Coding	O94907	56	GC10P052314	0.147141814231873	https://www.genecards.org/cgi-bin/carddisp.pl?gene=DKK1
EEF1A1	Eukaryotic Translation Elongation Factor 1 Alpha 1	Protein Coding	P68104	56	GC06M100852	0.147141814231873	https://www.genecards.org/cgi-bin/carddisp.pl?gene=EEF1A1
F2RL1	F2R Like Trypsin Receptor 1	Protein Coding	P55085	56	GC05P076818	0.147141814231873	https://www.genecards.org/cgi-bin/carddisp.pl?gene=F2RL1
FMR1	Fragile X Messenger Ribonucleoprotein 1	Protein Coding	Q06787	56	GC0XP148000	0.147141814231873	https://www.genecards.org/cgi-bin/carddisp.pl?gene=FMR1
FOXP2	Forkhead Box P2	Protein Coding	O15409	56	GC07P114086	0.147141814231873	https://www.genecards.org/cgi-bin/carddisp.pl?gene=FOXP2
FSCN1	Fascin Actin-Bundling Protein 1	Protein Coding	Q16658	56	GC07P005592	0.147141814231873	https://www.genecards.org/cgi-bin/carddisp.pl?gene=FSCN1
GAS6	Growth Arrest Specific 6	Protein Coding	Q14393	56	GC13M113820	0.147141814231873	https://www.genecards.org/cgi-bin/carddisp.pl?gene=GAS6
ICAM2	Intercellular Adhesion Molecule 2	Protein Coding	P13598	56	GC17M064002	0.147141814231873	https://www.genecards.org/cgi-bin/carddisp.pl?gene=ICAM2
IL10RB	Interleukin 10 Receptor Subunit Beta	Protein Coding	Q08334	56	GC21P033266	0.147141814231873	https://www.genecards.org/cgi-bin/carddisp.pl?gene=IL10RB
ITGA8	Integrin Subunit Alpha 8	Protein Coding	P53708	56	GC10M015513	0.147141814231873	https://www.genecards.org/cgi-bin/carddisp.pl?gene=ITGA8
ITGB7	Integrin Subunit Beta 7	Protein Coding	P26010	56	GC12M053191	0.147141814231873	https://www.genecards.org/cgi-bin/carddisp.pl?gene=ITGB7
KRT10	Keratin 10	Protein Coding	P13645	56	GC17M040818	0.147141814231873	https://www.genecards.org/cgi-bin/carddisp.pl?gene=KRT10
LEFTY2	Left-Right Determination Factor 2	Protein Coding	O00292	56	GC01M227121	0.147141814231873	https://www.genecards.org/cgi-bin/carddisp.pl?gene=LEFTY2
LIF	LIF Interleukin 6 Family Cytokine	Protein Coding	P15018	56	GC22M030240	0.147141814231873	https://www.genecards.org/cgi-bin/carddisp.pl?gene=LIF
MAP3K14	Mitogen-Activated Protein Kinase Kinase Kinase 14	Protein Coding	Q99558	56	GC17M045263	0.147141814231873	https://www.genecards.org/cgi-bin/carddisp.pl?gene=MAP3K14
METAP2	Methionyl Aminopeptidase 2	Protein Coding	P50579	56	GC12P095473	0.147141814231873	https://www.genecards.org/cgi-bin/carddisp.pl?gene=METAP2
MKI67	Marker Of Proliferation Ki-67	Protein Coding	P46013	56	GC10M128096	0.147141814231873	https://www.genecards.org/cgi-bin/carddisp.pl?gene=MKI67
NR1I3	Nuclear Receptor Subfamily 1 Group I Member 3	Protein Coding	Q14994	56	GC01M161229	0.147141814231873	https://www.genecards.org/cgi-bin/carddisp.pl?gene=NR1I3
NTF3	Neurotrophin 3	Protein Coding	P20783	56	GC12P046718	0.147141814231873	https://www.genecards.org/cgi-bin/carddisp.pl?gene=NTF3
PDGFA	Platelet Derived Growth Factor Subunit A	Protein Coding	P04085	56	GC07M000497	0.147141814231873	https://www.genecards.org/cgi-bin/carddisp.pl?gene=PDGFA
PGRMC1	Progesterone Receptor Membrane Component 1	Protein Coding	O00264	56	GC0XP119236	0.147141814231873	https://www.genecards.org/cgi-bin/carddisp.pl?gene=PGRMC1
PLAA	Phospholipase A2 Activating Protein	Protein Coding	Q9Y263	56	GC09M026903	0.147141814231873	https://www.genecards.org/cgi-bin/carddisp.pl?gene=PLAA
RARS1	Arginyl-TRNA Synthetase 1	Protein Coding	P54136	56	GC05P168487	0.147141814231873	https://www.genecards.org/cgi-bin/carddisp.pl?gene=RARS1
SERPINA3	Serpin Family A Member 3	Protein Coding	P01011	56	GC14P094612	0.147141814231873	https://www.genecards.org/cgi-bin/carddisp.pl?gene=SERPINA3
SPI1	Spi-1 Proto-Oncogene	Protein Coding	P17947	56	GC11M132469	0.147141814231873	https://www.genecards.org/cgi-bin/carddisp.pl?gene=SPI1
SQLE	Squalene Epoxidase	Protein Coding	Q14534	56	GC08P124998	0.147141814231873	https://www.genecards.org/cgi-bin/carddisp.pl?gene=SQLE
STX4	Syntaxin 4	Protein Coding	Q12846	56	GC16P104996	0.147141814231873	https://www.genecards.org/cgi-bin/carddisp.pl?gene=STX4
TP53BP1	Tumor Protein P53 Binding Protein 1	Protein Coding	Q12888	56	GC15M043403	0.147141814231873	https://www.genecards.org/cgi-bin/carddisp.pl?gene=TP53BP1
TREM2	Triggering Receptor Expressed On Myeloid Cells 2	Protein Coding	Q9NZC2	56	GC06M100502	0.147141814231873	https://www.genecards.org/cgi-bin/carddisp.pl?gene=TREM2
VIPR2	Vasoactive Intestinal Peptide Receptor 2	Protein Coding	P41587	56	GC07M159028	0.147141814231873	https://www.genecards.org/cgi-bin/carddisp.pl?gene=VIPR2
ADCY10	Adenylate Cyclase 10	Protein Coding	Q96PN6	55	GC01M167809	0.147141814231873	https://www.genecards.org/cgi-bin/carddisp.pl?gene=ADCY10
AOC1	Amine Oxidase Copper Containing 1	Protein Coding	P19801	55	GC07P150824	0.147141814231873	https://www.genecards.org/cgi-bin/carddisp.pl?gene=AOC1
CCR6	C-C Motif Chemokine Receptor 6	Protein Coding	P51684	55	GC06P167111	0.147141814231873	https://www.genecards.org/cgi-bin/carddisp.pl?gene=CCR6
CD96	CD96 Molecule	Protein Coding	P40200	55	GC03P111292	0.147141814231873	https://www.genecards.org/cgi-bin/carddisp.pl?gene=CD96
CFP	Complement Factor Properdin	Protein Coding	P27918	55	GC0XM047623	0.147141814231873	https://www.genecards.org/cgi-bin/carddisp.pl?gene=CFP
CYP2R1	Cytochrome P450 Family 2 Subfamily R Member 1	Protein Coding	Q6VVX0	55	GC11M014877	0.147141814231873	https://www.genecards.org/cgi-bin/carddisp.pl?gene=CYP2R1
CYP7A1	Cytochrome P450 Family 7 Subfamily A Member 1	Protein Coding	P22680	55	GC08M058490	0.147141814231873	https://www.genecards.org/cgi-bin/carddisp.pl?gene=CYP7A1
DDX1	DEAD-Box Helicase 1	Protein Coding	Q92499	55	GC02P015591	0.147141814231873	https://www.genecards.org/cgi-bin/carddisp.pl?gene=DDX1
DSG1	Desmoglein 1	Protein Coding	Q02413	55	GC18P031318	0.147141814231873	https://www.genecards.org/cgi-bin/carddisp.pl?gene=DSG1
FCER2	Fc Epsilon Receptor II	Protein Coding	P06734	55	GC19M100150	0.147141814231873	https://www.genecards.org/cgi-bin/carddisp.pl?gene=FCER2
FCGR1A	Fc Gamma Receptor Ia	Protein Coding	P12314	55	GC01P170158	0.147141814231873	https://www.genecards.org/cgi-bin/carddisp.pl?gene=FCGR1A
GGH	Gamma-Glutamyl Hydrolase	Protein Coding	Q92820	55	GC08M063014	0.147141814231873	https://www.genecards.org/cgi-bin/carddisp.pl?gene=GGH
GSTM1	Glutathione S-Transferase Mu 1	Protein Coding	P09488	55	GC01P109687	0.147141814231873	https://www.genecards.org/cgi-bin/carddisp.pl?gene=GSTM1
HBG2	Hemoglobin Subunit Gamma 2	Protein Coding	P69892	55	GC11M013437	0.147141814231873	https://www.genecards.org/cgi-bin/carddisp.pl?gene=HBG2
IGFBP1	Insulin Like Growth Factor Binding Protein 1	Protein Coding	P08833	55	GC07P050144	0.147141814231873	https://www.genecards.org/cgi-bin/carddisp.pl?gene=IGFBP1
KRT16	Keratin 16	Protein Coding	P08779	55	GC17M041609	0.147141814231873	https://www.genecards.org/cgi-bin/carddisp.pl?gene=KRT16
LGMN	Legumain	Protein Coding	Q99538	55	GC14M092703	0.147141814231873	https://www.genecards.org/cgi-bin/carddisp.pl?gene=LGMN
MSLN	Mesothelin	Protein Coding	Q13421	55	GC16P103995	0.147141814231873	https://www.genecards.org/cgi-bin/carddisp.pl?gene=MSLN
NAT2	N-Acetyltransferase 2	Protein Coding	P11245	55	GC08P018391	0.147141814231873	https://www.genecards.org/cgi-bin/carddisp.pl?gene=NAT2
NFATC3	Nuclear Factor Of Activated T Cells 3	Protein Coding	Q12968	55	GC16P068084	0.147141814231873	https://www.genecards.org/cgi-bin/carddisp.pl?gene=NFATC3
NLRP12	NLR Family Pyrin Domain Containing 12	Protein Coding	P59046	55	GC19M053793	0.147141814231873	https://www.genecards.org/cgi-bin/carddisp.pl?gene=NLRP12
P2RY11	Purinergic Receptor P2Y11	Protein Coding	Q96G91	55	GC19P132274	0.147141814231873	https://www.genecards.org/cgi-bin/carddisp.pl?gene=P2RY11
PCSK2	Proprotein Convertase Subtilisin/Kexin Type 2	Protein Coding	P16519	55	GC20P017226	0.147141814231873	https://www.genecards.org/cgi-bin/carddisp.pl?gene=PCSK2
PDCD4	Programmed Cell Death 4	Protein Coding	Q53EL6	55	GC10P110871	0.147141814231873	https://www.genecards.org/cgi-bin/carddisp.pl?gene=PDCD4
PSMB5	Proteasome 20S Subunit Beta 5	Protein Coding	P28074	55	GC14M023016	0.147141814231873	https://www.genecards.org/cgi-bin/carddisp.pl?gene=PSMB5
RUNX3	RUNX Family Transcription Factor 3	Protein Coding	Q13761	55	GC01M024899	0.147141814231873	https://www.genecards.org/cgi-bin/carddisp.pl?gene=RUNX3
SELL	Selectin L	Protein Coding	P14151	55	GC01M169690	0.147141814231873	https://www.genecards.org/cgi-bin/carddisp.pl?gene=SELL
SEPSECS	Sep (O-Phosphoserine) TRNA:Sec (Selenocysteine) TRNA Synthase	Protein Coding	Q9HD40	55	GC04M025121	0.147141814231873	https://www.genecards.org/cgi-bin/carddisp.pl?gene=SEPSECS
SFTPB	Surfactant Protein B	Protein Coding	P07988	55	GC02M085657	0.147141814231873	https://www.genecards.org/cgi-bin/carddisp.pl?gene=SFTPB
SLC26A4	Solute Carrier Family 26 Member 4	Protein Coding	O43511	55	GC07P107660	0.147141814231873	https://www.genecards.org/cgi-bin/carddisp.pl?gene=SLC26A4
SSTR5	Somatostatin Receptor 5	Protein Coding	P35346	55	GC16P103998	0.147141814231873	https://www.genecards.org/cgi-bin/carddisp.pl?gene=SSTR5
ST3GAL4	ST3 Beta-Galactoside Alpha-2,3-Sialyltransferase 4	Protein Coding	Q11206	55	GC11P126355	0.147141814231873	https://www.genecards.org/cgi-bin/carddisp.pl?gene=ST3GAL4
TANK	TRAF Family Member Associated NFKB Activator	Protein Coding	Q92844	55	GC02P161136	0.147141814231873	https://www.genecards.org/cgi-bin/carddisp.pl?gene=TANK
TNFRSF18	TNF Receptor Superfamily Member 18	Protein Coding	Q9Y5U5	55	GC01M001203	0.147141814231873	https://www.genecards.org/cgi-bin/carddisp.pl?gene=TNFRSF18
UBE2C	Ubiquitin Conjugating Enzyme E2 C	Protein Coding	O00762	55	GC20P045812	0.147141814231873	https://www.genecards.org/cgi-bin/carddisp.pl?gene=UBE2C
FLG	Filaggrin	Protein Coding	P20930	54	GC01M164987	0.147141814231873	https://www.genecards.org/cgi-bin/carddisp.pl?gene=FLG
ICOSLG	Inducible T Cell Costimulator Ligand	Protein Coding	O75144	54	GC21M054233	0.147141814231873	https://www.genecards.org/cgi-bin/carddisp.pl?gene=ICOSLG
IFITM3	Interferon Induced Transmembrane Protein 3	Protein Coding	Q01628	54	GC11M000319	0.147141814231873	https://www.genecards.org/cgi-bin/carddisp.pl?gene=IFITM3
IL1RL1	Interleukin 1 Receptor Like 1	Protein Coding	Q01638	54	GC02P102294	0.147141814231873	https://www.genecards.org/cgi-bin/carddisp.pl?gene=IL1RL1
KRT9	Keratin 9	Protein Coding	P35527	54	GC17M041565	0.147141814231873	https://www.genecards.org/cgi-bin/carddisp.pl?gene=KRT9
LCP1	Lymphocyte Cytosolic Protein 1	Protein Coding	P13796	54	GC13M046132	0.147141814231873	https://www.genecards.org/cgi-bin/carddisp.pl?gene=LCP1
LTB4R	Leukotriene B4 Receptor	Protein Coding	Q15722	54	GC14P024311	0.147141814231873	https://www.genecards.org/cgi-bin/carddisp.pl?gene=LTB4R
NME4	NME/NM23 Nucleoside Diphosphate Kinase 4	Protein Coding	O00746	54	GC16P000396	0.147141814231873	https://www.genecards.org/cgi-bin/carddisp.pl?gene=NME4
NPTX2	Neuronal Pentraxin 2	Protein Coding	P47972	54	GC07P098620	0.147141814231873	https://www.genecards.org/cgi-bin/carddisp.pl?gene=NPTX2
OPRK1	Opioid Receptor Kappa 1	Protein Coding	P41145	54	GC08M053227	0.147141814231873	https://www.genecards.org/cgi-bin/carddisp.pl?gene=OPRK1
TPR	Translocated Promoter Region, Nuclear Basket Protein	Protein Coding	P12270	54	GC01M186437	0.147141814231873	https://www.genecards.org/cgi-bin/carddisp.pl?gene=TPR
APOC1	Apolipoprotein C1	Protein Coding	P02654	53	GC19P044914	0.147141814231873	https://www.genecards.org/cgi-bin/carddisp.pl?gene=APOC1
CABIN1	Calcineurin Binding Protein 1	Protein Coding	Q9Y6J0	53	GC22P024011	0.147141814231873	https://www.genecards.org/cgi-bin/carddisp.pl?gene=CABIN1
DDX39B	DExD-Box Helicase 39B	Protein Coding	Q13838	53	GC06M031530	0.147141814231873	https://www.genecards.org/cgi-bin/carddisp.pl?gene=DDX39B
FZR1	Fizzy And Cell Division Cycle 20 Related 1	Protein Coding	Q9UM11	53	GC19P003506	0.147141814231873	https://www.genecards.org/cgi-bin/carddisp.pl?gene=FZR1
HK3	Hexokinase 3	Protein Coding	P52790	53	GC05M180380	0.147141814231873	https://www.genecards.org/cgi-bin/carddisp.pl?gene=HK3
MAGT1	Magnesium Transporter 1	Protein Coding	Q9H0U3	53	GC0XM078277	0.147141814231873	https://www.genecards.org/cgi-bin/carddisp.pl?gene=MAGT1
NDUFAB1	NADH:Ubiquinone Oxidoreductase Subunit AB1	Protein Coding	O14561	53	GC16M027850	0.147141814231873	https://www.genecards.org/cgi-bin/carddisp.pl?gene=NDUFAB1
PECAM1	Platelet And Endothelial Cell Adhesion Molecule 1	Protein Coding	P16284	53	GC17M064319	0.147141814231873	https://www.genecards.org/cgi-bin/carddisp.pl?gene=PECAM1
RFX5	Regulatory Factor X5	Protein Coding	P48382	53	GC01M151340	0.147141814231873	https://www.genecards.org/cgi-bin/carddisp.pl?gene=RFX5
TRAF1	TNF Receptor Associated Factor 1	Protein Coding	Q13077	53	GC09M120902	0.147141814231873	https://www.genecards.org/cgi-bin/carddisp.pl?gene=TRAF1
USP13	Ubiquitin Specific Peptidase 13	Protein Coding	Q92995	53	GC03P179654	0.147141814231873	https://www.genecards.org/cgi-bin/carddisp.pl?gene=USP13
AANAT	Aralkylamine N-Acetyltransferase	Protein Coding	Q16613	52	GC17P076453	0.147141814231873	https://www.genecards.org/cgi-bin/carddisp.pl?gene=AANAT
ADGRL2	Adhesion G Protein-Coupled Receptor L2	Protein Coding	O95490	52	GC01P081306	0.147141814231873	https://www.genecards.org/cgi-bin/carddisp.pl?gene=ADGRL2
ARID2	AT-Rich Interaction Domain 2	Protein Coding	Q68CP9	52	GC12P045729	0.147141814231873	https://www.genecards.org/cgi-bin/carddisp.pl?gene=ARID2
CALB2	Calbindin 2	Protein Coding	P22676	52	GC16P071358	0.147141814231873	https://www.genecards.org/cgi-bin/carddisp.pl?gene=CALB2
CBX1	Chromobox 1	Protein Coding	P83916	52	GC17M048070	0.147141814231873	https://www.genecards.org/cgi-bin/carddisp.pl?gene=CBX1
CCL17	C-C Motif Chemokine Ligand 17	Protein Coding	Q92583	52	GC16P105611	0.147141814231873	https://www.genecards.org/cgi-bin/carddisp.pl?gene=CCL17
CCL19	C-C Motif Chemokine Ligand 19	Protein Coding	Q99731	52	GC09M035507	0.147141814231873	https://www.genecards.org/cgi-bin/carddisp.pl?gene=CCL19
CLEC10A	C-Type Lectin Domain Containing 10A	Protein Coding	Q8IUN9	52	GC17M007074	0.147141814231873	https://www.genecards.org/cgi-bin/carddisp.pl?gene=CLEC10A
CLIC5	Chloride Intracellular Channel 5	Protein Coding	Q9NZA1	52	GC06M045880	0.147141814231873	https://www.genecards.org/cgi-bin/carddisp.pl?gene=CLIC5
FKTN	Fukutin	Protein Coding	O75072	52	GC09P105558	0.147141814231873	https://www.genecards.org/cgi-bin/carddisp.pl?gene=FKTN
GAST	Gastrin	Protein Coding	P01350	52	GC17P041712	0.147141814231873	https://www.genecards.org/cgi-bin/carddisp.pl?gene=GAST
GPBAR1	G Protein-Coupled Bile Acid Receptor 1	Protein Coding	Q8TDU6	52	GC02P218259	0.147141814231873	https://www.genecards.org/cgi-bin/carddisp.pl?gene=GPBAR1
HCRT	Hypocretin Neuropeptide Precursor	Protein Coding	O43612	52	GC17M089358	0.147141814231873	https://www.genecards.org/cgi-bin/carddisp.pl?gene=HCRT
HSPA1B	Heat Shock Protein Family A (Hsp70) Member 1B	Protein Coding	P0DMV9	52	GC06P156261	0.147141814231873	https://www.genecards.org/cgi-bin/carddisp.pl?gene=HSPA1B
ICA1	Islet Cell Autoantigen 1	Protein Coding	Q05084	52	GC07M009666	0.147141814231873	https://www.genecards.org/cgi-bin/carddisp.pl?gene=ICA1
ITGA11	Integrin Subunit Alpha 11	Protein Coding	Q9UKX5	52	GC15M068296	0.147141814231873	https://www.genecards.org/cgi-bin/carddisp.pl?gene=ITGA11
ITSN1	Intersectin 1	Protein Coding	Q15811	52	GC21P033642	0.147141814231873	https://www.genecards.org/cgi-bin/carddisp.pl?gene=ITSN1
LAIR1	Leukocyte Associated Immunoglobulin Like Receptor 1	Protein Coding	Q6GTX8	52	GC19M054351	0.147141814231873	https://www.genecards.org/cgi-bin/carddisp.pl?gene=LAIR1
MADCAM1	Mucosal Vascular Addressin Cell Adhesion Molecule 1	Protein Coding	Q13477	52	GC19P131779	0.147141814231873	https://www.genecards.org/cgi-bin/carddisp.pl?gene=MADCAM1
MLNR	Motilin Receptor	Protein Coding	O43193	52	GC13P049220	0.147141814231873	https://www.genecards.org/cgi-bin/carddisp.pl?gene=MLNR
ORM1	Orosomucoid 1	Protein Coding	P02763	52	GC09P114323	0.147141814231873	https://www.genecards.org/cgi-bin/carddisp.pl?gene=ORM1
OTUB1	OTU Deubiquitinase, Ubiquitin Aldehyde Binding 1	Protein Coding	Q96FW1	52	GC11P063985	0.147141814231873	https://www.genecards.org/cgi-bin/carddisp.pl?gene=OTUB1
POLR2L	RNA Polymerase II, I And III Subunit L	Protein Coding	P62875	52	GC11M013238	0.147141814231873	https://www.genecards.org/cgi-bin/carddisp.pl?gene=POLR2L
PSMC6	Proteasome 26S Subunit, ATPase 6	Protein Coding	P62333	52	GC14P052707	0.147141814231873	https://www.genecards.org/cgi-bin/carddisp.pl?gene=PSMC6
PVALB	Parvalbumin	Protein Coding	P20472	52	GC22M036800	0.147141814231873	https://www.genecards.org/cgi-bin/carddisp.pl?gene=PVALB
TRH	Thyrotropin Releasing Hormone	Protein Coding	P20396	52	GC03P129974	0.147141814231873	https://www.genecards.org/cgi-bin/carddisp.pl?gene=TRH
UBE4B	Ubiquitination Factor E4B	Protein Coding	O95155	52	GC01P010032	0.147141814231873	https://www.genecards.org/cgi-bin/carddisp.pl?gene=UBE4B
CHI3L2	Chitinase 3 Like 2	Protein Coding	Q15782	51	GC01P111282	0.147141814231873	https://www.genecards.org/cgi-bin/carddisp.pl?gene=CHI3L2
CTF1	Cardiotrophin 1	Protein Coding	Q16619	51	GC16P104990	0.147141814231873	https://www.genecards.org/cgi-bin/carddisp.pl?gene=CTF1
CXCL9	C-X-C Motif Chemokine Ligand 9	Protein Coding	Q07325	51	GC04M076001	0.147141814231873	https://www.genecards.org/cgi-bin/carddisp.pl?gene=CXCL9
IL20	Interleukin 20	Protein Coding	Q9NYY1	51	GC01P206866	0.147141814231873	https://www.genecards.org/cgi-bin/carddisp.pl?gene=IL20
IL22RA1	Interleukin 22 Receptor Subunit Alpha 1	Protein Coding	Q8N6P7	51	GC01M024119	0.147141814231873	https://www.genecards.org/cgi-bin/carddisp.pl?gene=IL22RA1
IVL	Involucrin	Protein Coding	P07476	51	GC01P170337	0.147141814231873	https://www.genecards.org/cgi-bin/carddisp.pl?gene=IVL
KIR3DL1	Killer Cell Immunoglobulin Like Receptor, Three Ig Domains And Long Cytoplasmic Tail 1	Protein Coding	P43629	51	GC19P133684	0.147141814231873	https://www.genecards.org/cgi-bin/carddisp.pl?gene=KIR3DL1
LGALS2	Galectin 2	Protein Coding	P05162	51	GC22M037570	0.147141814231873	https://www.genecards.org/cgi-bin/carddisp.pl?gene=LGALS2
MRPL12	Mitochondrial Ribosomal Protein L12	Protein Coding	P52815	51	GC17P134847	0.147141814231873	https://www.genecards.org/cgi-bin/carddisp.pl?gene=MRPL12
MT1X	Metallothionein 1X	Protein Coding	P80297	51	GC16P105576	0.147141814231873	https://www.genecards.org/cgi-bin/carddisp.pl?gene=MT1X
MTDH	Metadherin	Protein Coding	Q86UE4	51	GC08P097644	0.147141814231873	https://www.genecards.org/cgi-bin/carddisp.pl?gene=MTDH
ORM2	Orosomucoid 2	Protein Coding	P19652	51	GC09P114329	0.147141814231873	https://www.genecards.org/cgi-bin/carddisp.pl?gene=ORM2
SAA1	Serum Amyloid A1	Protein Coding	P0DJI8	51	GC11P019454	0.147141814231873	https://www.genecards.org/cgi-bin/carddisp.pl?gene=SAA1
SCG2	Secretogranin II	Protein Coding	P13521	51	GC02M223596	0.147141814231873	https://www.genecards.org/cgi-bin/carddisp.pl?gene=SCG2
SERPINA12	Serpin Family A Member 12	Protein Coding	Q8IW75	51	GC14M094487	0.147141814231873	https://www.genecards.org/cgi-bin/carddisp.pl?gene=SERPINA12
SIX2	SIX Homeobox 2	Protein Coding	Q9NPC8	51	GC02M045005	0.147141814231873	https://www.genecards.org/cgi-bin/carddisp.pl?gene=SIX2
SKIC3	SKI3 Subunit Of Superkiller Complex	Protein Coding	Q6PGP7	51	GC05M095461	0.147141814231873	https://www.genecards.org/cgi-bin/carddisp.pl?gene=SKIC3
SNRNP70	Small Nuclear Ribonucleoprotein U1 Subunit 70	Protein Coding	P08621	51	GC19P049085	0.147141814231873	https://www.genecards.org/cgi-bin/carddisp.pl?gene=SNRNP70
WDR62	WD Repeat Domain 62	Protein Coding	O43379	51	GC19P036054	0.147141814231873	https://www.genecards.org/cgi-bin/carddisp.pl?gene=WDR62
CD207	CD207 Molecule	Protein Coding	Q9UJ71	50	GC02M070830	0.147141814231873	https://www.genecards.org/cgi-bin/carddisp.pl?gene=CD207
CKAP2L	Cytoskeleton Associated Protein 2 Like	Protein Coding	Q8IYA6	50	GC02M112736	0.147141814231873	https://www.genecards.org/cgi-bin/carddisp.pl?gene=CKAP2L
CLEC12A	C-Type Lectin Domain Family 12 Member A	Protein Coding	Q5QGZ9	50	GC12P009951	0.147141814231873	https://www.genecards.org/cgi-bin/carddisp.pl?gene=CLEC12A
DNAH8	Dynein Axonemal Heavy Chain 8	Protein Coding	Q96JB1	50	GC06P156466	0.147141814231873	https://www.genecards.org/cgi-bin/carddisp.pl?gene=DNAH8
GNPNAT1	Glucosamine-Phosphate N-Acetyltransferase 1	Protein Coding	Q96EK6	50	GC14M052775	0.147141814231873	https://www.genecards.org/cgi-bin/carddisp.pl?gene=GNPNAT1
IL13RA2	Interleukin 13 Receptor Subunit Alpha 2	Protein Coding	Q14627	50	GC0XM115003	0.147141814231873	https://www.genecards.org/cgi-bin/carddisp.pl?gene=IL13RA2
ISG20	Interferon Stimulated Exonuclease Gene 20	Protein Coding	Q96AZ6	50	GC15P088635	0.147141814231873	https://www.genecards.org/cgi-bin/carddisp.pl?gene=ISG20
ITLN1	Intelectin 1	Protein Coding	Q8WWA0	50	GC01M160876	0.147141814231873	https://www.genecards.org/cgi-bin/carddisp.pl?gene=ITLN1
LACTB	Lactamase Beta	Protein Coding	P83111	50	GC15P177161	0.147141814231873	https://www.genecards.org/cgi-bin/carddisp.pl?gene=LACTB
LYST	Lysosomal Trafficking Regulator	Protein Coding	Q99698	50	GC01M235661	0.147141814231873	https://www.genecards.org/cgi-bin/carddisp.pl?gene=LYST
MNDA	Myeloid Cell Nuclear Differentiation Antigen	Protein Coding	P41218	50	GC01P158831	0.147141814231873	https://www.genecards.org/cgi-bin/carddisp.pl?gene=MNDA
PAG1	Phosphoprotein Membrane Anchor With Glycosphingolipid Microdomains 1	Protein Coding	Q9NWQ8	50	GC08M080967	0.147141814231873	https://www.genecards.org/cgi-bin/carddisp.pl?gene=PAG1
PENK	Proenkephalin	Protein Coding	P01210	50	GC08M056436	0.147141814231873	https://www.genecards.org/cgi-bin/carddisp.pl?gene=PENK
PI3	Peptidase Inhibitor 3	Protein Coding	P19957	50	GC20P045174	0.147141814231873	https://www.genecards.org/cgi-bin/carddisp.pl?gene=PI3
PPL	Periplakin	Protein Coding	O60437	50	GC16M027123	0.147141814231873	https://www.genecards.org/cgi-bin/carddisp.pl?gene=PPL
S100A12	S100 Calcium Binding Protein A12	Protein Coding	P80511	50	GC01M153373	0.147141814231873	https://www.genecards.org/cgi-bin/carddisp.pl?gene=S100A12
SAA4	Serum Amyloid A4, Constitutive	Protein Coding	P35542	50	GC11M018234	0.147141814231873	https://www.genecards.org/cgi-bin/carddisp.pl?gene=SAA4
SH3TC2	SH3 Domain And Tetratricopeptide Repeats 2	Protein Coding	Q8TF17	50	GC05M148923	0.147141814231873	https://www.genecards.org/cgi-bin/carddisp.pl?gene=SH3TC2
SORBS2	Sorbin And SH3 Domain Containing 2	Protein Coding	O94875	50	GC04M185585	0.147141814231873	https://www.genecards.org/cgi-bin/carddisp.pl?gene=SORBS2
TAGAP	T Cell Activation RhoGTPase Activating Protein	Protein Coding	Q8N103	50	GC06M159034	0.147141814231873	https://www.genecards.org/cgi-bin/carddisp.pl?gene=TAGAP
ABHD16A	Abhydrolase Domain Containing 16A, Phospholipase	Protein Coding	O95870	49	GC06M100305	0.147141814231873	https://www.genecards.org/cgi-bin/carddisp.pl?gene=ABHD16A
ANAPC2	Anaphase Promoting Complex Subunit 2	Protein Coding	Q9UJX6	49	GC09M137174	0.147141814231873	https://www.genecards.org/cgi-bin/carddisp.pl?gene=ANAPC2
BTF3	Basic Transcription Factor 3	Protein Coding	P20290	49	GC05P073498	0.147141814231873	https://www.genecards.org/cgi-bin/carddisp.pl?gene=BTF3
CCL22	C-C Motif Chemokine Ligand 22	Protein Coding	O00626	49	GC16P105604	0.147141814231873	https://www.genecards.org/cgi-bin/carddisp.pl?gene=CCL22
CSN1S1	Casein Alpha S1	Protein Coding	P47710	49	GC04P070063	0.147141814231873	https://www.genecards.org/cgi-bin/carddisp.pl?gene=CSN1S1
CXCL6	C-X-C Motif Chemokine Ligand 6	Protein Coding	P80162	49	GC04P073837	0.147141814231873	https://www.genecards.org/cgi-bin/carddisp.pl?gene=CXCL6
DEFA1	Defensin Alpha 1	Protein Coding	P59665	49	GC08M006977	0.147141814231873	https://www.genecards.org/cgi-bin/carddisp.pl?gene=DEFA1
EVPL	Envoplakin	Protein Coding	Q92817	49	GC17M076004	0.147141814231873	https://www.genecards.org/cgi-bin/carddisp.pl?gene=EVPL
FAM50A	Family With Sequence Similarity 50 Member A	Protein Coding	Q14320	49	GC0XP154982	0.147141814231873	https://www.genecards.org/cgi-bin/carddisp.pl?gene=FAM50A
HSPA14	Heat Shock Protein Family A (Hsp70) Member 14	Protein Coding	Q0VDF9	49	GC10P014860	0.147141814231873	https://www.genecards.org/cgi-bin/carddisp.pl?gene=HSPA14
PSG1	Pregnancy Specific Beta-1-Glycoprotein 1	Protein Coding	P11464	49	GC19M042866	0.147141814231873	https://www.genecards.org/cgi-bin/carddisp.pl?gene=PSG1
YTHDF2	YTH N6-Methyladenosine RNA Binding Protein F2	Protein Coding	Q9Y5A9	49	GC01P061385	0.147141814231873	https://www.genecards.org/cgi-bin/carddisp.pl?gene=YTHDF2
ANAPC11	Anaphase Promoting Complex Subunit 11	Protein Coding	Q9NYG5	48	GC17P081890	0.147141814231873	https://www.genecards.org/cgi-bin/carddisp.pl?gene=ANAPC11
BLZF1	Basic Leucine Zipper Nuclear Factor 1	Protein Coding	Q9H2G9	48	GC01P169367	0.147141814231873	https://www.genecards.org/cgi-bin/carddisp.pl?gene=BLZF1
CCNG2	Cyclin G2	Protein Coding	Q16589	48	GC04P077158	0.147141814231873	https://www.genecards.org/cgi-bin/carddisp.pl?gene=CCNG2
CXCL14	C-X-C Motif Chemokine Ligand 14	Protein Coding	O95715	48	GC05M135617	0.147141814231873	https://www.genecards.org/cgi-bin/carddisp.pl?gene=CXCL14
CYP20A1	Cytochrome P450 Family 20 Subfamily A Member 1	Protein Coding	Q6UW02	48	GC02P203238	0.147141814231873	https://www.genecards.org/cgi-bin/carddisp.pl?gene=CYP20A1
RTCB	RNA 2',3'-Cyclic Phosphate And 5'-OH Ligase	Protein Coding	Q9Y3I0	48	GC22M032387	0.147141814231873	https://www.genecards.org/cgi-bin/carddisp.pl?gene=RTCB
SFXN1	Sideroflexin 1	Protein Coding	Q9H9B4	48	GC05P175477	0.147141814231873	https://www.genecards.org/cgi-bin/carddisp.pl?gene=SFXN1
SLC12A9	Solute Carrier Family 12 Member 9	Protein Coding	Q9BXP2	48	GC07P100826	0.147141814231873	https://www.genecards.org/cgi-bin/carddisp.pl?gene=SLC12A9
YTHDF1	YTH N6-Methyladenosine RNA Binding Protein F1	Protein Coding	Q9BYJ9	48	GC20M063195	0.147141814231873	https://www.genecards.org/cgi-bin/carddisp.pl?gene=YTHDF1
YTHDF3	YTH N6-Methyladenosine RNA Binding Protein F3	Protein Coding	Q7Z739	48	GC08P063168	0.147141814231873	https://www.genecards.org/cgi-bin/carddisp.pl?gene=YTHDF3
ACAP1	ArfGAP With Coiled-Coil, Ankyrin Repeat And PH Domains 1	Protein Coding	Q15027	47	GC17P132641	0.147141814231873	https://www.genecards.org/cgi-bin/carddisp.pl?gene=ACAP1
ANXA10	Annexin A10	Protein Coding	Q9UJ72	47	GC04P168081	0.147141814231873	https://www.genecards.org/cgi-bin/carddisp.pl?gene=ANXA10
CLEC4D	C-Type Lectin Domain Family 4 Member D	Protein Coding	Q8WXI8	47	GC12P008509	0.147141814231873	https://www.genecards.org/cgi-bin/carddisp.pl?gene=CLEC4D
DPT	Dermatopontin	Protein Coding	Q07507	47	GC01M168696	0.147141814231873	https://www.genecards.org/cgi-bin/carddisp.pl?gene=DPT
FAM83D	Family With Sequence Similarity 83 Member D	Protein Coding	Q9H4H8	47	GC20P038926	0.147141814231873	https://www.genecards.org/cgi-bin/carddisp.pl?gene=FAM83D
HCFC2	Host Cell Factor C2	Protein Coding	Q9Y5Z7	47	GC12P104064	0.147141814231873	https://www.genecards.org/cgi-bin/carddisp.pl?gene=HCFC2
S100G	S100 Calcium Binding Protein G	Protein Coding	P29377	47	GC0XP016668	0.147141814231873	https://www.genecards.org/cgi-bin/carddisp.pl?gene=S100G
SLC25A16	Solute Carrier Family 25 Member 16	Protein Coding	P16260	47	GC10M068477	0.147141814231873	https://www.genecards.org/cgi-bin/carddisp.pl?gene=SLC25A16
TNFAIP2	TNF Alpha Induced Protein 2	Protein Coding	Q03169	47	GC14P118108	0.147141814231873	https://www.genecards.org/cgi-bin/carddisp.pl?gene=TNFAIP2
UCN	Urocortin	Protein Coding	P55089	47	GC02M027308	0.147141814231873	https://www.genecards.org/cgi-bin/carddisp.pl?gene=UCN
ANXA8	Annexin A8	Protein Coding	P13928	46	GC10M047460	0.147141814231873	https://www.genecards.org/cgi-bin/carddisp.pl?gene=ANXA8
DDT	D-Dopachrome Tautomerase	Protein Coding	P30046	46	GC22M081280	0.147141814231873	https://www.genecards.org/cgi-bin/carddisp.pl?gene=DDT
LGALS13	Galectin 13	Protein Coding	Q9UHV8	46	GC19P039602	0.147141814231873	https://www.genecards.org/cgi-bin/carddisp.pl?gene=LGALS13
PSG2	Pregnancy Specific Beta-1-Glycoprotein 2	Protein Coding	P11465	46	GC19M043064	0.147141814231873	https://www.genecards.org/cgi-bin/carddisp.pl?gene=PSG2
RFXAP	Regulatory Factor X Associated Protein	Protein Coding	O00287	46	GC13P036819	0.147141814231873	https://www.genecards.org/cgi-bin/carddisp.pl?gene=RFXAP
CLEC4C	C-Type Lectin Domain Family 4 Member C	Protein Coding	Q8WTT0	45	GC12M032942	0.147141814231873	https://www.genecards.org/cgi-bin/carddisp.pl?gene=CLEC4C
CSN2	Casein Beta	Protein Coding	P05814	45	GC04M069955	0.147141814231873	https://www.genecards.org/cgi-bin/carddisp.pl?gene=CSN2
FCRL6	Fc Receptor Like 6	Protein Coding	Q6DN72	45	GC01P159800	0.147141814231873	https://www.genecards.org/cgi-bin/carddisp.pl?gene=FCRL6
FPR3	Formyl Peptide Receptor 3	Protein Coding	P25089	45	GC19P051795	0.147141814231873	https://www.genecards.org/cgi-bin/carddisp.pl?gene=FPR3
GBP4	Guanylate Binding Protein 4	Protein Coding	Q96PP9	45	GC01M089181	0.147141814231873	https://www.genecards.org/cgi-bin/carddisp.pl?gene=GBP4
GTF3A	General Transcription Factor IIIA	Protein Coding	Q92664	45	GC13P028175	0.147141814231873	https://www.genecards.org/cgi-bin/carddisp.pl?gene=GTF3A
IGHG1	Immunoglobulin Heavy Constant Gamma 1 (G1m Marker)	Protein Coding	P01857	45	GC14M105736	0.147141814231873	https://www.genecards.org/cgi-bin/carddisp.pl?gene=IGHG1
LST1	Leukocyte Specific Transcript 1	Protein Coding	O00453	45	GC06P156245	0.147141814231873	https://www.genecards.org/cgi-bin/carddisp.pl?gene=LST1
PDCD5	Programmed Cell Death 5	Protein Coding	O14737	45	GC19P032581	0.147141814231873	https://www.genecards.org/cgi-bin/carddisp.pl?gene=PDCD5
CCL23	C-C Motif Chemokine Ligand 23	Protein Coding	P55773	44	GC17M036013	0.147141814231873	https://www.genecards.org/cgi-bin/carddisp.pl?gene=CCL23
CHRFAM7A	CHRNA7 (Exons 5-10) And FAM7A (Exons A-E) Fusion	Protein Coding	Q494W8	44	GC15M030360	0.147141814231873	https://www.genecards.org/cgi-bin/carddisp.pl?gene=CHRFAM7A
CNIH4	Cornichon Family Member 4	Protein Coding	Q9P003	44	GC01P224356	0.147141814231873	https://www.genecards.org/cgi-bin/carddisp.pl?gene=CNIH4
IFNL2	Interferon Lambda 2	Protein Coding	Q8IZJ0	44	GC19P039268	0.147141814231873	https://www.genecards.org/cgi-bin/carddisp.pl?gene=IFNL2
RAB11FIP1	RAB11 Family Interacting Protein 1	Protein Coding	Q6WKZ4	44	GC08M037858	0.147141814231873	https://www.genecards.org/cgi-bin/carddisp.pl?gene=RAB11FIP1
TRIM6	Tripartite Motif Containing 6	Protein Coding	Q9C030	44	GC11P005596	0.147141814231873	https://www.genecards.org/cgi-bin/carddisp.pl?gene=TRIM6
USP32	Ubiquitin Specific Peptidase 32	Protein Coding	Q8NFA0	44	GC17M089949	0.147141814231873	https://www.genecards.org/cgi-bin/carddisp.pl?gene=USP32
ZC3H13	Zinc Finger CCCH-Type Containing 13	Protein Coding	Q5T200	44	GC13M045954	0.147141814231873	https://www.genecards.org/cgi-bin/carddisp.pl?gene=ZC3H13
DEFA6	Defensin Alpha 6	Protein Coding	Q01524	43	GC08M006924	0.147141814231873	https://www.genecards.org/cgi-bin/carddisp.pl?gene=DEFA6
ENTPD7	Ectonucleoside Triphosphate Diphosphohydrolase 7	Protein Coding	Q9NQZ7	43	GC10P099659	0.147141814231873	https://www.genecards.org/cgi-bin/carddisp.pl?gene=ENTPD7
LEPROT	Leptin Receptor Overlapping Transcript	Protein Coding	O15243	43	GC01P065420	0.147141814231873	https://www.genecards.org/cgi-bin/carddisp.pl?gene=LEPROT
LGALS9C	Galectin 9C	Protein Coding	Q6DKI2	43	GC17P133021	0.147141814231873	https://www.genecards.org/cgi-bin/carddisp.pl?gene=LGALS9C
MAGEB2	MAGE Family Member B2	Protein Coding	O15479	43	GC0XP030215	0.147141814231873	https://www.genecards.org/cgi-bin/carddisp.pl?gene=MAGEB2
CHID1	Chitinase Domain Containing 1	Protein Coding	Q9BWS9	42	GC11M000867	0.147141814231873	https://www.genecards.org/cgi-bin/carddisp.pl?gene=CHID1
DEFB104A	Defensin Beta 104A	Protein Coding	Q8WTQ1	42	GC08P007836	0.147141814231873	https://www.genecards.org/cgi-bin/carddisp.pl?gene=DEFB104A
DHX33	DEAH-Box Helicase 33	Protein Coding	Q9H6R0	41	GC17M005440	0.147141814231873	https://www.genecards.org/cgi-bin/carddisp.pl?gene=DHX33
DNAH12	Dynein Axonemal Heavy Chain 12	Protein Coding	Q6ZR08	41	GC03M057293	0.147141814231873	https://www.genecards.org/cgi-bin/carddisp.pl?gene=DNAH12
MUC15	Mucin 15, Cell Surface Associated	Protein Coding	Q8N387	40	GC11M026537	0.147141814231873	https://www.genecards.org/cgi-bin/carddisp.pl?gene=MUC15
IGHG2	Immunoglobulin Heavy Constant Gamma 2 (G2m Marker)	Protein Coding	P01859	39	GC14M122254	0.147141814231873	https://www.genecards.org/cgi-bin/carddisp.pl?gene=IGHG2
IGHG4	Immunoglobulin Heavy Constant Gamma 4 (G4m Marker)	Protein Coding	P01861	39	GC14M122253	0.147141814231873	https://www.genecards.org/cgi-bin/carddisp.pl?gene=IGHG4
MAGED4B	MAGE Family Member D4B	Protein Coding	Q96JG8	39	GC0XM052061	0.147141814231873	https://www.genecards.org/cgi-bin/carddisp.pl?gene=MAGED4B
FDCSP	Follicular Dendritic Cell Secreted Protein	Protein Coding	Q8NFU4	38	GC04P070226	0.147141814231873	https://www.genecards.org/cgi-bin/carddisp.pl?gene=FDCSP
TERC	Telomerase RNA Component	RNA Gene		37	GC03M169765	0.147141814231873	https://www.genecards.org/cgi-bin/carddisp.pl?gene=TERC
DEFB103A	Defensin Beta 103A	Protein Coding	P81534	36	GC08P007881	0.147141814231873	https://www.genecards.org/cgi-bin/carddisp.pl?gene=DEFB103A
LINC00472	Long Intergenic Non-Protein Coding RNA 472	RNA Gene	Q9H8W2	36	GC06M101795	0.147141814231873	https://www.genecards.org/cgi-bin/carddisp.pl?gene=LINC00472
MIX23	Mitochondrial Matrix Import Factor 23	Protein Coding	Q4VC31	36	GC03M122361	0.147141814231873	https://www.genecards.org/cgi-bin/carddisp.pl?gene=MIX23
ST20	Suppressor Of Tumorigenicity 20	RNA Gene	Q9HBF5	33	GC15M079898	0.147141814231873	https://www.genecards.org/cgi-bin/carddisp.pl?gene=ST20
DANCR	Differentiation Antagonizing Non-Protein Coding RNA	RNA Gene	P0C864	31	GC04P052712	0.147141814231873	https://www.genecards.org/cgi-bin/carddisp.pl?gene=DANCR
DLEU2	Deleted In Lymphocytic Leukemia 2	RNA Gene		31	GC13M049913	0.147141814231873	https://www.genecards.org/cgi-bin/carddisp.pl?gene=DLEU2
MIR10B	MicroRNA 10b	RNA Gene		31	GC02P176150	0.147141814231873	https://www.genecards.org/cgi-bin/carddisp.pl?gene=MIR10B
MIR149	MicroRNA 149	RNA Gene		31	GC02P240456	0.147141814231873	https://www.genecards.org/cgi-bin/carddisp.pl?gene=MIR149
MIRLET7A1	MicroRNA Let-7a-1	RNA Gene		31	GC09P094175	0.147141814231873	https://www.genecards.org/cgi-bin/carddisp.pl?gene=MIRLET7A1
CYTOR	Cytoskeleton Regulator RNA	RNA Gene		30	GC02P089642	0.147141814231873	https://www.genecards.org/cgi-bin/carddisp.pl?gene=CYTOR
MIR100	MicroRNA 100	RNA Gene		30	GC11M122152	0.147141814231873	https://www.genecards.org/cgi-bin/carddisp.pl?gene=MIR100
MIR10A	MicroRNA 10a	RNA Gene		30	GC17M048579	0.147141814231873	https://www.genecards.org/cgi-bin/carddisp.pl?gene=MIR10A
MIR125B2	MicroRNA 125b-2	RNA Gene		30	GC21P016590	0.147141814231873	https://www.genecards.org/cgi-bin/carddisp.pl?gene=MIR125B2
MIR127	MicroRNA 127	RNA Gene		30	GC14P118051	0.147141814231873	https://www.genecards.org/cgi-bin/carddisp.pl?gene=MIR127
MIR150	MicroRNA 150	RNA Gene		30	GC19M049500	0.147141814231873	https://www.genecards.org/cgi-bin/carddisp.pl?gene=MIR150
MIR9-1	MicroRNA 9-1	RNA Gene		30	GC01M156420	0.147141814231873	https://www.genecards.org/cgi-bin/carddisp.pl?gene=MIR9-1
RMST	Rhabdomyosarcoma 2 Associated Transcript	RNA Gene		30	GC12P097431	0.147141814231873	https://www.genecards.org/cgi-bin/carddisp.pl?gene=RMST
TRA	T Cell Receptor Alpha Locus	Protein Coding	P0DSE1	30	GC14P021621	0.147141814231873	https://www.genecards.org/cgi-bin/carddisp.pl?gene=TRA
C15orf32	Chromosome 15 Putative Open Reading Frame 32	RNA Gene	Q32M92	29	GC15P092471	0.147141814231873	https://www.genecards.org/cgi-bin/carddisp.pl?gene=C15orf32
HOXA11-AS	HOXA11 Antisense RNA	RNA Gene		29	GC07P027184	0.147141814231873	https://www.genecards.org/cgi-bin/carddisp.pl?gene=HOXA11-AS
MIR124-1	MicroRNA 124-1	RNA Gene		29	GC08M009903	0.147141814231873	https://www.genecards.org/cgi-bin/carddisp.pl?gene=MIR124-1
MIR154	MicroRNA 154	RNA Gene		29	GC14P119049	0.147141814231873	https://www.genecards.org/cgi-bin/carddisp.pl?gene=MIR154
MIR200A	MicroRNA 200a	RNA Gene		29	GC01P059855	0.147141814231873	https://www.genecards.org/cgi-bin/carddisp.pl?gene=MIR200A
MIRLET7A3	MicroRNA Let-7a-3	RNA Gene		29	GC22P046112	0.147141814231873	https://www.genecards.org/cgi-bin/carddisp.pl?gene=MIRLET7A3
LINC02915	Long Intergenic Non-Protein Coding RNA 2915	RNA Gene	Q8N8G6	28	GC15P175047	0.147141814231873	https://www.genecards.org/cgi-bin/carddisp.pl?gene=LINC02915
MIR203A	MicroRNA 203a	RNA Gene		28	GC14P118123	0.147141814231873	https://www.genecards.org/cgi-bin/carddisp.pl?gene=MIR203A
MIR24-2	MicroRNA 24-2	RNA Gene		28	GC19M100410	0.147141814231873	https://www.genecards.org/cgi-bin/carddisp.pl?gene=MIR24-2
MIR302C	MicroRNA 302c	RNA Gene		28	GC04M112950	0.147141814231873	https://www.genecards.org/cgi-bin/carddisp.pl?gene=MIR302C
MIR369	MicroRNA 369	RNA Gene		28	GC14P119058	0.147141814231873	https://www.genecards.org/cgi-bin/carddisp.pl?gene=MIR369
MIRLET7A2	MicroRNA Let-7a-2	RNA Gene		28	GC11M122146	0.147141814231873	https://www.genecards.org/cgi-bin/carddisp.pl?gene=MIRLET7A2
MIRLET7G	MicroRNA Let-7g	RNA Gene		28	GC03M052268	0.147141814231873	https://www.genecards.org/cgi-bin/carddisp.pl?gene=MIRLET7G
HCG27	HLA Complex Group 27	RNA Gene		27	GC06P031197	0.147141814231873	https://www.genecards.org/cgi-bin/carddisp.pl?gene=HCG27
MIR187	MicroRNA 187	RNA Gene		27	GC18M035904	0.147141814231873	https://www.genecards.org/cgi-bin/carddisp.pl?gene=MIR187
MIR202	MicroRNA 202	RNA Gene		27	GC10M133247	0.147141814231873	https://www.genecards.org/cgi-bin/carddisp.pl?gene=MIR202
MIR24-1	MicroRNA 24-1	RNA Gene		27	GC09P095086	0.147141814231873	https://www.genecards.org/cgi-bin/carddisp.pl?gene=MIR24-1
MIR377	MicroRNA 377	RNA Gene		27	GC14P119063	0.147141814231873	https://www.genecards.org/cgi-bin/carddisp.pl?gene=MIR377
MIR9-2	MicroRNA 9-2	RNA Gene		27	GC05M088666	0.147141814231873	https://www.genecards.org/cgi-bin/carddisp.pl?gene=MIR9-2
MIR9-3	MicroRNA 9-3	RNA Gene		27	GC15P089368	0.147141814231873	https://www.genecards.org/cgi-bin/carddisp.pl?gene=MIR9-3
MIRLET7F1	MicroRNA Let-7f-1	RNA Gene		27	GC09P103672	0.147141814231873	https://www.genecards.org/cgi-bin/carddisp.pl?gene=MIRLET7F1
PRECSIT	P53 Regulated Carcinoma Associated Stat3 Activating Long Intergenic Non-Protein Coding Transcript	RNA Gene		27	GC13M110866	0.147141814231873	https://www.genecards.org/cgi-bin/carddisp.pl?gene=PRECSIT
JPX	JPX Transcript, XIST Activator	RNA Gene		26	GC0XP074955	0.147141814231873	https://www.genecards.org/cgi-bin/carddisp.pl?gene=JPX
LEF1-AS1	LEF1 Antisense RNA 1	RNA Gene		26	GC04P108167	0.147141814231873	https://www.genecards.org/cgi-bin/carddisp.pl?gene=LEF1-AS1
LINC01194	Long Intergenic Non-Protein Coding RNA 1194	RNA Gene		26	GC05P012530	0.147141814231873	https://www.genecards.org/cgi-bin/carddisp.pl?gene=LINC01194
MIR302B	MicroRNA 302b	RNA Gene		26	GC04M112951	0.147141814231873	https://www.genecards.org/cgi-bin/carddisp.pl?gene=MIR302B
MIR410	MicroRNA 410	RNA Gene		26	GC14P119070	0.147141814231873	https://www.genecards.org/cgi-bin/carddisp.pl?gene=MIR410
MIR520A	MicroRNA 520a	RNA Gene		26	GC19P053690	0.147141814231873	https://www.genecards.org/cgi-bin/carddisp.pl?gene=MIR520A
MIR520D	MicroRNA 520d	RNA Gene		26	GC19P053720	0.147141814231873	https://www.genecards.org/cgi-bin/carddisp.pl?gene=MIR520D
SNHG6	Small Nucleolar RNA Host Gene 6	RNA Gene		26	GC08M066921	0.147141814231873	https://www.genecards.org/cgi-bin/carddisp.pl?gene=SNHG6
LINC-PINT	Long Intergenic Non-Protein Coding RNA, P53 Induced Transcript	RNA Gene	A0A455ZAR2	25	GC07M130795	0.147141814231873	https://www.genecards.org/cgi-bin/carddisp.pl?gene=LINC-PINT
LINC00299	Long Intergenic Non-Protein Coding RNA 299	RNA Gene	Q6ZSB3	25	GC02M007988	0.147141814231873	https://www.genecards.org/cgi-bin/carddisp.pl?gene=LINC00299
LINC00520	Long Intergenic Non-Protein Coding RNA 520	RNA Gene		25	GC14M055781	0.147141814231873	https://www.genecards.org/cgi-bin/carddisp.pl?gene=LINC00520
MIR372	MicroRNA 372	RNA Gene		25	GC19P133647	0.147141814231873	https://www.genecards.org/cgi-bin/carddisp.pl?gene=MIR372
MIR519D	MicroRNA 519d	RNA Gene		25	GC19P053713	0.147141814231873	https://www.genecards.org/cgi-bin/carddisp.pl?gene=MIR519D
MIR532	MicroRNA 532	RNA Gene		25	GC0XP059332	0.147141814231873	https://www.genecards.org/cgi-bin/carddisp.pl?gene=MIR532
MIRLET7F2	MicroRNA Let-7f-2	RNA Gene		25	GC0XM053893	0.147141814231873	https://www.genecards.org/cgi-bin/carddisp.pl?gene=MIRLET7F2
NR2F1-AS1	NR2F1 Antisense RNA 1	RNA Gene		25	GC05M093265	0.147141814231873	https://www.genecards.org/cgi-bin/carddisp.pl?gene=NR2F1-AS1
SNORD24	Small Nucleolar RNA, C/D Box 24	RNA Gene		25	GC09P133349	0.147141814231873	https://www.genecards.org/cgi-bin/carddisp.pl?gene=SNORD24
RNU6ATAC	RNA, U6atac Small Nuclear	RNA Gene		24	GC09M134164	0.147141814231873	https://www.genecards.org/cgi-bin/carddisp.pl?gene=RNU6ATAC
LINC01094	Long Intergenic Non-Protein Coding RNA 1094	RNA Gene		23	GC04P079063	0.147141814231873	https://www.genecards.org/cgi-bin/carddisp.pl?gene=LINC01094
MIR642A	MicroRNA 642a	RNA Gene		23	GC19P045674	0.147141814231873	https://www.genecards.org/cgi-bin/carddisp.pl?gene=MIR642A
CCAT1	Colon Cancer Associated Transcript 1	RNA Gene		22	GC08M127207	0.147141814231873	https://www.genecards.org/cgi-bin/carddisp.pl?gene=CCAT1
DCST1-AS1	DCST1 Antisense RNA 1	RNA Gene		22	GC01M165107	0.147141814231873	https://www.genecards.org/cgi-bin/carddisp.pl?gene=DCST1-AS1
IPW	Imprinted In Prader-Willi Syndrome	RNA Gene		22	GC15P025116	0.147141814231873	https://www.genecards.org/cgi-bin/carddisp.pl?gene=IPW
PELATON	Plaque Enriched LncRNA In Atherosclerotic And Inflammatory Bowel Macrophage Regulation	RNA Gene		22	GC20P051210	0.147141814231873	https://www.genecards.org/cgi-bin/carddisp.pl?gene=PELATON
SNORA69	Small Nucleolar RNA, H/ACA Box 69	RNA Gene		22	GC0XM119787	0.147141814231873	https://www.genecards.org/cgi-bin/carddisp.pl?gene=SNORA69
SNORD13	Small Nucleolar RNA, C/D Box 13	RNA Gene		22	GC08P033514	0.147141814231873	https://www.genecards.org/cgi-bin/carddisp.pl?gene=SNORD13
SNORD16	Small Nucleolar RNA, C/D Box 16	RNA Gene		22	GC15M155390	0.147141814231873	https://www.genecards.org/cgi-bin/carddisp.pl?gene=SNORD16
SNORD22	Small Nucleolar RNA, C/D Box 22	RNA Gene		22	GC11M132695	0.147141814231873	https://www.genecards.org/cgi-bin/carddisp.pl?gene=SNORD22
CFTR-AS1	CFTR Antisense RNA 1	RNA Gene		20	GC07M117542	0.147141814231873	https://www.genecards.org/cgi-bin/carddisp.pl?gene=CFTR-AS1
MIR924HG	MIR924 Host Gene	RNA Gene		20	GC18M039114	0.147141814231873	https://www.genecards.org/cgi-bin/carddisp.pl?gene=MIR924HG
RNF217-AS1	RNF217 Antisense RNA 1 (Head To Head)	RNA Gene		20	GC06M124563	0.147141814231873	https://www.genecards.org/cgi-bin/carddisp.pl?gene=RNF217-AS1
SNORD117	Small Nucleolar RNA, C/D Box 117	RNA Gene		20	GC06M100294	0.147141814231873	https://www.genecards.org/cgi-bin/carddisp.pl?gene=SNORD117
SNORD25	Small Nucleolar RNA, C/D Box 25	RNA Gene		20	GC11M132694	0.147141814231873	https://www.genecards.org/cgi-bin/carddisp.pl?gene=SNORD25
LINC01503	Long Intergenic Non-Protein Coding RNA 1503	RNA Gene		19	GC09P146688	0.147141814231873	https://www.genecards.org/cgi-bin/carddisp.pl?gene=LINC01503
MIR1227	MicroRNA 1227	RNA Gene		19	GC19M002234	0.147141814231873	https://www.genecards.org/cgi-bin/carddisp.pl?gene=MIR1227
SNORD50A	Small Nucleolar RNA, C/D Box 50A	RNA Gene		19	GC06M085677	0.147141814231873	https://www.genecards.org/cgi-bin/carddisp.pl?gene=SNORD50A
MIR1197	MicroRNA 1197	RNA Gene		18	GC14P118096	0.147141814231873	https://www.genecards.org/cgi-bin/carddisp.pl?gene=MIR1197
MIR4284	MicroRNA 4284	RNA Gene		18	GC07P073711	0.147141814231873	https://www.genecards.org/cgi-bin/carddisp.pl?gene=MIR4284
NAPSB	Napsin B Aspartic Peptidase (Pseudogene)	Pseudogene		18	GC19M050333	0.147141814231873	https://www.genecards.org/cgi-bin/carddisp.pl?gene=NAPSB
SNORD31	Small Nucleolar RNA, C/D Box 31	RNA Gene		18	GC11M132692	0.147141814231873	https://www.genecards.org/cgi-bin/carddisp.pl?gene=SNORD31
MIR1303	MicroRNA 1303	RNA Gene		17	GC05P154685	0.147141814231873	https://www.genecards.org/cgi-bin/carddisp.pl?gene=MIR1303
MIR517B	MicroRNA 517b	RNA Gene		17	GC19P053721	0.147141814231873	https://www.genecards.org/cgi-bin/carddisp.pl?gene=MIR517B
IGHV1OR21-1	Immunoglobulin Heavy Variable 1/OR21-1 (Non-Functional)	Pseudogene		16	GC21M010649	0.147141814231873	https://www.genecards.org/cgi-bin/carddisp.pl?gene=IGHV1OR21-1
TM4SF1-AS1	TM4SF1 Antisense RNA 1	RNA Gene		16	GC03P149378	0.147141814231873	https://www.genecards.org/cgi-bin/carddisp.pl?gene=TM4SF1-AS1
HMGN3-AS1	HMGN3 Antisense RNA 1	RNA Gene		15	GC06P079233	0.147141814231873	https://www.genecards.org/cgi-bin/carddisp.pl?gene=HMGN3-AS1
MIA-RAB4B	MIA-RAB4B Readthrough (NMD Candidate)	RNA Gene		15	GC19P133077	0.147141814231873	https://www.genecards.org/cgi-bin/carddisp.pl?gene=MIA-RAB4B
PCBP2-OT1	PCBP2 Overlapping Transcript 1	RNA Gene		15	GC12P053464	0.147141814231873	https://www.genecards.org/cgi-bin/carddisp.pl?gene=PCBP2-OT1
MIR3128	MicroRNA 3128	RNA Gene		14	GC02M177255	0.147141814231873	https://www.genecards.org/cgi-bin/carddisp.pl?gene=MIR3128
LINC00706	Long Intergenic Non-Protein Coding RNA 706	RNA Gene		13	GC10M006738	0.147141814231873	https://www.genecards.org/cgi-bin/carddisp.pl?gene=LINC00706
TRN-GTT2-1	TRNA-Asn (Anticodon GTT) 2-1	RNA Gene		13	GC01P170100	0.147141814231873	https://www.genecards.org/cgi-bin/carddisp.pl?gene=TRN-GTT2-1
TRN-GTT2-7	TRNA-Asn (Anticodon GTT) 2-7	RNA Gene		11	GC01P172786	0.147141814231873	https://www.genecards.org/cgi-bin/carddisp.pl?gene=TRN-GTT2-7
MIR4720	MicroRNA 4720	RNA Gene		10	GC16P106381	0.147141814231873	https://www.genecards.org/cgi-bin/carddisp.pl?gene=MIR4720
LOC110283621	SPP1 5' Regulatory Region	Functional Element		9	GC04P087973	0.147141814231873	https://www.genecards.org/cgi-bin/carddisp.pl?gene=LOC110283621
MIR8071-2	MicroRNA 8071-2	RNA Gene		7	GC14P105640	0.147141814231873	https://www.genecards.org/cgi-bin/carddisp.pl?gene=MIR8071-2
LOC119266102	IFNGR2 Promoter Region	Functional Element		6	GC21P033401	0.147141814231873	https://www.genecards.org/cgi-bin/carddisp.pl?gene=LOC119266102
NM	Neutrophil Migration	Genetic Locus		6	GC07U990060	0.147141814231873	https://www.genecards.org/cgi-bin/carddisp.pl?gene=NM
LOC130068753	ATAC-STARR-Seq Lymphoblastoid Silent Region 21028	Functional Element		1	GC0XP136659	0.147141814231873	https://www.genecards.org/cgi-bin/carddisp.pl?gene=LOC130068753
