# Supplementary material for: Elucidating the protective mechanisms of umbilical cord mesenchymal stem cells against stenosis-induced deep venous thrombosis during pregnancy: a transcriptomic and metabolomic study
Source: Front Cell Dev Biol. 2026 Jan 12;13:1690377. doi: 10.3389/fcell.2025.1690377 (PMC12832865; doi:10.3389/fcell.2025.1690377)
Supplement: Supplementary file 1 [file Supplementaryfile1.zip › Supplementary Table/Supplementary Table 3.xlsx]

## Sheet: Gapdh_TF
##**Please cite: Zhou KR, Liu S, Sun WJ, Zheng LL, Zhou H, Yang JH, Qu LH. ChIPBase v2.0: decoding transcriptional regulatory networks of non-coding RNAs and protein-coding genes from ChIP-seq data. Nucleic Acids Res. 2017 Jan 04;45(D1):D43-D50. Epub 2016 Oct 23
##**Please cite: Yang JH, Li JH, Jiang S, Zhou H, Qu LH. ChIPBase: a database for decoding the transcriptional regulation of long non-coding RNA and microRNA genes from ChIP-Seq data. Nucleic Acids Res. 2013 Jan;41(Database issue):D177-87.
##ChIPBase project, mm39, the statistics of transcription factors that bound around Gapdh(ENSMUSG00000057666) gene
##Regulatory domain is [-1kb, 1kb] (motif: Y)
##The number column below is corresponding to the motif status
Transcription factor	Synonyms	Official Full Name	Number of samples found (upstream)	Number of samples found (downstream)	Number of binding sites contain motif (upstream)	Number of binding sites contain motif (downstream)
ADNP	Gapd	glyceraldehyde-3-phosphate dehydrogenase	1	1	1	1
ETV4	Gapd	glyceraldehyde-3-phosphate dehydrogenase	1	0	1	0
FAIRE	Gapd	glyceraldehyde-3-phosphate dehydrogenase	0	1	0	2
FLI1	Gapd	glyceraldehyde-3-phosphate dehydrogenase	2	3	2	4
FOS	Gapd	glyceraldehyde-3-phosphate dehydrogenase	1	1	1	1
FOSL1	Gapd	glyceraldehyde-3-phosphate dehydrogenase	1	0	1	0
ASXL1	Gapd	glyceraldehyde-3-phosphate dehydrogenase	1	1	1	1
FOXA1	Gapd	glyceraldehyde-3-phosphate dehydrogenase	0	1	0	1
FOXA2	Gapd	glyceraldehyde-3-phosphate dehydrogenase	1	2	1	2
FOXF1	Gapd	glyceraldehyde-3-phosphate dehydrogenase	0	1	0	1
FOXH1	Gapd	glyceraldehyde-3-phosphate dehydrogenase	1	0	1	0
FOXP1	Gapd	glyceraldehyde-3-phosphate dehydrogenase	0	1	0	1
FOXP3	Gapd	glyceraldehyde-3-phosphate dehydrogenase	0	1	0	1
GABP	Gapd	glyceraldehyde-3-phosphate dehydrogenase	0	1	0	1
GABPA	Gapd	glyceraldehyde-3-phosphate dehydrogenase	2	1	2	2
GATA1	Gapd	glyceraldehyde-3-phosphate dehydrogenase	2	0	3	0
GATA4	Gapd	glyceraldehyde-3-phosphate dehydrogenase	0	1	0	1
GFI1	Gapd	glyceraldehyde-3-phosphate dehydrogenase	1	2	1	3
GMNN	Gapd	glyceraldehyde-3-phosphate dehydrogenase	0	1	0	1
GPS2	Gapd	glyceraldehyde-3-phosphate dehydrogenase	0	1	0	3
GTF2B	Gapd	glyceraldehyde-3-phosphate dehydrogenase	0	1	0	2
BACH1	Gapd	glyceraldehyde-3-phosphate dehydrogenase	0	4	0	5
BACH2	Gapd	glyceraldehyde-3-phosphate dehydrogenase	1	3	1	3
HAND2	Gapd	glyceraldehyde-3-phosphate dehydrogenase	0	1	0	1
HCFC1	Gapd	glyceraldehyde-3-phosphate dehydrogenase	0	2	0	4
HDAC1	Gapd	glyceraldehyde-3-phosphate dehydrogenase	1	3	1	5
HDAC2	Gapd	glyceraldehyde-3-phosphate dehydrogenase	0	4	0	4
HDAC3	Gapd	glyceraldehyde-3-phosphate dehydrogenase	4	10	4	11
BCL11B	Gapd	glyceraldehyde-3-phosphate dehydrogenase	0	3	0	3
HNRNPU	Gapd	glyceraldehyde-3-phosphate dehydrogenase	0	1	0	1
HOPX	Gapd	glyceraldehyde-3-phosphate dehydrogenase	0	1	0	1
HTATSF1	Gapd	glyceraldehyde-3-phosphate dehydrogenase	0	1	0	1
IKZF1	Gapd	glyceraldehyde-3-phosphate dehydrogenase	0	1	0	1
IRF3	Gapd	glyceraldehyde-3-phosphate dehydrogenase	0	3	0	3
IRF4	Gapd	glyceraldehyde-3-phosphate dehydrogenase	0	1	0	1
IRF5	Gapd	glyceraldehyde-3-phosphate dehydrogenase	0	1	0	1
IRF9	Gapd	glyceraldehyde-3-phosphate dehydrogenase	0	2	0	3
JUN	Gapd	glyceraldehyde-3-phosphate dehydrogenase	0	1	0	1
JUND	Gapd	glyceraldehyde-3-phosphate dehydrogenase	1	0	1	0
KAT2B	Gapd	glyceraldehyde-3-phosphate dehydrogenase	0	1	0	1
KDM1A	Gapd	glyceraldehyde-3-phosphate dehydrogenase	0	1	0	1
KDM4C	Gapd	glyceraldehyde-3-phosphate dehydrogenase	0	2	0	3
KDM6B	Gapd	glyceraldehyde-3-phosphate dehydrogenase	0	1	0	1
KLF1	Gapd	glyceraldehyde-3-phosphate dehydrogenase	0	1	0	3
KLF3	Gapd	glyceraldehyde-3-phosphate dehydrogenase	0	1	0	3
KLF4	Gapd	glyceraldehyde-3-phosphate dehydrogenase	6	4	6	4
KLF9	Gapd	glyceraldehyde-3-phosphate dehydrogenase	0	1	0	1
KMT2A	Gapd	glyceraldehyde-3-phosphate dehydrogenase	0	2	0	3
KMT2B	Gapd	glyceraldehyde-3-phosphate dehydrogenase	0	1	0	1
KMT2D	Gapd	glyceraldehyde-3-phosphate dehydrogenase	2	0	2	0
LMNB1	Gapd	glyceraldehyde-3-phosphate dehydrogenase	0	1	0	1
LMO2	Gapd	glyceraldehyde-3-phosphate dehydrogenase	0	1	0	1
MAFK	Gapd	glyceraldehyde-3-phosphate dehydrogenase	0	3	0	3
MAZ	Gapd	glyceraldehyde-3-phosphate dehydrogenase	1	1	1	1
MBD3	Gapd	glyceraldehyde-3-phosphate dehydrogenase	0	1	0	1
MED1	Gapd	glyceraldehyde-3-phosphate dehydrogenase	0	3	0	3
MED12	Gapd	glyceraldehyde-3-phosphate dehydrogenase	1	2	2	3
MED24	Gapd	glyceraldehyde-3-phosphate dehydrogenase	1	1	1	1
MEF2A	Gapd	glyceraldehyde-3-phosphate dehydrogenase	1	0	1	0
MEF2C	Gapd	glyceraldehyde-3-phosphate dehydrogenase	0	1	0	1
MEN1	Gapd	glyceraldehyde-3-phosphate dehydrogenase	1	2	1	7
BRD4	Gapd	glyceraldehyde-3-phosphate dehydrogenase	0	5	0	6
MTA2	Gapd	glyceraldehyde-3-phosphate dehydrogenase	0	1	0	1
MXI1	Gapd	glyceraldehyde-3-phosphate dehydrogenase	0	1	0	1
MYB	Gapd	glyceraldehyde-3-phosphate dehydrogenase	1	0	1	0
BRD9	Gapd	glyceraldehyde-3-phosphate dehydrogenase	0	1	0	1
MYC	Gapd	glyceraldehyde-3-phosphate dehydrogenase	1	6	1	7
MYCN	Gapd	glyceraldehyde-3-phosphate dehydrogenase	0	1	0	1
MYOD1	Gapd	glyceraldehyde-3-phosphate dehydrogenase	11	2	20	3
MYOG	Gapd	glyceraldehyde-3-phosphate dehydrogenase	3	1	11	1
NANOG	Gapd	glyceraldehyde-3-phosphate dehydrogenase	3	2	3	2
NCAPH2	Gapd	glyceraldehyde-3-phosphate dehydrogenase	0	1	0	1
BRDT	Gapd	glyceraldehyde-3-phosphate dehydrogenase	0	1	0	1
NCOA3	Gapd	glyceraldehyde-3-phosphate dehydrogenase	0	1	0	2
NCOR1	Gapd	glyceraldehyde-3-phosphate dehydrogenase	0	1	0	1
NCOR2	Gapd	glyceraldehyde-3-phosphate dehydrogenase	1	2	1	2
NELFE	Gapd	glyceraldehyde-3-phosphate dehydrogenase	0	1	0	1
NEUROD1	Gapd	glyceraldehyde-3-phosphate dehydrogenase	1	0	1	0
NEUROG2	Gapd	glyceraldehyde-3-phosphate dehydrogenase	0	1	0	1
NFIA	Gapd	glyceraldehyde-3-phosphate dehydrogenase	0	1	0	2
NFIB	Gapd	glyceraldehyde-3-phosphate dehydrogenase	0	1	0	1
NIPBL	Gapd	glyceraldehyde-3-phosphate dehydrogenase	0	1	0	1
NKX2-1	Gapd	glyceraldehyde-3-phosphate dehydrogenase	0	1	0	1
NKX2-2	Gapd	glyceraldehyde-3-phosphate dehydrogenase	0	2	0	2
NKX2-5	Gapd	glyceraldehyde-3-phosphate dehydrogenase	1	1	2	1
NPAS4	Gapd	glyceraldehyde-3-phosphate dehydrogenase	2	1	2	1
CBFA2T3	Gapd	glyceraldehyde-3-phosphate dehydrogenase	0	1	0	2
NR1D1	Gapd	glyceraldehyde-3-phosphate dehydrogenase	0	3	0	4
NR1H	Gapd	glyceraldehyde-3-phosphate dehydrogenase	0	1	0	1
NR3C1	Gapd	glyceraldehyde-3-phosphate dehydrogenase	2	1	2	1
NR4A1	Gapd	glyceraldehyde-3-phosphate dehydrogenase	1	0	1	0
NR5A2	Gapd	glyceraldehyde-3-phosphate dehydrogenase	0	1	0	2
CBFB	Gapd	glyceraldehyde-3-phosphate dehydrogenase	0	2	0	2
NRF1	Gapd	glyceraldehyde-3-phosphate dehydrogenase	0	1	0	1
NUP153	Gapd	glyceraldehyde-3-phosphate dehydrogenase	0	1	0	2
OBOX1	Gapd	glyceraldehyde-3-phosphate dehydrogenase	0	1	0	1
OLIG2	Gapd	glyceraldehyde-3-phosphate dehydrogenase	3	0	3	0
OSR1	Gapd	glyceraldehyde-3-phosphate dehydrogenase	0	1	0	2
OTX2	Gapd	glyceraldehyde-3-phosphate dehydrogenase	0	2	0	4
PAX5	Gapd	glyceraldehyde-3-phosphate dehydrogenase	0	3	0	3
PAX6	Gapd	glyceraldehyde-3-phosphate dehydrogenase	1	1	1	1
PAX7	Gapd	glyceraldehyde-3-phosphate dehydrogenase	1	0	1	0
PBX1	Gapd	glyceraldehyde-3-phosphate dehydrogenase	0	1	0	1
PCGF1	Gapd	glyceraldehyde-3-phosphate dehydrogenase	0	2	0	2
PCGF6	Gapd	glyceraldehyde-3-phosphate dehydrogenase	0	1	0	1
PGR	Gapd	glyceraldehyde-3-phosphate dehydrogenase	2	2	2	2
PHF8	Gapd	glyceraldehyde-3-phosphate dehydrogenase	0	2	0	7
PHIP	Gapd	glyceraldehyde-3-phosphate dehydrogenase	0	2	0	3
PITX1	Gapd	glyceraldehyde-3-phosphate dehydrogenase	1	0	1	0
POLR2A	Gapd	glyceraldehyde-3-phosphate dehydrogenase	3	6	4	10
CBX7	Gapd	glyceraldehyde-3-phosphate dehydrogenase	0	1	0	1
POU5F1	Gapd	glyceraldehyde-3-phosphate dehydrogenase	0	2	0	2
PPARA	Gapd	glyceraldehyde-3-phosphate dehydrogenase	1	2	2	2
PPARG	Gapd	glyceraldehyde-3-phosphate dehydrogenase	3	2	3	2
PRDM1	Gapd	glyceraldehyde-3-phosphate dehydrogenase	0	2	0	4
PRDM16	Gapd	glyceraldehyde-3-phosphate dehydrogenase	0	1	0	2
PRDM9	Gapd	glyceraldehyde-3-phosphate dehydrogenase	0	1	0	1
PROX1	Gapd	glyceraldehyde-3-phosphate dehydrogenase	0	2	0	2
RAD21	Gapd	glyceraldehyde-3-phosphate dehydrogenase	0	3	0	3
RBBP4	Gapd	glyceraldehyde-3-phosphate dehydrogenase	1	0	1	0
RBP1	Gapd	glyceraldehyde-3-phosphate dehydrogenase	0	1	0	1
RCOR1	Gapd	glyceraldehyde-3-phosphate dehydrogenase	1	0	1	0
RELA	Gapd	glyceraldehyde-3-phosphate dehydrogenase	0	1	0	1
REST	Gapd	glyceraldehyde-3-phosphate dehydrogenase	1	0	1	0
RNF2	Gapd	glyceraldehyde-3-phosphate dehydrogenase	0	1	0	1
RUNX1	Gapd	glyceraldehyde-3-phosphate dehydrogenase	2	0	2	0
RXR	Gapd	glyceraldehyde-3-phosphate dehydrogenase	0	1	0	1
RXRA	Gapd	glyceraldehyde-3-phosphate dehydrogenase	2	0	2	0
RXRA-B	Gapd	glyceraldehyde-3-phosphate dehydrogenase	4	1	9	1
RXRG	Gapd	glyceraldehyde-3-phosphate dehydrogenase	1	0	1	0
SAP130	Gapd	glyceraldehyde-3-phosphate dehydrogenase	0	1	0	2
SIN3A	Gapd	glyceraldehyde-3-phosphate dehydrogenase	2	1	2	2
SMAD2	Gapd	glyceraldehyde-3-phosphate dehydrogenase	0	1	0	1
SMAD2-3	Gapd	glyceraldehyde-3-phosphate dehydrogenase	1	0	1	0
SMAD4	Gapd	glyceraldehyde-3-phosphate dehydrogenase	0	1	0	1
SMARCA4	Gapd	glyceraldehyde-3-phosphate dehydrogenase	0	1	0	1
SMARCC1	Gapd	glyceraldehyde-3-phosphate dehydrogenase	1	0	1	0
SMC1A	Gapd	glyceraldehyde-3-phosphate dehydrogenase	1	1	1	2
SMC3	Gapd	glyceraldehyde-3-phosphate dehydrogenase	1	2	1	2
SNAI1	Gapd	glyceraldehyde-3-phosphate dehydrogenase	0	2	0	2
SNAI1-2	Gapd	glyceraldehyde-3-phosphate dehydrogenase	0	1	0	2
SNAI2	Gapd	glyceraldehyde-3-phosphate dehydrogenase	0	1	0	1
CEBPA	Gapd	glyceraldehyde-3-phosphate dehydrogenase	1	0	1	0
SOX17	Gapd	glyceraldehyde-3-phosphate dehydrogenase	1	0	1	0
SOX2	Gapd	glyceraldehyde-3-phosphate dehydrogenase	0	3	0	4
SP1	Gapd	glyceraldehyde-3-phosphate dehydrogenase	2	5	2	7
SP3	Gapd	glyceraldehyde-3-phosphate dehydrogenase	0	4	0	7
SPI1	Gapd	glyceraldehyde-3-phosphate dehydrogenase	5	6	5	7
SRF	Gapd	glyceraldehyde-3-phosphate dehydrogenase	1	2	1	2
STAG2	Gapd	glyceraldehyde-3-phosphate dehydrogenase	0	1	0	1
STAT1	Gapd	glyceraldehyde-3-phosphate dehydrogenase	0	1	0	1
STAT2	Gapd	glyceraldehyde-3-phosphate dehydrogenase	0	1	0	1
STAT3	Gapd	glyceraldehyde-3-phosphate dehydrogenase	0	3	0	3
STAT5	Gapd	glyceraldehyde-3-phosphate dehydrogenase	0	1	0	1
STAT5A	Gapd	glyceraldehyde-3-phosphate dehydrogenase	0	3	0	3
STAT6	Gapd	glyceraldehyde-3-phosphate dehydrogenase	0	2	0	3
SUPT16	Gapd	glyceraldehyde-3-phosphate dehydrogenase	2	3	2	4
TAF12	Gapd	glyceraldehyde-3-phosphate dehydrogenase	0	2	0	3
TAF15	Gapd	glyceraldehyde-3-phosphate dehydrogenase	0	1	0	1
TAF2	Gapd	glyceraldehyde-3-phosphate dehydrogenase	1	1	1	1
TAL1	Gapd	glyceraldehyde-3-phosphate dehydrogenase	1	0	1	0
TBL1X	Gapd	glyceraldehyde-3-phosphate dehydrogenase	1	2	1	2
TBP	Gapd	glyceraldehyde-3-phosphate dehydrogenase	0	2	0	3
TBX5	Gapd	glyceraldehyde-3-phosphate dehydrogenase	0	1	0	2
TCF12	Gapd	glyceraldehyde-3-phosphate dehydrogenase	3	1	4	2
TCF3	Gapd	glyceraldehyde-3-phosphate dehydrogenase	1	0	1	0
TCF4	Gapd	glyceraldehyde-3-phosphate dehydrogenase	3	1	3	1
TERF2	Gapd	glyceraldehyde-3-phosphate dehydrogenase	0	1	0	1
TET2	Gapd	glyceraldehyde-3-phosphate dehydrogenase	1	3	1	4
TET3	Gapd	glyceraldehyde-3-phosphate dehydrogenase	0	1	0	1
TFAP2A	Gapd	glyceraldehyde-3-phosphate dehydrogenase	1	1	1	1
TFAP2C	Gapd	glyceraldehyde-3-phosphate dehydrogenase	0	1	0	3
TFAP4	Gapd	glyceraldehyde-3-phosphate dehydrogenase	0	1	0	1
AR	Gapd	glyceraldehyde-3-phosphate dehydrogenase	2	0	2	0
TRP63	Gapd	glyceraldehyde-3-phosphate dehydrogenase	0	1	0	1
TWIST2	Gapd	glyceraldehyde-3-phosphate dehydrogenase	1	1	1	1
USF1	Gapd	glyceraldehyde-3-phosphate dehydrogenase	0	2	0	2
USF2	Gapd	glyceraldehyde-3-phosphate dehydrogenase	0	1	0	1
VDR	Gapd	glyceraldehyde-3-phosphate dehydrogenase	1	0	1	0
WDR5	Gapd	glyceraldehyde-3-phosphate dehydrogenase	0	1	0	1
YY1	Gapd	glyceraldehyde-3-phosphate dehydrogenase	5	4	5	7
ZACN	Gapd	glyceraldehyde-3-phosphate dehydrogenase	1	0	1	0
ZBTB11	Gapd	glyceraldehyde-3-phosphate dehydrogenase	1	0	1	0
ZBTB16	Gapd	glyceraldehyde-3-phosphate dehydrogenase	0	1	0	1
CREB1	Gapd	glyceraldehyde-3-phosphate dehydrogenase	1	1	1	1
ZC3H10	Gapd	glyceraldehyde-3-phosphate dehydrogenase	1	1	1	3
ZFP143	Gapd	glyceraldehyde-3-phosphate dehydrogenase	0	1	0	1
ZFP281	Gapd	glyceraldehyde-3-phosphate dehydrogenase	0	3	0	3
ZFP296	Gapd	glyceraldehyde-3-phosphate dehydrogenase	0	1	0	1
ZFP384	Gapd	glyceraldehyde-3-phosphate dehydrogenase	0	1	0	1
ZFP759	Gapd	glyceraldehyde-3-phosphate dehydrogenase	0	1	0	1
ZFP992	Gapd	glyceraldehyde-3-phosphate dehydrogenase	0	1	0	1
ZFPM1	Gapd	glyceraldehyde-3-phosphate dehydrogenase	0	1	0	1
ZIC2	Gapd	glyceraldehyde-3-phosphate dehydrogenase	0	3	0	6
ZIC3	Gapd	glyceraldehyde-3-phosphate dehydrogenase	0	2	0	2
ZMIZ1	Gapd	glyceraldehyde-3-phosphate dehydrogenase	0	1	0	1
ZMYND8	Gapd	glyceraldehyde-3-phosphate dehydrogenase	0	1	0	1
CREBBP	Gapd	glyceraldehyde-3-phosphate dehydrogenase	0	1	0	1
ZNF384	Gapd	glyceraldehyde-3-phosphate dehydrogenase	0	2	0	3
CTCF	Gapd	glyceraldehyde-3-phosphate dehydrogenase	0	2	0	2
CTCFL	Gapd	glyceraldehyde-3-phosphate dehydrogenase	0	2	0	3
CTNNB1	Gapd	glyceraldehyde-3-phosphate dehydrogenase	0	1	0	1
ARNT2	Gapd	glyceraldehyde-3-phosphate dehydrogenase	2	1	2	3
DIDO1	Gapd	glyceraldehyde-3-phosphate dehydrogenase	1	0	1	0
DLX5	Gapd	glyceraldehyde-3-phosphate dehydrogenase	0	1	0	1
DNMT3A	Gapd	glyceraldehyde-3-phosphate dehydrogenase	0	1	0	1
DPPA4	Gapd	glyceraldehyde-3-phosphate dehydrogenase	1	0	1	0
DROSHA	Gapd	glyceraldehyde-3-phosphate dehydrogenase	1	0	1	0
DUX4	Gapd	glyceraldehyde-3-phosphate dehydrogenase	1	1	1	1
E2F4	Gapd	glyceraldehyde-3-phosphate dehydrogenase	0	1	0	1
ASCL1	Gapd	glyceraldehyde-3-phosphate dehydrogenase	0	2	0	2
EBF1	Gapd	glyceraldehyde-3-phosphate dehydrogenase	1	1	1	1
ELF1	Gapd	glyceraldehyde-3-phosphate dehydrogenase	1	3	1	6
EP300	Gapd	glyceraldehyde-3-phosphate dehydrogenase	3	2	5	2
EPOP	Gapd	glyceraldehyde-3-phosphate dehydrogenase	0	1	0	1
ASCL2	Gapd	glyceraldehyde-3-phosphate dehydrogenase	1	1	1	1
ESR1	Gapd	glyceraldehyde-3-phosphate dehydrogenase	4	6	4	7
ESR2	Gapd	glyceraldehyde-3-phosphate dehydrogenase	1	1	1	1
ESRRA	Gapd	glyceraldehyde-3-phosphate dehydrogenase	0	1	0	1
ESRRB	Gapd	glyceraldehyde-3-phosphate dehydrogenase	0	9	0	9
ESRRG	Gapd	glyceraldehyde-3-phosphate dehydrogenase	0	1	0	1
ETS1	Gapd	glyceraldehyde-3-phosphate dehydrogenase	1	2	1	3
ETS2	Gapd	glyceraldehyde-3-phosphate dehydrogenase	1	0	1	0

## Sheet: Got2_TF
##**Please cite: Zhou KR, Liu S, Sun WJ, Zheng LL, Zhou H, Yang JH, Qu LH. ChIPBase v2.0: decoding transcriptional regulatory networks of non-coding RNAs and protein-coding genes from ChIP-seq data. Nucleic Acids Res. 2017 Jan 04;45(D1):D43-D50. Epub 2016 Oct 23
##**Please cite: Yang JH, Li JH, Jiang S, Zhou H, Qu LH. ChIPBase: a database for decoding the transcriptional regulation of long non-coding RNA and microRNA genes from ChIP-Seq data. Nucleic Acids Res. 2013 Jan;41(Database issue):D177-87.
##ChIPBase project, mm39, the statistics of transcription factors that bound around Got2(ENSMUSG00000031672) gene
##Regulatory domain is [-1kb, 1kb] (motif: Y)
##The number column below is corresponding to the motif status
Transcription factor	Synonyms	Official Full Name	Number of samples found (upstream)	Number of samples found (downstream)	Number of binding sites contain motif (upstream)	Number of binding sites contain motif (downstream)
DLX5	FABP-pm, Got-2, Kyat4, mAspAT	glutamatic-oxaloacetic transaminase 2, mitochondrial	0	1	0	1
DPPA4	FABP-pm, Got-2, Kyat4, mAspAT	glutamatic-oxaloacetic transaminase 2, mitochondrial	0	1	0	1
EGR1	FABP-pm, Got-2, Kyat4, mAspAT	glutamatic-oxaloacetic transaminase 2, mitochondrial	0	1	0	1
ELF1	FABP-pm, Got-2, Kyat4, mAspAT	glutamatic-oxaloacetic transaminase 2, mitochondrial	0	1	0	1
ELF5	FABP-pm, Got-2, Kyat4, mAspAT	glutamatic-oxaloacetic transaminase 2, mitochondrial	0	1	0	1
EP300	FABP-pm, Got-2, Kyat4, mAspAT	glutamatic-oxaloacetic transaminase 2, mitochondrial	0	1	0	1
EPOP	FABP-pm, Got-2, Kyat4, mAspAT	glutamatic-oxaloacetic transaminase 2, mitochondrial	0	1	0	2
ESR1	FABP-pm, Got-2, Kyat4, mAspAT	glutamatic-oxaloacetic transaminase 2, mitochondrial	0	3	0	3
ESR2	FABP-pm, Got-2, Kyat4, mAspAT	glutamatic-oxaloacetic transaminase 2, mitochondrial	0	1	0	1
ESRRA	FABP-pm, Got-2, Kyat4, mAspAT	glutamatic-oxaloacetic transaminase 2, mitochondrial	0	1	0	1
ESRRB	FABP-pm, Got-2, Kyat4, mAspAT	glutamatic-oxaloacetic transaminase 2, mitochondrial	0	9	0	12
ESRRG	FABP-pm, Got-2, Kyat4, mAspAT	glutamatic-oxaloacetic transaminase 2, mitochondrial	0	2	0	2
ETS1	FABP-pm, Got-2, Kyat4, mAspAT	glutamatic-oxaloacetic transaminase 2, mitochondrial	0	2	0	2
FLI1	FABP-pm, Got-2, Kyat4, mAspAT	glutamatic-oxaloacetic transaminase 2, mitochondrial	0	3	0	3
FOXA2	FABP-pm, Got-2, Kyat4, mAspAT	glutamatic-oxaloacetic transaminase 2, mitochondrial	0	1	0	1
FOXH1	FABP-pm, Got-2, Kyat4, mAspAT	glutamatic-oxaloacetic transaminase 2, mitochondrial	0	1	0	2
GATA1	FABP-pm, Got-2, Kyat4, mAspAT	glutamatic-oxaloacetic transaminase 2, mitochondrial	0	1	0	1
GATA3	FABP-pm, Got-2, Kyat4, mAspAT	glutamatic-oxaloacetic transaminase 2, mitochondrial	0	1	0	1
GATA4	FABP-pm, Got-2, Kyat4, mAspAT	glutamatic-oxaloacetic transaminase 2, mitochondrial	0	1	0	1
GFI1	FABP-pm, Got-2, Kyat4, mAspAT	glutamatic-oxaloacetic transaminase 2, mitochondrial	0	2	0	2
GLI2	FABP-pm, Got-2, Kyat4, mAspAT	glutamatic-oxaloacetic transaminase 2, mitochondrial	0	1	0	1
GPS2	FABP-pm, Got-2, Kyat4, mAspAT	glutamatic-oxaloacetic transaminase 2, mitochondrial	0	1	0	2
HDAC1	FABP-pm, Got-2, Kyat4, mAspAT	glutamatic-oxaloacetic transaminase 2, mitochondrial	0	1	0	1
HDAC2	FABP-pm, Got-2, Kyat4, mAspAT	glutamatic-oxaloacetic transaminase 2, mitochondrial	0	1	0	1
HDAC3	FABP-pm, Got-2, Kyat4, mAspAT	glutamatic-oxaloacetic transaminase 2, mitochondrial	0	5	0	5
HNF4A	FABP-pm, Got-2, Kyat4, mAspAT	glutamatic-oxaloacetic transaminase 2, mitochondrial	0	1	0	1
HOXD11	FABP-pm, Got-2, Kyat4, mAspAT	glutamatic-oxaloacetic transaminase 2, mitochondrial	0	1	0	1
IKZF1	FABP-pm, Got-2, Kyat4, mAspAT	glutamatic-oxaloacetic transaminase 2, mitochondrial	0	2	0	2
IRF8	FABP-pm, Got-2, Kyat4, mAspAT	glutamatic-oxaloacetic transaminase 2, mitochondrial	0	1	0	1
JUN	FABP-pm, Got-2, Kyat4, mAspAT	glutamatic-oxaloacetic transaminase 2, mitochondrial	0	1	0	1
JUNB	FABP-pm, Got-2, Kyat4, mAspAT	glutamatic-oxaloacetic transaminase 2, mitochondrial	0	1	0	1
KDM1A	FABP-pm, Got-2, Kyat4, mAspAT	glutamatic-oxaloacetic transaminase 2, mitochondrial	0	2	0	2
KDM4C	FABP-pm, Got-2, Kyat4, mAspAT	glutamatic-oxaloacetic transaminase 2, mitochondrial	0	1	0	2
KLF4	FABP-pm, Got-2, Kyat4, mAspAT	glutamatic-oxaloacetic transaminase 2, mitochondrial	0	6	0	9
LHX2	FABP-pm, Got-2, Kyat4, mAspAT	glutamatic-oxaloacetic transaminase 2, mitochondrial	0	1	0	1
LMNB1	FABP-pm, Got-2, Kyat4, mAspAT	glutamatic-oxaloacetic transaminase 2, mitochondrial	0	1	0	1
LMO2	FABP-pm, Got-2, Kyat4, mAspAT	glutamatic-oxaloacetic transaminase 2, mitochondrial	0	1	0	1
MED1	FABP-pm, Got-2, Kyat4, mAspAT	glutamatic-oxaloacetic transaminase 2, mitochondrial	0	1	0	1
MED26	FABP-pm, Got-2, Kyat4, mAspAT	glutamatic-oxaloacetic transaminase 2, mitochondrial	0	1	0	2
MEF2C	FABP-pm, Got-2, Kyat4, mAspAT	glutamatic-oxaloacetic transaminase 2, mitochondrial	0	2	0	2
MTF2	FABP-pm, Got-2, Kyat4, mAspAT	glutamatic-oxaloacetic transaminase 2, mitochondrial	0	1	0	1
MXI1	FABP-pm, Got-2, Kyat4, mAspAT	glutamatic-oxaloacetic transaminase 2, mitochondrial	0	1	0	1
MYC	FABP-pm, Got-2, Kyat4, mAspAT	glutamatic-oxaloacetic transaminase 2, mitochondrial	0	6	0	6
MYCN	FABP-pm, Got-2, Kyat4, mAspAT	glutamatic-oxaloacetic transaminase 2, mitochondrial	0	2	0	2
MYOD1	FABP-pm, Got-2, Kyat4, mAspAT	glutamatic-oxaloacetic transaminase 2, mitochondrial	0	4	0	4
MYOG	FABP-pm, Got-2, Kyat4, mAspAT	glutamatic-oxaloacetic transaminase 2, mitochondrial	0	3	0	3
NCOA3	FABP-pm, Got-2, Kyat4, mAspAT	glutamatic-oxaloacetic transaminase 2, mitochondrial	0	1	0	1
NCOR1	FABP-pm, Got-2, Kyat4, mAspAT	glutamatic-oxaloacetic transaminase 2, mitochondrial	0	1	0	2
NCOR2	FABP-pm, Got-2, Kyat4, mAspAT	glutamatic-oxaloacetic transaminase 2, mitochondrial	0	1	0	1
NEUROD1	FABP-pm, Got-2, Kyat4, mAspAT	glutamatic-oxaloacetic transaminase 2, mitochondrial	0	1	0	1
NEUROG2	FABP-pm, Got-2, Kyat4, mAspAT	glutamatic-oxaloacetic transaminase 2, mitochondrial	0	2	0	2
NFIA	FABP-pm, Got-2, Kyat4, mAspAT	glutamatic-oxaloacetic transaminase 2, mitochondrial	0	1	0	1
NFIB	FABP-pm, Got-2, Kyat4, mAspAT	glutamatic-oxaloacetic transaminase 2, mitochondrial	0	1	0	1
NIPBL	FABP-pm, Got-2, Kyat4, mAspAT	glutamatic-oxaloacetic transaminase 2, mitochondrial	0	1	0	1
NPAS3	FABP-pm, Got-2, Kyat4, mAspAT	glutamatic-oxaloacetic transaminase 2, mitochondrial	0	1	0	1
NR1D1	FABP-pm, Got-2, Kyat4, mAspAT	glutamatic-oxaloacetic transaminase 2, mitochondrial	0	1	0	2
NR1H	FABP-pm, Got-2, Kyat4, mAspAT	glutamatic-oxaloacetic transaminase 2, mitochondrial	0	1	0	1
NR3C1	FABP-pm, Got-2, Kyat4, mAspAT	glutamatic-oxaloacetic transaminase 2, mitochondrial	0	1	0	1
NR5A2	FABP-pm, Got-2, Kyat4, mAspAT	glutamatic-oxaloacetic transaminase 2, mitochondrial	0	1	0	4
NRF1	FABP-pm, Got-2, Kyat4, mAspAT	glutamatic-oxaloacetic transaminase 2, mitochondrial	0	2	0	3
NUP153	FABP-pm, Got-2, Kyat4, mAspAT	glutamatic-oxaloacetic transaminase 2, mitochondrial	0	1	0	1
OBOX1	FABP-pm, Got-2, Kyat4, mAspAT	glutamatic-oxaloacetic transaminase 2, mitochondrial	0	1	0	1
OLIG2	FABP-pm, Got-2, Kyat4, mAspAT	glutamatic-oxaloacetic transaminase 2, mitochondrial	0	2	0	2
OTX2	FABP-pm, Got-2, Kyat4, mAspAT	glutamatic-oxaloacetic transaminase 2, mitochondrial	0	2	0	7
PAX5	FABP-pm, Got-2, Kyat4, mAspAT	glutamatic-oxaloacetic transaminase 2, mitochondrial	0	3	0	3
PAX7	FABP-pm, Got-2, Kyat4, mAspAT	glutamatic-oxaloacetic transaminase 2, mitochondrial	0	1	0	2
PCGF1	FABP-pm, Got-2, Kyat4, mAspAT	glutamatic-oxaloacetic transaminase 2, mitochondrial	0	2	0	2
PCGF6	FABP-pm, Got-2, Kyat4, mAspAT	glutamatic-oxaloacetic transaminase 2, mitochondrial	0	2	0	2
PHF8	FABP-pm, Got-2, Kyat4, mAspAT	glutamatic-oxaloacetic transaminase 2, mitochondrial	0	2	0	2
PHIP	FABP-pm, Got-2, Kyat4, mAspAT	glutamatic-oxaloacetic transaminase 2, mitochondrial	0	1	0	2
POLR2A	FABP-pm, Got-2, Kyat4, mAspAT	glutamatic-oxaloacetic transaminase 2, mitochondrial	0	1	0	1
POU5F1	FABP-pm, Got-2, Kyat4, mAspAT	glutamatic-oxaloacetic transaminase 2, mitochondrial	0	2	0	3
PPARA	FABP-pm, Got-2, Kyat4, mAspAT	glutamatic-oxaloacetic transaminase 2, mitochondrial	0	1	0	1
PRDM13	FABP-pm, Got-2, Kyat4, mAspAT	glutamatic-oxaloacetic transaminase 2, mitochondrial	0	1	0	1
PRDM16	FABP-pm, Got-2, Kyat4, mAspAT	glutamatic-oxaloacetic transaminase 2, mitochondrial	0	1	0	1
PRDM9	FABP-pm, Got-2, Kyat4, mAspAT	glutamatic-oxaloacetic transaminase 2, mitochondrial	0	1	0	2
RAD21	FABP-pm, Got-2, Kyat4, mAspAT	glutamatic-oxaloacetic transaminase 2, mitochondrial	0	17	0	17
RAD21L	FABP-pm, Got-2, Kyat4, mAspAT	glutamatic-oxaloacetic transaminase 2, mitochondrial	0	1	0	1
RBPJ	FABP-pm, Got-2, Kyat4, mAspAT	glutamatic-oxaloacetic transaminase 2, mitochondrial	0	1	0	1
RCOR1	FABP-pm, Got-2, Kyat4, mAspAT	glutamatic-oxaloacetic transaminase 2, mitochondrial	0	1	0	1
RNF2	FABP-pm, Got-2, Kyat4, mAspAT	glutamatic-oxaloacetic transaminase 2, mitochondrial	0	2	0	2
RUNX2	FABP-pm, Got-2, Kyat4, mAspAT	glutamatic-oxaloacetic transaminase 2, mitochondrial	0	1	0	1
RXRA	FABP-pm, Got-2, Kyat4, mAspAT	glutamatic-oxaloacetic transaminase 2, mitochondrial	0	2	0	3
RXRA-B	FABP-pm, Got-2, Kyat4, mAspAT	glutamatic-oxaloacetic transaminase 2, mitochondrial	0	1	0	1
RYBP	FABP-pm, Got-2, Kyat4, mAspAT	glutamatic-oxaloacetic transaminase 2, mitochondrial	0	1	0	1
SHOX2	FABP-pm, Got-2, Kyat4, mAspAT	glutamatic-oxaloacetic transaminase 2, mitochondrial	0	1	0	1
SIN3A	FABP-pm, Got-2, Kyat4, mAspAT	glutamatic-oxaloacetic transaminase 2, mitochondrial	0	1	0	1
SMAD4	FABP-pm, Got-2, Kyat4, mAspAT	glutamatic-oxaloacetic transaminase 2, mitochondrial	0	2	0	2
SMC1A	FABP-pm, Got-2, Kyat4, mAspAT	glutamatic-oxaloacetic transaminase 2, mitochondrial	0	4	0	4
SMC3	FABP-pm, Got-2, Kyat4, mAspAT	glutamatic-oxaloacetic transaminase 2, mitochondrial	0	4	0	4
SOX2	FABP-pm, Got-2, Kyat4, mAspAT	glutamatic-oxaloacetic transaminase 2, mitochondrial	0	2	0	2
SP1	FABP-pm, Got-2, Kyat4, mAspAT	glutamatic-oxaloacetic transaminase 2, mitochondrial	0	2	0	2
SP3	FABP-pm, Got-2, Kyat4, mAspAT	glutamatic-oxaloacetic transaminase 2, mitochondrial	0	2	0	2
SPI1	FABP-pm, Got-2, Kyat4, mAspAT	glutamatic-oxaloacetic transaminase 2, mitochondrial	0	5	0	9
SRF	FABP-pm, Got-2, Kyat4, mAspAT	glutamatic-oxaloacetic transaminase 2, mitochondrial	0	2	0	2
STAG2	FABP-pm, Got-2, Kyat4, mAspAT	glutamatic-oxaloacetic transaminase 2, mitochondrial	0	2	0	2
STAT1	FABP-pm, Got-2, Kyat4, mAspAT	glutamatic-oxaloacetic transaminase 2, mitochondrial	0	2	0	2
STAT2	FABP-pm, Got-2, Kyat4, mAspAT	glutamatic-oxaloacetic transaminase 2, mitochondrial	0	1	0	1
STAT5	FABP-pm, Got-2, Kyat4, mAspAT	glutamatic-oxaloacetic transaminase 2, mitochondrial	0	4	0	4
STAT5A	FABP-pm, Got-2, Kyat4, mAspAT	glutamatic-oxaloacetic transaminase 2, mitochondrial	0	8	0	9
STAT6	FABP-pm, Got-2, Kyat4, mAspAT	glutamatic-oxaloacetic transaminase 2, mitochondrial	0	2	0	2
SUPT16	FABP-pm, Got-2, Kyat4, mAspAT	glutamatic-oxaloacetic transaminase 2, mitochondrial	0	1	0	1
TAF12	FABP-pm, Got-2, Kyat4, mAspAT	glutamatic-oxaloacetic transaminase 2, mitochondrial	0	2	0	3
TAF15	FABP-pm, Got-2, Kyat4, mAspAT	glutamatic-oxaloacetic transaminase 2, mitochondrial	0	1	0	1
TAF2	FABP-pm, Got-2, Kyat4, mAspAT	glutamatic-oxaloacetic transaminase 2, mitochondrial	0	2	0	4
TBP	FABP-pm, Got-2, Kyat4, mAspAT	glutamatic-oxaloacetic transaminase 2, mitochondrial	0	1	0	1
TCF12	FABP-pm, Got-2, Kyat4, mAspAT	glutamatic-oxaloacetic transaminase 2, mitochondrial	0	1	0	1
TCF4	FABP-pm, Got-2, Kyat4, mAspAT	glutamatic-oxaloacetic transaminase 2, mitochondrial	0	1	0	1
TET2	FABP-pm, Got-2, Kyat4, mAspAT	glutamatic-oxaloacetic transaminase 2, mitochondrial	0	1	0	1
TFAP2A	FABP-pm, Got-2, Kyat4, mAspAT	glutamatic-oxaloacetic transaminase 2, mitochondrial	0	1	0	2
TP63	FABP-pm, Got-2, Kyat4, mAspAT	glutamatic-oxaloacetic transaminase 2, mitochondrial	0	1	0	2
TWIST2	FABP-pm, Got-2, Kyat4, mAspAT	glutamatic-oxaloacetic transaminase 2, mitochondrial	0	1	0	2
VDR	FABP-pm, Got-2, Kyat4, mAspAT	glutamatic-oxaloacetic transaminase 2, mitochondrial	0	3	0	4
WIZ	FABP-pm, Got-2, Kyat4, mAspAT	glutamatic-oxaloacetic transaminase 2, mitochondrial	0	1	0	2
YY1	FABP-pm, Got-2, Kyat4, mAspAT	glutamatic-oxaloacetic transaminase 2, mitochondrial	0	4	0	5
ZBTB16	FABP-pm, Got-2, Kyat4, mAspAT	glutamatic-oxaloacetic transaminase 2, mitochondrial	0	1	0	1
ZFP384	FABP-pm, Got-2, Kyat4, mAspAT	glutamatic-oxaloacetic transaminase 2, mitochondrial	0	1	0	1
ZFP992	FABP-pm, Got-2, Kyat4, mAspAT	glutamatic-oxaloacetic transaminase 2, mitochondrial	0	1	0	3
ZFPM1	FABP-pm, Got-2, Kyat4, mAspAT	glutamatic-oxaloacetic transaminase 2, mitochondrial	0	1	0	4
ZIC2	FABP-pm, Got-2, Kyat4, mAspAT	glutamatic-oxaloacetic transaminase 2, mitochondrial	0	3	0	4
ZNF384	FABP-pm, Got-2, Kyat4, mAspAT	glutamatic-oxaloacetic transaminase 2, mitochondrial	0	2	0	3
ADNP	FABP-pm, Got-2, Kyat4, mAspAT	glutamatic-oxaloacetic transaminase 2, mitochondrial	0	1	0	2
AEBP2	FABP-pm, Got-2, Kyat4, mAspAT	glutamatic-oxaloacetic transaminase 2, mitochondrial	0	1	0	1
AR	FABP-pm, Got-2, Kyat4, mAspAT	glutamatic-oxaloacetic transaminase 2, mitochondrial	0	2	0	2
ARID1A	FABP-pm, Got-2, Kyat4, mAspAT	glutamatic-oxaloacetic transaminase 2, mitochondrial	0	1	0	1
ARID4B	FABP-pm, Got-2, Kyat4, mAspAT	glutamatic-oxaloacetic transaminase 2, mitochondrial	0	1	0	1
ARNT2	FABP-pm, Got-2, Kyat4, mAspAT	glutamatic-oxaloacetic transaminase 2, mitochondrial	0	1	0	1
ARNTL	FABP-pm, Got-2, Kyat4, mAspAT	glutamatic-oxaloacetic transaminase 2, mitochondrial	0	4	0	4
ASXL1	FABP-pm, Got-2, Kyat4, mAspAT	glutamatic-oxaloacetic transaminase 2, mitochondrial	0	1	0	1
BATF	FABP-pm, Got-2, Kyat4, mAspAT	glutamatic-oxaloacetic transaminase 2, mitochondrial	0	1	0	1
BHLHE40	FABP-pm, Got-2, Kyat4, mAspAT	glutamatic-oxaloacetic transaminase 2, mitochondrial	0	2	0	2
BRD4	FABP-pm, Got-2, Kyat4, mAspAT	glutamatic-oxaloacetic transaminase 2, mitochondrial	0	1	0	1
BRD9	FABP-pm, Got-2, Kyat4, mAspAT	glutamatic-oxaloacetic transaminase 2, mitochondrial	0	1	0	1
CBFB	FABP-pm, Got-2, Kyat4, mAspAT	glutamatic-oxaloacetic transaminase 2, mitochondrial	0	1	0	1
CBX7	FABP-pm, Got-2, Kyat4, mAspAT	glutamatic-oxaloacetic transaminase 2, mitochondrial	0	2	0	3
CEBPA	FABP-pm, Got-2, Kyat4, mAspAT	glutamatic-oxaloacetic transaminase 2, mitochondrial	0	8	0	11
CEBPB	FABP-pm, Got-2, Kyat4, mAspAT	glutamatic-oxaloacetic transaminase 2, mitochondrial	0	12	0	16
CEBPD	FABP-pm, Got-2, Kyat4, mAspAT	glutamatic-oxaloacetic transaminase 2, mitochondrial	0	2	0	3
CLOCK	FABP-pm, Got-2, Kyat4, mAspAT	glutamatic-oxaloacetic transaminase 2, mitochondrial	0	4	0	5
CREBBP	FABP-pm, Got-2, Kyat4, mAspAT	glutamatic-oxaloacetic transaminase 2, mitochondrial	0	2	0	2
CTCF	FABP-pm, Got-2, Kyat4, mAspAT	glutamatic-oxaloacetic transaminase 2, mitochondrial	0	13	0	13

## Sheet: Maoa_TF
##**Please cite: Zhou KR, Liu S, Sun WJ, Zheng LL, Zhou H, Yang JH, Qu LH. ChIPBase v2.0: decoding transcriptional regulatory networks of non-coding RNAs and protein-coding genes from ChIP-seq data. Nucleic Acids Res. 2017 Jan 04;45(D1):D43-D50. Epub 2016 Oct 23
##**Please cite: Yang JH, Li JH, Jiang S, Zhou H, Qu LH. ChIPBase: a database for decoding the transcriptional regulation of long non-coding RNA and microRNA genes from ChIP-Seq data. Nucleic Acids Res. 2013 Jan;41(Database issue):D177-87.
##ChIPBase project, mm39, the statistics of transcription factors that bound around Maoa(ENSMUSG00000025037) gene
##Regulatory domain is [-1kb, 1kb] (motif: Y)
##The number column below is corresponding to the motif status
Transcription factor	Synonyms	Official Full Name	Number of samples found (upstream)	Number of samples found (downstream)	Number of binding sites contain motif (upstream)	Number of binding sites contain motif (downstream)
ARNTL	1110061B18Rik	monoamine oxidase A	2	0	2	0
ASXL1	1110061B18Rik	monoamine oxidase A	1	0	1	0
BCL11B	1110061B18Rik	monoamine oxidase A	1	0	1	0
CBX7	1110061B18Rik	monoamine oxidase A	0	1	0	1
CEBPA	1110061B18Rik	monoamine oxidase A	0	1	0	1
CEBPB	1110061B18Rik	monoamine oxidase A	3	1	3	1
CLOCK	1110061B18Rik	monoamine oxidase A	2	0	2	0
CREB1	1110061B18Rik	monoamine oxidase A	1	0	1	0
DLX5	1110061B18Rik	monoamine oxidase A	1	0	1	0
EGR1	1110061B18Rik	monoamine oxidase A	1	0	1	0
EP300	1110061B18Rik	monoamine oxidase A	1	0	1	0
ETS1	1110061B18Rik	monoamine oxidase A	1	0	1	0
GATA3	1110061B18Rik	monoamine oxidase A	1	0	1	0
HDAC1	1110061B18Rik	monoamine oxidase A	1	0	1	0
KDM4C	1110061B18Rik	monoamine oxidase A	1	0	1	0
KLF3	1110061B18Rik	monoamine oxidase A	1	1	1	1
KLF4	1110061B18Rik	monoamine oxidase A	1	1	1	1
LMNB1	1110061B18Rik	monoamine oxidase A	1	0	1	0
MYC	1110061B18Rik	monoamine oxidase A	3	0	3	0
NCOR1	1110061B18Rik	monoamine oxidase A	0	1	0	1
PCGF1	1110061B18Rik	monoamine oxidase A	1	0	2	0
PCGF6	1110061B18Rik	monoamine oxidase A	2	0	2	0
RAI1	1110061B18Rik	monoamine oxidase A	1	0	1	0
RELA	1110061B18Rik	monoamine oxidase A	1	0	1	0
RNF2	1110061B18Rik	monoamine oxidase A	1	0	1	0
RYBP	1110061B18Rik	monoamine oxidase A	2	0	2	0
SAP130	1110061B18Rik	monoamine oxidase A	1	0	1	0
SP1	1110061B18Rik	monoamine oxidase A	2	2	2	2
SP3	1110061B18Rik	monoamine oxidase A	3	1	4	1
SRF	1110061B18Rik	monoamine oxidase A	1	0	1	0
TCF7L1	1110061B18Rik	monoamine oxidase A	2	0	2	0
TERF2	1110061B18Rik	monoamine oxidase A	1	0	1	0
YY1	1110061B18Rik	monoamine oxidase A	4	0	4	0
ZFPM1	1110061B18Rik	monoamine oxidase A	0	1	0	1
ZIC2	1110061B18Rik	monoamine oxidase A	1	0	1	0

## Sheet: Gapdh_miRNA
#please cite:
#Zhou KR, Liu S, Li B, Liu SR, Zheng WJ, Cai L, et al. An encyclopedia of RNA interactomes in ENCORI.
#Li JH, et al.starBase v2.0: decoding miRNA-ceRNA, miRNA-ncRNA and protein-RNA interaction networks from large-scale CLIP-Seq data , Nucleic Acids Res. 2014 Jan;42:D92-7.
#Please note that the genomic locous are in 1-base (not bed format)
miRNAid	miRNAname	geneID	geneName	geneTypea	chromosome	narrowStart	narrowEnd	broadStart	broadEnd	strand	clipExpNum	degraExpNum	RBP	PITA	RNA22	miRmap	microT	miRanda	PicTar	TargetScan	TDMDScore	phyloP
MIMAT0000679	mmu-miR-217-5p	ENSMUSG00000057666	Gapdh	protein_coding	chr6	125165556	125165577	125165556	125165577	-	3	0	Ago2	0	1	0	0	0	0	0	0.5591	-0.318

## Sheet: Got2_miRNA
#please cite:
#Zhou KR, Liu S, Li B, Liu SR, Zheng WJ, Cai L, et al. An encyclopedia of RNA interactomes in ENCORI.
#Li JH, et al.starBase v2.0: decoding miRNA-ceRNA, miRNA-ncRNA and protein-RNA interaction networks from large-scale CLIP-Seq data , Nucleic Acids Res. 2014 Jan;42:D92-7.
#Please note that the genomic locous are in 1-base (not bed format)
miRNAid	miRNAname	geneID	geneName	geneType	chromosome	narrowStart	narrowEnd	broadStart	broadEnd	strand	clipExpNum	degraExpNum	RBP	PITA	RNA22	miRmap	microT	miRanda	PicTar	TargetScan	TDMDScore	phyloP
MIMAT0000128	mmu-miR-30a-5p	ENSMUSG00000031672	Got2	protein_coding	chr8	95864880	95864885	95864879	95864907	-	1	1	Ago2	1	0	0	1	0	1	1	1.0935	1.896
MIMAT0000130	mmu-miR-30b-5p	ENSMUSG00000031672	Got2	protein_coding	chr8	95864880	95864885	95864879	95864907	-	1	1	Ago2	1	0	0	1	0	1	1	-0.0284	1.896
MIMAT0000140	mmu-miR-128-3p	ENSMUSG00000031672	Got2	protein_coding	chr8	95864672	95864677	95864672	95864677	-	3	0	Ago2	1	0	0	0	0	0	0	0.3543	0.031
MIMAT0000151	mmu-miR-140-5p	ENSMUSG00000031672	Got2	protein_coding	chr8	95865100	95865107	95865100	95865107	-	2	0	Ago2	1	0	0	0	0	0	0	0.7716	1.75
MIMAT0000224	mmu-miR-194-5p	ENSMUSG00000031672	Got2	protein_coding	chr8	95864156	95864162	95864155	95864183	-	2	0	Ago2	1	0	1	1	1	0	1	1.2139	2.853
MIMAT0000236	mmu-miR-203-3p	ENSMUSG00000031672	Got2	protein_coding	chr8	95864400	95864405	95864400	95864405	-	2	0	Ago2	1	0	0	0	0	0	0	0.1563	-0.366
MIMAT0000248	mmu-miR-30e-5p	ENSMUSG00000031672	Got2	protein_coding	chr8	95864880	95864885	95864879	95864907	-	1	1	Ago2	1	0	0	1	0	1	1	1.0935	1.896
MIMAT0000381	mmu-miR-34c-5p	ENSMUSG00000031672	Got2	protein_coding	chr8	95864174	95864179	95864174	95864179	-	2	0	Ago2	1	0	0	0	0	0	0	1.4426	0.556
MIMAT0000382	mmu-miR-34b-5p	ENSMUSG00000031672	Got2	protein_coding	chr8	95864174	95864179	95864174	95864179	-	2	0	Ago2	1	0	0	0	0	0	0	1.4426	0.556
MIMAT0000385	mmu-miR-106a-5p	ENSMUSG00000031672	Got2	protein_coding	chr8	95865098	95865103	95865098	95865103	-	2	0	Ago2	1	0	0	0	0	0	0	0.6023	1.104
MIMAT0000386	mmu-miR-106b-5p	ENSMUSG00000031672	Got2	protein_coding	chr8	95865098	95865103	95865098	95865103	-	2	0	Ago2	1	0	0	0	0	0	0	0.7747	1.104
MIMAT0000514	mmu-miR-30c-5p	ENSMUSG00000031672	Got2	protein_coding	chr8	95864880	95864885	95864879	95864907	-	1	1	Ago2	1	0	0	1	0	1	1	0.3606	1.896
MIMAT0000515	mmu-miR-30d-5p	ENSMUSG00000031672	Got2	protein_coding	chr8	95864880	95864885	95864879	95864907	-	1	1	Ago2	1	0	0	1	0	1	1	1.0935	1.896
MIMAT0000529	mmu-miR-20a-5p	ENSMUSG00000031672	Got2	protein_coding	chr8	95865098	95865103	95865098	95865103	-	2	0	Ago2	1	0	0	0	0	0	0	0.6638	1.104
MIMAT0000540	mmu-miR-93-5p	ENSMUSG00000031672	Got2	protein_coding	chr8	95865098	95865103	95865098	95865103	-	2	0	Ago2	1	0	0	0	0	0	0	0.7073	1.104
MIMAT0000542	mmu-miR-34a-5p	ENSMUSG00000031672	Got2	protein_coding	chr8	95864174	95864179	95864174	95864179	-	2	0	Ago2	1	0	0	0	0	0	0	1.2571	0.556
MIMAT0000597	mmu-miR-346-5p	ENSMUSG00000031672	Got2	protein_coding	chr8	95864663	95864668	95864663	95864668	-	2	0	Ago2	1	0	0	0	0	0	0	0.9396	0.502
MIMAT0000649	mmu-miR-17-5p	ENSMUSG00000031672	Got2	protein_coding	chr8	95865098	95865103	95865098	95865103	-	2	0	Ago2	1	0	0	0	0	0	0	0.7073	1.104
MIMAT0000653	mmu-miR-28a-5p	ENSMUSG00000031672	Got2	protein_coding	chr8	95864367	95864372	95864367	95864372	-	0	0	NA	1	0	1	0	0	0	0	1.1396	0.552
MIMAT0000653	mmu-miR-28a-5p	ENSMUSG00000031672	Got2	protein_coding	chr8	95864460	95864465	95864460	95864465	-	0	0	NA	1	0	1	0	0	0	0	1.0255	-0.039
MIMAT0000653	mmu-miR-28a-5p	ENSMUSG00000031672	Got2	protein_coding	chr8	95864985	95864990	95864985	95864990	-	3	0	Ago2	1	0	1	0	0	0	0	-0.0831	0.978
MIMAT0000666	mmu-miR-320-3p	ENSMUSG00000031672	Got2	protein_coding	chr8	95864893	95864899	95864892	95864914	-	1	0	Ago2	1	0	1	0	1	0	0	1.5698	1.017
MIMAT0000766	mmu-miR-335-5p	ENSMUSG00000031672	Got2	protein_coding	chr8	95864689	95864694	95864689	95864694	-	4	0	Ago2	1	0	0	0	0	0	0	0.4065	-0.022
MIMAT0001542	mmu-miR-449a-5p	ENSMUSG00000031672	Got2	protein_coding	chr8	95864174	95864179	95864174	95864179	-	2	0	Ago2	1	0	0	0	0	0	0	1.0188	0.556
MIMAT0001637	mmu-miR-452-5p	ENSMUSG00000031672	Got2	protein_coding	chr8	95864520	95864527	95864520	95864527	-	0	0	NA	1	0	0	0	0	0	0	0.9922	0.053
MIMAT0001637	mmu-miR-452-5p	ENSMUSG00000031672	Got2	protein_coding	chr8	95864676	95864681	95864676	95864681	-	4	0	Ago2	1	0	0	0	0	0	0	0.5333	0.028
MIMAT0003112	mmu-miR-489-3p	ENSMUSG00000031672	Got2	protein_coding	chr8	95864718	95864723	95864718	95864723	-	1	0	Ago2	1	0	0	0	0	0	0	0.0959	0.253
MIMAT0003169	mmu-miR-539-5p	ENSMUSG00000031672	Got2	protein_coding	chr8	95864162	95864167	95864162	95864167	-	1	0	Ago2	1	0	0	0	0	0	0	1.2948	3.082
MIMAT0003187	mmu-miR-20b-5p	ENSMUSG00000031672	Got2	protein_coding	chr8	95865098	95865103	95865098	95865103	-	2	0	Ago2	1	0	0	0	0	0	0	0.7433	1.104
MIMAT0003460	mmu-miR-449c-5p	ENSMUSG00000031672	Got2	protein_coding	chr8	95864174	95864181	95864174	95864181	-	2	0	Ago2	1	0	0	0	0	0	0	0.9803	0.643
MIMAT0003731	mmu-miR-671-5p	ENSMUSG00000031672	Got2	protein_coding	chr8	95864958	95864964	95864958	95864964	-	3	0	Ago2	1	0	0	0	0	0	0	0.6012	0.462
MIMAT0003898	mmu-miR-760-3p	ENSMUSG00000031672	Got2	protein_coding	chr8	95864432	95864437	95864432	95864437	-	1	0	Ago2	1	0	1	0	0	0	0	0.6927	0.662
MIMAT0003898	mmu-miR-760-3p	ENSMUSG00000031672	Got2	protein_coding	chr8	95864548	95864553	95864548	95864555	-	0	0	NA	1	0	1	0	0	0	0	1.3487	0.362
MIMAT0003898	mmu-miR-760-3p	ENSMUSG00000031672	Got2	protein_coding	chr8	95864762	95864767	95864762	95864767	-	0	0	NA	1	0	1	0	0	0	0	1.6866	0.483
MIMAT0004536	mmu-miR-151-5p	ENSMUSG00000031672	Got2	protein_coding	chr8	95864955	95864960	95864955	95864960	-	2	0	Ago2	1	0	1	0	0	0	0	1.115	-0.093
MIMAT0004536	mmu-miR-151-5p	ENSMUSG00000031672	Got2	protein_coding	chr8	95864983	95864989	95864983	95864990	-	3	0	Ago2	1	0	1	0	0	0	0	0.9818	0.766
MIMAT0004577	mmu-miR-299a-3p	ENSMUSG00000031672	Got2	protein_coding	chr8	95864658	95864663	95864658	95864663	-	1	0	Ago2	1	0	0	0	0	0	0	0.837	-0.457
MIMAT0004640	mmu-miR-325-3p	ENSMUSG00000031672	Got2	protein_coding	chr8	95864151	95864156	95864150	95864178	-	2	0	Ago2	1	0	0	1	0	0	1	0.1601	2.952
MIMAT0004745	mmu-miR-384-5p	ENSMUSG00000031672	Got2	protein_coding	chr8	95864880	95864885	95864879	95864907	-	1	1	Ago2	1	0	0	1	0	1	1	0.3966	1.896
MIMAT0004750	mmu-miR-425-5p	ENSMUSG00000031672	Got2	protein_coding	chr8	95864718	95864723	95864718	95864723	-	1	0	Ago2	1	0	0	0	0	0	0	0.6203	0.253
MIMAT0004828	mmu-miR-708-5p	ENSMUSG00000031672	Got2	protein_coding	chr8	95864367	95864372	95864367	95864372	-	0	0	NA	1	0	1	0	0	0	0	1.6367	0.552
MIMAT0004828	mmu-miR-708-5p	ENSMUSG00000031672	Got2	protein_coding	chr8	95864460	95864465	95864460	95864465	-	0	0	NA	1	0	1	0	0	0	0	1.229	-0.039
MIMAT0004828	mmu-miR-708-5p	ENSMUSG00000031672	Got2	protein_coding	chr8	95864985	95864990	95864985	95864990	-	3	0	Ago2	1	0	1	0	0	0	0	1.2227	0.978
MIMAT0004853	mmu-miR-874-3p	ENSMUSG00000031672	Got2	protein_coding	chr8	95864967	95864972	95864967	95864972	-	3	0	Ago2	1	0	0	0	0	0	0	0.7273	1.074
MIMAT0004855	mmu-miR-876-3p	ENSMUSG00000031672	Got2	protein_coding	chr8	95865100	95865107	95865100	95865107	-	2	0	Ago2	1	0	0	0	0	0	0	0.5643	1.75
MIMAT0005291	mmu-miR-582-5p	ENSMUSG00000031672	Got2	protein_coding	chr8	95864673	95864678	95864673	95864678	-	3	0	Ago2	1	0	0	0	0	0	0	1.1352	0.073
MIMAT0005447	mmu-miR-449b	ENSMUSG00000031672	Got2	protein_coding	chr8	95864174	95864179	95864174	95864179	-	2	0	Ago2	1	0	0	0	0	0	0	1.0621	0.556
MIMAT0005460	mmu-miR-1224-5p	ENSMUSG00000031672	Got2	protein_coding	chr8	95864703	95864709	95864703	95864709	-	3	0	Ago2	1	0	1	0	0	0	0	0.6946	-0.234
MIMAT0005858	mmu-miR-1197-3p	ENSMUSG00000031672	Got2	protein_coding	chr8	95864705	95864710	95864705	95864710	-	3	0	Ago2	1	0	0	0	0	0	0	0.3349	-0.194
MIMAT0014918	mmu-miR-3098-3p	ENSMUSG00000031672	Got2	protein_coding	chr8	95864664	95864670	95864664	95864670	-	3	0	Ago2	0	0	1	0	0	0	0	0.5714	0.736
MIMAT0017039	mmu-miR-346-3p	ENSMUSG00000031672	Got2	protein_coding	chr8	95864410	95864416	95864410	95864416	-	2	0	Ago2	0	0	1	0	0	0	0	0.4149	-0.148
MIMAT0017039	mmu-miR-346-3p	ENSMUSG00000031672	Got2	protein_coding	chr8	95864572	95864577	95864572	95864577	-	0	0	NA	0	0	1	0	0	0	0	1.0643	-0.18
MIMAT0017341	mmu-miR-1934-3p	ENSMUSG00000031672	Got2	protein_coding	chr8	95864328	95864333	95864328	95864333	-	0	0	NA	0	0	1	0	0	0	0	1.3153	0.088
MIMAT0017341	mmu-miR-1934-3p	ENSMUSG00000031672	Got2	protein_coding	chr8	95864535	95864540	95864535	95864540	-	0	0	NA	0	0	1	0	0	0	0	0.6442	0.63
MIMAT0017341	mmu-miR-1934-3p	ENSMUSG00000031672	Got2	protein_coding	chr8	95864909	95864914	95864909	95864914	-	1	0	Ago2	0	0	1	0	0	0	0	1.0211	0.384
MIMAT0017349	mmu-miR-1964-5p	ENSMUSG00000031672	Got2	protein_coding	chr8	95864896	95864902	95864895	95864923	-	1	0	Ago2	0	0	1	1	0	0	0	1.764	0.777

## Sheet: Maoa_miRNA
#please cite:
#Zhou KR, Liu S, Li B, Liu SR, Zheng WJ, Cai L, et al. An encyclopedia of RNA interactomes in ENCORI.
#Li JH, et al.starBase v2.0: decoding miRNA-ceRNA, miRNA-ncRNA and protein-RNA interaction networks from large-scale CLIP-Seq data , Nucleic Acids Res. 2014 Jan;42:D92-7.
#Please note that the genomic locous are in 1-base (not bed format)
miRNAid	miRNAname	geneID	geneName	geneType	chromosome	narrowStart	narrowEnd	broadStart	broadEnd	strand	clipExpNum	degraExpNum	RBP	PITA	RNA22	miRmap	microT	miRanda	PicTar	TargetScan	TDMDScore	phyloP
MIMAT0000125	mmu-miR-23b-3p	ENSMUSG00000025037	Maoa	protein_coding	chrX	16662333	16662361	16662333	16662361	+	1	0	Ago2	0	0	0	1	0	0	0	0.4565	3.79
MIMAT0000125	mmu-miR-23b-3p	ENSMUSG00000025037	Maoa	protein_coding	chrX	16685825	16685830	16685825	16685830	+	0	0	NA	1	0	0	0	0	0	0	0.9721	-0.023
MIMAT0000125	mmu-miR-23b-3p	ENSMUSG00000025037	Maoa	protein_coding	chrX	16687410	16687415	16687388	16687416	+	0	0	NA	1	0	0	1	0	0	0	0.4019	0.068
MIMAT0000125	mmu-miR-23b-3p	ENSMUSG00000025037	Maoa	protein_coding	chrX	16687776	16687804	16687776	16687804	+	0	0	NA	0	0	0	1	0	0	0	1.0197	1.074
MIMAT0000126	mmu-miR-27b-3p	ENSMUSG00000025037	Maoa	protein_coding	chrX	16634247	16634275	16634247	16634275	+	1	0	Ago1-4	0	0	0	1	0	0	0	1.5997	3.154
MIMAT0000126	mmu-miR-27b-3p	ENSMUSG00000025037	Maoa	protein_coding	chrX	16685738	16685744	16685717	16685745	+	4	0	Ago2	1	0	1	1	1	0	0	1.4929	0.929
MIMAT0000126	mmu-miR-27b-3p	ENSMUSG00000025037	Maoa	protein_coding	chrX	16687630	16687636	16687609	16687637	+	0	0	NA	1	0	1	1	1	0	0	0.8641	1.128
MIMAT0000133	mmu-miR-101a-3p	ENSMUSG00000025037	Maoa	protein_coding	chrX	16685737	16685742	16685737	16685742	+	4	0	Ago2	1	0	0	0	0	0	0	0.2915	1.25
MIMAT0000140	mmu-miR-128-3p	ENSMUSG00000025037	Maoa	protein_coding	chrX	16685738	16685743	16685736	16685743	+	4	0	Ago2	1	0	1	0	0	0	0	1.2044	0.957
MIMAT0000140	mmu-miR-128-3p	ENSMUSG00000025037	Maoa	protein_coding	chrX	16687630	16687635	16687630	16687635	+	0	0	NA	1	0	1	0	0	0	0	0.7386	0.827
MIMAT0000156	mmu-miR-144-3p	ENSMUSG00000025037	Maoa	protein_coding	chrX	16685737	16685742	16685737	16685742	+	4	0	Ago2	1	0	0	0	0	0	0	0.2927	1.25
MIMAT0000156	mmu-miR-144-3p	ENSMUSG00000025037	Maoa	protein_coding	chrX	16687558	16687582	16687558	16687582	+	0	0	NA	0	0	0	0	1	0	0	2.0806	0.494
MIMAT0000532	mmu-miR-23a-3p	ENSMUSG00000025037	Maoa	protein_coding	chrX	16662333	16662361	16662333	16662361	+	1	0	Ago2	0	0	0	1	0	0	0	0.2311	3.79
MIMAT0000532	mmu-miR-23a-3p	ENSMUSG00000025037	Maoa	protein_coding	chrX	16685825	16685830	16685825	16685830	+	0	0	NA	1	0	0	0	0	0	0	0.7944	-0.023
MIMAT0000532	mmu-miR-23a-3p	ENSMUSG00000025037	Maoa	protein_coding	chrX	16687410	16687415	16687388	16687416	+	0	0	NA	1	0	0	1	0	0	0	0.619	0.068
MIMAT0000532	mmu-miR-23a-3p	ENSMUSG00000025037	Maoa	protein_coding	chrX	16687776	16687804	16687776	16687804	+	0	0	NA	0	0	0	1	0	0	0	0.3264	1.074
MIMAT0000533	mmu-miR-26a-5p	ENSMUSG00000025037	Maoa	protein_coding	chrX	16685478	16685483	16685478	16685483	+	0	0	NA	1	0	0	0	0	0	0	0.9013	0.533
MIMAT0000533	mmu-miR-26a-5p	ENSMUSG00000025037	Maoa	protein_coding	chrX	16685729	16685734	16685729	16685734	+	4	0	Ago2	1	0	0	0	0	0	0	0.4745	-0.37
MIMAT0000534	mmu-miR-26b-5p	ENSMUSG00000025037	Maoa	protein_coding	chrX	16685478	16685483	16685478	16685483	+	0	0	NA	1	0	0	0	0	0	0	0.8014	0.533
MIMAT0000534	mmu-miR-26b-5p	ENSMUSG00000025037	Maoa	protein_coding	chrX	16685729	16685734	16685729	16685734	+	4	0	Ago2	1	0	0	0	0	0	0	0.8119	-0.37
MIMAT0000537	mmu-miR-27a-3p	ENSMUSG00000025037	Maoa	protein_coding	chrX	16634247	16634275	16634247	16634275	+	1	0	Ago1-4	0	0	0	1	0	0	0	1.3194	3.154
MIMAT0000537	mmu-miR-27a-3p	ENSMUSG00000025037	Maoa	protein_coding	chrX	16685738	16685744	16685717	16685745	+	4	0	Ago2	1	0	1	1	1	0	0	1.2675	0.929
MIMAT0000537	mmu-miR-27a-3p	ENSMUSG00000025037	Maoa	protein_coding	chrX	16687630	16687636	16687609	16687637	+	0	0	NA	1	0	1	1	1	0	0	0.8641	1.128
MIMAT0000671	mmu-miR-224-5p	ENSMUSG00000025037	Maoa	protein_coding	chrX	16685732	16685737	16685729	16685748	+	4	0	Ago2	1	0	0	0	1	0	0	1.3588	0.966
MIMAT0000671	mmu-miR-224-5p	ENSMUSG00000025037	Maoa	protein_coding	chrX	16685741	16685747	16685741	16685747	+	4	0	Ago2	1	0	0	0	0	0	0	1.3588	0.238
MIMAT0003739	mmu-miR-673-5p	ENSMUSG00000025037	Maoa	protein_coding	chrX	16685739	16685744	16685739	16685744	+	4	0	Ago2	1	0	1	0	0	0	0	-0.1054	1.126
MIMAT0003739	mmu-miR-673-5p	ENSMUSG00000025037	Maoa	protein_coding	chrX	16687631	16687636	16687631	16687636	+	0	0	NA	1	0	1	0	0	0	0	0.2244	1.219
MIMAT0004188	mmu-miR-802-5p	ENSMUSG00000025037	Maoa	protein_coding	chrX	16685736	16685741	16685736	16685741	+	4	0	Ago2	1	0	0	0	0	0	0	0.6485	1.635
MIMAT0004188	mmu-miR-802-5p	ENSMUSG00000025037	Maoa	protein_coding	chrX	16687620	16687625	16687620	16687625	+	0	0	NA	1	0	0	0	0	0	0	0.2927	-0.21
MIMAT0014811	mmu-miR-3059-5p	ENSMUSG00000025037	Maoa	protein_coding	chrX	16685248	16685276	16685248	16685276	+	0	0	NA	0	0	0	1	0	0	0	0.5	2.585
MIMAT0014811	mmu-miR-3059-5p	ENSMUSG00000025037	Maoa	protein_coding	chrX	16685650	16685655	16685628	16685656	+	0	0	NA	0	0	1	1	0	0	0	0.7916	0.748
MIMAT0014811	mmu-miR-3059-5p	ENSMUSG00000025037	Maoa	protein_coding	chrX	16685770	16685776	16685749	16685777	+	2	0	Ago2	0	0	1	1	0	0	0	1.348	-0.392
MIMAT0014811	mmu-miR-3059-5p	ENSMUSG00000025037	Maoa	protein_coding	chrX	16687365	16687370	16687343	16687371	+	0	0	NA	0	0	1	1	0	0	0	0.2861	0
MIMAT0017242	mmu-miR-670-3p	ENSMUSG00000025037	Maoa	protein_coding	chrX	16659459	16659487	16659459	16659487	+	0	0	NA	0	0	0	1	0	0	0	0.5237	2.575
MIMAT0017242	mmu-miR-670-3p	ENSMUSG00000025037	Maoa	protein_coding	chrX	16685649	16685655	16685628	16685656	+	0	0	NA	0	0	1	1	0	0	0	1.0273	0.915
MIMAT0017242	mmu-miR-670-3p	ENSMUSG00000025037	Maoa	protein_coding	chrX	16685771	16685776	16685749	16685777	+	2	0	Ago2	0	0	1	1	0	0	0	1.1376	-0.671
MIMAT0017242	mmu-miR-670-3p	ENSMUSG00000025037	Maoa	protein_coding	chrX	16687364	16687370	16687343	16687371	+	0	0	NA	0	1	1	1	0	0	0	0.8	0
MIMAT0022359	mmu-miR-5616-5p	ENSMUSG00000025037	Maoa	protein_coding	chrX	16685248	16685276	16685248	16685276	+	0	0	NA	0	0	0	1	0	0	0	1.3391	2.585
MIMAT0022359	mmu-miR-5616-5p	ENSMUSG00000025037	Maoa	protein_coding	chrX	16685650	16685655	16685628	16685656	+	0	0	NA	0	0	1	1	0	0	0	1.0813	0.748
MIMAT0022359	mmu-miR-5616-5p	ENSMUSG00000025037	Maoa	protein_coding	chrX	16685770	16685776	16685749	16685777	+	2	0	Ago2	0	0	1	1	0	0	0	0.8641	-0.392
MIMAT0022359	mmu-miR-5616-5p	ENSMUSG00000025037	Maoa	protein_coding	chrX	16687365	16687370	16687343	16687371	+	0	0	NA	0	0	1	1	0	0	0	1.1289	0
