# Supplementary material for: Elucidating the protective mechanisms of umbilical cord mesenchymal stem cells against stenosis-induced deep venous thrombosis during pregnancy: a transcriptomic and metabolomic study
Source: Front Cell Dev Biol. 2026 Jan 12;13:1690377. doi: 10.3389/fcell.2025.1690377 (PMC12832865; doi:10.3389/fcell.2025.1690377)
Supplement: Supplementary file 1 [file Supplementaryfile1.zip › Supplementary Table/Supplementary Table 5.csv]

	id	baseMean	log2FoldChange	lfcSE	stat	pvalue	padj
1	Lrp11	497.982093354666	0.168542355367175	0.0821326386356052	2.05207525494147	0.0401623493608698	0.304307881775223
2	Sash1	2634.97246765745	0.10434251707008	0.0452082843975605	2.30803974228471	0.0209969261500971	0.212765301127807
3	Fbxo30	540.146656486043	0.165946379747704	0.0784071352699877	2.116470384695	0.0343048213935091	0.280979521203626
4	Utrn	3439.76898198727	0.209226978091723	0.0469028190871328	4.46086146129161	8.16308500022681e-06	0.000624144011022126
5	Phactr2	160.550487702042	0.293824446308533	0.121534614948073	2.41761942829269	0.01562240644761	0.180928956552415
6	Hivep2	1171.16927453951	0.113706541719552	0.0520217693420163	2.18574921917766	0.0288339577966919	0.2551310329962
7	Perp	33.2778957641193	0.989267553108918	0.318168168555347	3.10925997908817	0.00187556604444547	0.0438180488161383
8	Map7	141.291131882599	0.403006274022056	0.145680451898529	2.76637166325351	0.00566838911495492	0.091773919004032
9	Themis	8.34982129968758	1.41754430523244	0.665786748777379	2.12912664278098	0.0332437840167756	0.276397330170694
10	L3mbtl3	322.360770291394	0.216072359478351	0.0955716590888111	2.2608413575573	0.0237690825557577	0.227796560478298
11	LOC100360791	2637.46745062718	-0.382701540366294	0.0705350100224347	-5.42569626409028	5.77290563917995e-08	8.23669929590139e-06
12	Arg1	922.222255250607	-0.321250436993564	0.072325751212074	-4.44171587034874	8.92443531626675e-06	0.000660242946083068
13	Enpp1	4217.87767610102	-0.327467235210538	0.0407106309525081	-8.04377695822382	8.71110096551117e-16	6.32742697403948e-13
14	Sgk1	3767.35023725559	-0.39343499831355	0.110756798411696	-3.55224242624915	0.000381962773228616	0.0130982084038483
15	Ncoa7	813.939433079963	0.181756270975349	0.0585791187355099	3.10274846905764	0.0019173252311483	0.044533222665334
16	Mrpl36	8.68333520956011	1.34344855450401	0.64970706330539	2.0677758183345	0.0386611085890538	0.299407587123805
17	Akap12	1817.71832521014	0.285108073080614	0.0957547880982435	2.97748111340496	0.00290627550022386	0.0593132598896262
18	Armt1	362.577011063772	0.250663750758136	0.0945764120247238	2.65038338198544	0.00804004784479691	0.116061395266355
19	Esr1	434.549593659876	0.329349872932021	0.0782708954345361	4.20782043061564	2.5784563050579e-05	0.00160952077167286
20	Myct1	375.339630300941	0.273741006282897	0.0890989099616983	3.07232721927319	0.00212396753998226	0.0478716520295014
21	Mtrf1l	161.088512290002	0.285880902266748	0.12887502901792	2.21828002247819	0.0265357454454149	0.243142896913836
22	Synj2	667.106756181918	-0.1963809678787	0.0640089311180446	-3.06802448421668	0.00215478962336268	0.0484979411004728
23	Fndc1	6291.66854398562	0.219951148050279	0.098340820695288	2.23662103382078	0.0253111190015245	0.236256823390398
24	Mrpl18	612.333696417317	-0.135764769739984	0.0634544199822604	-2.13956363919076	0.0323900477594276	0.27292581834909
25	Map3k4	431.088219999665	0.204705165498583	0.0795978892876543	2.57174112693881	0.0101188523218978	0.135363841522186
26	Thbs2	7648.04688530399	-0.115400416098978	0.0424430143743421	-2.71894957980979	0.00654895900000161	0.101222619380938
27	LOC100365363	357.453331954412	0.287549908290634	0.0836530269569254	3.43741187558818	0.000587301793707792	0.0182589156876469
28	Zfp40	179.507284283498	0.455170911968099	0.131766885622696	3.45436495533063	0.000551590386435837	0.0173854326927903
29	Lilrb2	273.312364088394	-0.437216834997191	0.11146399809465	-3.92249374211328	8.76371702746965e-05	0.00438102675598733
30	Oscar	137.115583925396	-0.691840412570522	0.133343668391384	-5.1884009260932	2.12107557428137e-07	2.6688809194501e-05
31	Ube2m	1332.23094883747	-0.0975545418764329	0.0465699632118476	-2.09479533906127	0.0361891896338736	0.288874932593391
32	Zfp524	155.81301235122	-0.2434838091091	0.115962685344341	-2.0996737733875	0.0357575481963067	0.287138502601498
33	Ssc5d	3002.65561380029	0.105592429739324	0.0467184969781161	2.26018464996392	0.0238097931376981	0.227796560478298
34	Nat14	73.5022837722834	0.389346708393869	0.188945007516293	2.06063506790618	0.0393378685665438	0.301592864388689
35	Ptprh	24.537052191428	-1.31283756320736	0.379615064218601	-3.45833895161591	0.000543517113845191	0.0172329434112027
36	Lilrb4	5969.0395146977	-0.257243052702273	0.114082310865598	-2.25488991895803	0.0241402392484327	0.229756416432373
37	Meis3	539.645914363902	-0.367335461965261	0.0870791469513812	-4.21840905458519	2.46032170425555e-05	0.00156015638230174
38	Arhgap35	1425.17728758617	0.150654849128779	0.062732393551208	2.40154791807521	0.016325870701232	0.18594968909885
39	Ap2s1	1297.05373432257	-0.131248282955221	0.0492939489937662	-2.66256377576524	0.00775478728090461	0.113067062727058
40	Slc1a5	1654.5910391189	-0.124236867170104	0.042570476567052	-2.91838093412979	0.00351854219899524	0.0674985646337863
41	Prkd2	485.685622370815	0.180608772598304	0.0697867444985207	2.58800971296394	0.00965322586665089	0.1316199226528
42	Ptgir	394.746436206173	-0.175223973458705	0.0855854071924928	-2.0473580626263	0.040622940835511	0.305505430863705
43	Mill1	306.388834779691	0.408578429873983	0.112193253253232	3.64173796575608	0.00027080364113999	0.0101583149892419
44	Ckm	19.2024225433536	-1.38650705224976	0.35924591481647	-3.85949288513996	0.000113622564962688	0.00546894153043297
45	Bloc1s3	42.0425007912939	-0.751178027537256	0.275770887672831	-2.72392069328376	0.00645119955918965	0.100577363931434
46	Apoe	82171.0038036256	-0.352120845654673	0.0583134799155178	-6.03841249338593	1.55637790698974e-09	3.55298842195659e-07
47	Tomm40	445.998732360626	-0.175146367131042	0.0782178161468853	-2.23921320945773	0.025142046764054	0.234815842951246
48	Nectin2	1221.57685462392	0.257358986456449	0.0544493057533296	4.72657975883763	2.2833312960544e-06	0.000221137176429996
49	Bcl3	443.196214687795	-0.239003559150278	0.078912784874828	-3.02870516519455	0.00245604246862046	0.0531090103498713
50	Igsf23	14.6238969805585	-0.877424524547025	0.414892795314405	-2.11482227326246	0.0344450977807625	0.281695323713708
51	Ceacam20	3.8823102775961	-1.88272724055327	0.770379302141824	-2.44389644856615	0.0145295962033788	NA
52	LOC102548695	81.1867081095468	0.441910069005095	0.172887840053254	2.55605060985767	0.0105867719792679	0.140046867738991
53	Kcnn4	1303.45972919116	-0.245991571091958	0.067175713013446	-3.66191232004817	0.000250339546251019	0.00959334759973928
54	Smg9	427.847288030983	-0.212370048799249	0.0767899777318313	-2.76559591592662	0.00568188928808026	0.091899383424618
55	Plaur	1094.99612861003	-0.179932777189455	0.0653853127379865	-2.75188371294462	0.00592535574972677	0.0943711152972945
56	Atp1a3	764.18280322182	-0.647136611622801	0.0755848991214335	-8.5617182683954	1.11197658509936e-17	9.87188101660431e-15
57	Dedd2	163.894701572217	-0.257340395342317	0.112515933989271	-2.28714623981041	0.0221872886972402	0.219728596390359
58	Lipe	1741.0931760052	-0.221657867563714	0.052637824605868	-4.21099977484639	2.54242999860837e-05	0.00159952879440007
59	AC121639.1	9.84684952223923	-1.2485779925635	0.46756516461617	-2.67038284083561	0.00757648068270505	0.111587245446661
60	Tgfb1	2569.4282757943	-0.169681642196481	0.0563688148527724	-3.01020418186308	0.00261072120665618	0.0546154841101665
61	Ltbp4	2982.78175104775	0.115662062959335	0.0498502116618138	2.32019201330562	0.0203304924607456	0.208390664111726
62	Shkbp1	354.478629326291	-0.219976916598366	0.0893258531055659	-2.46263437684044	0.0137920479829728	0.166484592022522
63	Prx	170.873623643717	0.303025425127926	0.137294070359605	2.20712682153157	0.0273052004207078	0.246516548590103
64	Pld3	4498.34609493484	-0.407345661755947	0.0877069755825241	-4.64439298072333	3.41077792788845e-06	0.000301128349655566
65	RGD1307554	328.469724562381	-0.260509142587706	0.120526395464479	-2.16142813849006	0.0306622824506906	0.263857444029098
66	Sirt2	1645.58839161676	-0.110369910375663	0.0467942498335927	-2.35862121453288	0.0183429681394546	0.197254798700192
67	Wdr62	36.863332259754	1.28421965449132	0.425847839032896	3.01567728371662	0.00256405997788178	0.0541604028546251
68	Tyrobp	2658.53342363762	-0.305247477314376	0.0393926671945944	-7.74884005204559	9.27357394703279e-15	5.69968121821477e-12
69	Prodh2	7.04787375339325	-1.27470237071943	0.615925609902832	-2.06957195840667	0.0384924462880391	0.298996974501093
70	Fxyd5	2088.12785814746	-0.179571022541468	0.0548357975864609	-3.27470430713321	0.00105772623601493	0.0289490223217226
71	Lgi4	261.756344693454	0.346071657383387	0.0963722619099761	3.59098822134798	0.000329426525228761	0.0118831509552045
72	Scn1b	504.578848793426	0.304719802555428	0.10127068936717	3.00896344697159	0.00262140652769072	0.0546154841101665
73	Gramd1a	1502.19475264773	0.0992382335998378	0.0461470224923718	2.15047966781047	0.0315172925776059	0.268222071604686
74	Uba2	1230.81448815215	0.140319808258894	0.0559071669837306	2.50987155725004	0.0120775082417259	0.152666904281228
75	Gpi	5234.42593632811	-0.109322399084422	0.0354615372965584	-3.08284432708539	0.00205032380166	0.0466062224047323
76	Alkbh6	18.0109699058236	2.76637341738603	1.08586665025562	2.54761799410159	0.0108461166935682	0.142066348166573
77	Polr2i	6.45094016786003	2.63235444357617	1.17305018359991	2.24402543077728	0.0248307651505718	0.233821819155061
78	Cebpa	1344.7035763423	-0.408656849417422	0.0604652893307528	-6.75853624353002	1.39392783160937e-11	4.73935462747187e-09
79	Wdr88	8.03230175293926	-1.34455045964164	0.549608345682684	-2.44637926298506	0.0144299118825305	0.171953759793316
80	AC136661.1	35.8489843297064	0.976840150489388	0.277637073675652	3.51840673710088	0.000434146386683687	0.0144234080232959
81	Dpy19l3	532.539161028194	0.169943302950525	0.0746724960542698	2.27584869838842	0.0228550668875352	0.22324203475722
82	Uri1	990.283649819596	0.165939415208021	0.0590710515468076	2.80914950492343	0.00496725733697672	0.0840855638187373
83	LOC690000	1099.63467005209	-0.277697754963736	0.060926344525614	-4.55792575651719	5.16612915265536e-06	0.000414865361847069
84	Vstm2b	1.86427433965411	3.80806779723203	1.47122362200645	2.58836776426863	0.00964319642944057	NA
85	Siglec10	193.899839704464	-0.325354733518432	0.136571794396086	-2.38229815282969	0.0172049611404586	0.191526983403608
86	Ceacam18	15.1371221514788	1.29214032118299	0.447110824491214	2.88997772007281	0.00385269130818827	0.0710103888175877
87	Acp4	61.3183627480411	-0.421507842265763	0.179185668905708	-2.35235242215476	0.0186550907306033	0.199004238901897
88	Spib	66.5812544335121	0.442525627886475	0.190054986281996	2.32840840718524	0.019890427661111	0.206459365662469
89	Cpt1c	357.608719545866	0.201151974694347	0.0847598956427876	2.37319752660011	0.0176348302726101	0.193946722475092
90	Slc6a16	24.6385670465423	0.620935221676127	0.313344458862706	1.98163779225531	0.0475197942065709	0.332326613313349
91	Gys1	692.133099919422	-0.173198770852866	0.0657602003132819	-2.6337932370605	0.00844368891083643	0.119618926236849
92	LOC100360087	32678.7042095955	-0.277693145346469	0.0511342025941616	-5.43067323353891	5.61418509096162e-08	8.10633365225315e-06
93	Tulp2	25.3465283640545	0.945106112255406	0.337382110488692	2.80129290461322	0.00508982982230677	0.0854364291601494
94	Rasip1	850.059160099627	0.136837689495022	0.0683194076564327	2.00291094710827	0.0451868478666817	0.322270223580454
95	Cyth2	866.680554928266	-0.153349883408428	0.0600541420491672	-2.5535271702471	0.0106637958321894	0.140600212374907
96	Emp3	1855.53281927683	-0.141078156400594	0.0582050770855692	-2.42381186426727	0.0153585597841237	0.179145828722845
97	Abcc6	8.89243377697708	1.33520646349818	0.658302017217205	2.02825819848222	0.0425339028746275	0.312201928058525
98	Ldha	9857.41663697522	-0.158434562996984	0.0265404047887259	-5.96956091130477	2.37892937067336e-09	5.13720153288652e-07
99	Tmem86a	1068.00148174085	-0.547850110366124	0.0918657233010127	-5.9635965480945	2.46745545048433e-09	5.25732507983195e-07
100	Siglech	51.798296446178	0.546196800157083	0.236751999403697	2.30704197444068	0.0210524802349613	0.213058033030197
101	Tubgcp5	480.335205690648	0.224832887989722	0.0915473316869275	2.45591961935715	0.0140524585388944	0.168967861137346
102	Cyfip1	3483.67467556215	0.0992666901057044	0.0393372782898187	2.52347631613844	0.011620088767327	0.148195545492326
103	Herc2	1769.25047045812	0.127943634624483	0.058394193442615	2.19103351003924	0.0284493675845547	0.253325188805508
104	Magel2	1.62642636691023	-3.08906490902712	1.43417474493234	-2.15389715928434	0.0312482377968448	NA
105	Tjp1	3247.93110355119	0.140912706413727	0.059016491665841	2.38768355143157	0.0169549338089374	0.190204344350626
106	Pcsk6	647.643011903375	0.338154841819296	0.157706831461099	2.14419907296601	0.0320169393392435	0.270847374611494
107	Chsy1	2099.58402537235	-0.171407989146853	0.043312456684365	-3.95747556865617	7.57460319339249e-05	0.00387955637917987
108	Synm	835.772403572973	0.226163186363181	0.0863022127452739	2.62059545368455	0.00877763533921444	0.122717946387268
109	Rgma	591.698131078292	-0.151234431731714	0.0763022280558525	-1.98204476573098	0.0474742306019763	0.332153329693337
110	Slco3a1	517.276305557514	0.212127928584892	0.0731248177241605	2.90090198084425	0.00372090249366476	0.0692621130323204
111	Ntrk3	303.366682212752	0.210991095435004	0.0972896768612312	2.16868944621895	0.0301062691695764	0.261893403010251
112	Acan	1378.61229328808	0.563891973745769	0.0902018051835705	6.25144887730559	4.06662219694914e-10	1.08307704512079e-07
113	Kif7	394.881331027466	-0.23988845976387	0.0773499325797889	-3.10134025671474	0.00192646784278988	0.0445985929887903
114	Plin1	3793.4861665765	-0.428347502720322	0.0924687379893125	-4.63234939758592	3.61539320893454e-06	0.000313989040645511
115	Pex11a	420.443720663487	-0.337913054614135	0.0868794239638546	-3.88944860816205	0.00010047224173611	0.0049099278989084
116	Anpep	7273.46280968134	-0.368793225840593	0.0350435620429658	-10.5238510111623	6.70747689861227e-26	2.14370961679648e-22
117	Sema4b	473.851610685032	-0.234366385821688	0.084690218336161	-2.76733713085279	0.00565162769488096	0.0915953453997949
118	Furin	3343.11907644651	-0.263153527883162	0.0600953298723838	-4.37893474321524	1.19260833823901e-05	0.000866267329320878
119	Crtc3	120.550901351906	0.284958971534096	0.143371929073463	1.98755065496876	0.0468614083354172	0.329597405457732
120	Alpk3	29.1882503724037	-0.587410046974897	0.259017120357845	-2.26784255096096	0.0233388048904853	0.226032789181791
121	Il16	603.170751477796	0.303703541647918	0.0727614021239758	4.17396494271024	2.99343838580356e-05	0.00183981328481311
122	Tlnrd1	628.152184246348	-0.171298216828509	0.0803268741137119	-2.13251441337075	0.0329645808760445	0.275653585766191
123	Cemip	453.108846651606	-0.268112770809032	0.0933370805318906	-2.87252150250645	0.00407210366350614	0.0734091786933847
124	Zfand6	1662.06817619648	0.107373814634906	0.0534745051309143	2.00794405431218	0.0446492370478807	0.320096369683774
125	Nox4	1032.28101136716	0.332209495245287	0.101392801834522	3.27646035255509	0.00105117070096748	0.0288620408959801
126	Prss23	3047.98309955845	0.198953248004758	0.0877843440891714	2.26638645044339	0.0234277324585663	0.226424393961806
127	Sytl2	44.8594076759274	1.72155942814793	0.484819273331456	3.55093025967834	0.00038387212085276	0.0131074284000579
128	Rab30	138.679749377673	0.416834297196693	0.149811835429739	2.78238562394615	0.00539608815047426	0.0888963800459574
129	Prcp	2645.46558665043	-0.140341112951884	0.0477277853142138	-2.94044888167248	0.0032773707412346	0.0647371872001593
130	Kctd14	180.855538040435	-0.29162496554531	0.138261540239244	-2.10922694077247	0.0349249975349509	0.283444114072379
131	Myo7a	582.866316701857	-0.228579633021772	0.0756086103450791	-3.02319579712588	0.00250120356483813	0.0536740635961908
132	Lrrc32	2556.61039853151	0.171499734898657	0.0706004817998325	2.42915813782823	0.0151339297390463	0.177432279699164
133	Ucp3	68.9930032023808	-0.38766424018579	0.183698816987672	-2.11032518631738	0.0348303556129554	0.282963438075764
134	Ucp2	3978.78522023284	-0.303084335756608	0.104723471385756	-2.89413950613015	0.00380199201077093	0.0703192503843975
135	Plekhb1	198.784681394999	0.238496740773872	0.121633872623854	1.96077569207559	0.049905194836858	0.339584935805927
136	P2ry2	486.431290487881	-0.210310717597851	0.0872846862216169	-2.40948013565483	0.0159752656958333	0.183790313764878
137	Art2b	24.2398807426941	1.74784702922408	0.426948162985491	4.09381555128856	4.24331915052459e-05	0.00244795090344343
138	Lamtor1	763.259003171324	-0.16888919912503	0.0652813446931269	-2.58709743065098	0.00967882200763283	0.131744101943759
139	Il18bp	646.391900480639	-0.329991564115155	0.0930004771200259	-3.54827818452232	0.00038775844853151	0.0131975243382971
140	Hbb	63600.8039405623	-0.61601318580502	0.232108285415417	-2.6539905057784	0.00795460649899311	0.11545378006713
141	Hbg1	2.23924915842907	3.0186849976806	1.50093010287727	2.011209577244	0.0443033246008112	NA
142	Trim5	1948.70559642897	0.15504127732809	0.0537442962091564	2.88479500642667	0.00391668605004326	0.0713853471526248
143	Cavin3	1699.35828141589	-0.16661963384131	0.0845458178054817	-1.97076139501848	0.0487511743412804	0.335896788507603
144	Tpp1	4013.08931373683	-0.167374528844765	0.0455328441229972	-3.67590762379435	0.000237005278362895	0.00923810368311043
145	Olfml1	411.326049077288	0.286197947707846	0.104753054212732	2.73212031724286	0.00629281558057419	0.098975583639346
146	Wee1	515.599209353236	0.220678109872244	0.0823854718501908	2.67860467284236	0.00739296210835845	0.110204789637657
147	Galnt18	293.472000438426	0.239362661789305	0.100125354849702	2.39062984744085	0.0168195004703187	0.189545569475101
148	Dkk3	2583.19164807784	0.274245583874222	0.0413170855274726	6.63758298469215	3.18868450240643e-11	1.0191035669691e-08
149	Pik3c2a	1394.35638118792	0.147367691701745	0.0612236028720938	2.40704050053408	0.0160823862338811	0.184491408483431
150	LOC100912427	314.036661674042	0.600975073540748	0.302814839641432	1.98462887173024	0.0471857776828293	0.330816958184066
151	Gde1	740.950238405662	-0.161647605283247	0.0760905694374531	-2.12441050813954	0.0336358320777504	0.278039388826835
152	Lyrm1	134.404372640882	0.361729052170614	0.142845689250406	2.53230639348527	0.0113314927457349	0.145677597809207
153	Igsf6	836.310277046217	0.185886609194541	0.0702078274033642	2.64766217770233	0.0081050473379564	0.116683474288778
154	Gga2	1108.69998502739	-0.163961970050899	0.081307703058811	-2.0165613328457	0.043741311636998	0.317320583640523
155	Ears2	78.152027471947	-0.378721911210167	0.165668637014935	-2.2860205651117	0.0222530554813071	0.220051872890648
156	Ubfd1	489.146221572198	-0.180702025984871	0.0819088945045458	-2.20613435302612	0.0273745940323009	0.24664870971657
157	Chp2	723.763346972278	0.54284793908466	0.11705988277967	4.63735249168501	3.52900290312509e-06	0.000308161018535185
158	Arhgap17	1570.57030079201	0.107070534310325	0.050041020910163	2.13965527407096	0.0323826360854436	0.27292581834909
159	Nupr1	80.9221308080719	0.861390284113132	0.264082188353932	3.26182651500399	0.00110696866907109	0.0299393983269043
160	Il4r	5585.45530037126	0.161502494656744	0.0342347098156314	4.71750733470516	2.38751795771996e-06	0.000229834560026295
161	Lat	227.382318569315	0.305653758373366	0.126017150555048	2.42549333187667	0.0152875965879052	0.178448351698119
162	Aldoa	10895.8329855243	-0.114992918692441	0.0395666939588744	-2.90630596561755	0.00365723643726802	0.0687471398516954
163	Itgal	1727.07701459799	0.117045357793662	0.0565526479811072	2.06967068691043	0.0384831935812394	0.298996974501093
164	Ctf1	64.0074555311721	-0.472455699390701	0.190028457571365	-2.48623656387502	0.0129102114024802	0.159332550153902
165	Itgax	2156.18126835421	-0.341484607073397	0.0445176546596914	-7.67076814095049	1.70969353485326e-14	9.7574652453411e-12
166	Slc5a2	7.2108811443023	1.48961533931312	0.650694947390949	2.28926833577844	0.02206376627581	0.219560662172088
167	Ahsp	88.9008033990864	-0.804997208387531	0.167730678812884	-4.79934388917346	1.59186259989353e-06	0.00016735502859407
168	Sec23ip	1362.28674653238	0.117346093623933	0.0491651678279763	2.38677296972757	0.0169969839632475	0.190204344350626
169	Ikzf5	59.1887949861093	-0.402964690157793	0.188489665919004	-2.13786091769588	0.0325280330519389	0.273290204085165
170	Acadsb	299.69287149456	-0.315238322858028	0.140165919233138	-2.24903688844428	0.0245101492420881	0.231621635061246
171	Plpp4	5.1814393002878	1.89592151233652	0.854922394894093	2.21765334919246	0.0265784773546996	NA
172	Bccip	494.871464232495	0.174972723535997	0.0784695088677505	2.22981800269567	0.0257595277374678	0.23908927289416
173	Bnip3	1668.7511342279	-0.209237736267208	0.0901063758618534	-2.32211909829778	0.0202265235891692	0.207962219930933
174	Dpysl4	70.7056442322823	-0.398482400483719	0.175630121934453	-2.26887276564345	0.0232760643330986	0.225698730608565
175	Adam8	1534.08352215905	-0.481679790862321	0.210633459356795	-2.28681517330253	0.0222066134649831	0.219728596390359
176	Ifitm1	1629.38389739029	-0.413377594997589	0.0883940240092316	-4.67653327960743	2.91765268518775e-06	0.000264909601757388
177	B4galnt4	27.1619807883993	-0.645341101030499	0.31420955809136	-2.05385572912094	0.0399896572303097	0.30384057535446
178	Rnh1	2228.57340152885	-0.163567779086873	0.0560723685859659	-2.91708346217092	0.00353321215491609	0.0676016302673348
179	Deaf1	782.988276844461	0.156579646198486	0.0616201909573137	2.54104448178282	0.01105218575171	0.143705393256571
180	Taldo1	3263.40792014015	-0.167513395772455	0.0417132880054905	-4.01582813971428	5.92374131659395e-05	0.00315537954130571
181	Muc6	93.1530092599218	0.708379401472668	0.304008423133453	2.33013083707126	0.0197992370443485	0.206118441673413
182	Ctsd	33084.1279065753	-0.484748894932264	0.101353582468753	-4.78275047733722	1.72912717138163e-06	0.00017633461786226
183	Igf2	244.988915620444	-0.293758793033131	0.0971857151103489	-3.02265402584716	0.00250568532182468	0.0536740635961908
184	Tnfrsf26	596.619431952044	0.184622270913163	0.0810182937139159	2.27877263825233	0.0226805842125739	0.222730159134527
185	Ccnd1	2006.77073556	-0.0969088235950186	0.049159765666335	-1.97130361142837	0.0486891585332795	0.335833667527925
186	Cpt1a	1708.09209740111	-0.144935782996401	0.0586237279446406	-2.47230580650323	0.013424462619015	0.163259446462602
187	Tcirg1	3822.54812853525	-0.386425871103641	0.0808022571682032	-4.78236480819133	1.73244899902221e-06	0.00017633461786226
188	Unc93b1	3572.35377417655	-0.144978861009189	0.0434627565299767	-3.33570331438125	0.000850839128952307	0.0245866352272294
189	Aldh3b1	323.30415378321	-0.244679708627736	0.105920806115754	-2.31002498565146	0.0208867708798439	0.212052476912265
190	Ndufv1	1367.43979925288	-0.123836706680395	0.0526247396051201	-2.35320321980932	0.0186124588913991	0.198960994233585
191	Tbc1d10c	142.284176020865	0.457804821297072	0.153546637956437	2.98153595148697	0.00286806369398091	0.0586833006783802
192	Actn3	37.3019676965455	-0.57979355880008	0.261989411208238	-2.21304195511642	0.0268947532732958	0.24463547311505
193	Bbs1	266.884811851752	0.190150065780513	0.0962846168573962	1.97487482410754	0.0482823550782891	0.33439946745355
194	Npas4	16.0540383267922	0.957691174280288	0.457147383002938	2.09492870327584	0.0361773308476428	0.288874932593391
195	Cd248	63.1578594386977	0.93723249112189	0.348869056883234	2.68648787454825	0.00722075689887533	0.108549101828813
196	Fibp	558.517489404262	-0.15011469185082	0.0693532639164252	-2.16449354181394	0.0304264917100635	0.2628921464664
197	Ctsw	115.304173206745	0.644169573235346	0.198453164955289	3.24595263260465	0.001170583144779	0.0310729545740339
198	Ovol1	38.5188606036779	0.584467102329141	0.260955220966087	2.23972181957263	0.0251089881206609	0.234661560979979
199	Ap5b1	270.716257608539	-0.263071597725897	0.100363074818559	-2.62119906351506	0.00876210826024994	0.122717946387268
200	Ltbp3	3033.22929818472	0.0934255372784988	0.0448415976763596	2.08345692659725	0.0372095939774716	0.293779304229247
201	Slc25a45	236.448759185819	0.278612048063183	0.10469253805426	2.66124074591434	0.0077853269661973	0.113408865013521
202	Syvn1	1086.0306743928	-0.157464048929931	0.0655409639608978	-2.40252873033535	0.01628215550208	0.185716520287822
203	Mrpl49	141.361462861741	0.341097992116151	0.149652484057657	2.27926715860416	0.0226511890198566	0.222730159134527
204	Map4k2	1031.46401760067	0.185830494133824	0.0682373341272258	2.72329651371418	0.00646340186503683	0.100577363931434
205	Slc22a12	3.19237657474599	2.59044340108023	1.29638648245839	1.99820303291643	0.0456946528724626	NA
206	Prdx5	4267.19990315294	-0.421173708917492	0.043723447863418	-9.6326737596985	5.81951418316194e-22	1.03328707385475e-18
207	Esrra	767.743743040302	-0.269720663313702	0.0658501902548318	-4.095973941304	4.20397220840632e-05	0.0024340389815338
208	Plcb3	1287.48513974979	-0.180224706323259	0.0510588383151724	-3.52974553026022	0.000415959539169415	0.0139643559578304
209	Fkbp2	795.832012727852	-0.12190390017655	0.0619199009982573	-1.96873538573618	0.0489834855862248	0.336124349716392
210	Fermt3	1699.39697345001	-0.281712630628707	0.0663774342532217	-4.244102439302	2.19470084187591e-05	0.00143148242666029
211	Mark2	1144.29676287513	-0.096593714686695	0.047832377913824	-2.01942113061409	0.0434434671246815	0.316132333630424
212	Slc3a2	2673.77968889477	-0.132299845383328	0.0540109246048081	-2.44950158419526	0.0143054080500526	0.171108099281318
213	Bscl2	627.226470232991	-0.143337484561585	0.0648192832041854	-2.21134016724716	0.027012289798354	0.24498092564001
214	Fads1	1448.82863442677	0.181667475198557	0.0448317306141258	4.05220750370311	5.07366345876667e-05	0.00280543744190628
215	Dagla	426.480831986857	-0.215316934905018	0.0820888221423095	-2.62297508096466	0.00871656476262451	0.122507216276816
216	Slc15a3	625.015235465268	-0.168590565942042	0.0771418175322292	-2.18546271445584	0.028854936901983	0.255175368950574
217	Ms4a7	449.173297667946	0.253064633905542	0.118850139018227	2.12927503489694	0.0332315120351554	0.276397330170694
218	Ms4a4c	66.3601217500631	0.593286134095529	0.292449888308017	2.02867622049034	0.042491279485541	0.312201928058525
219	Ostf1	2561.29613445436	-0.146963218125833	0.0400779106287488	-3.66693811678928	0.000245472170594944	0.00947725823398636
220	Vps13a	123.369424841135	0.342402362764979	0.144326351287783	2.37241750872117	0.0176721088134296	0.1942230390912
221	Pcsk5	796.967717148266	0.163013719680422	0.0723892166794086	2.25190611472373	0.0243282056445799	0.230857913420657
222	Abhd17b	847.310480980269	0.148657815914031	0.0677978351248735	2.19266316749238	0.0283316563313969	0.253121926893407
223	Smc5	968.48337712893	0.127348518478871	0.0563599615520022	2.25955651799672	0.0238487888410634	0.227796560478298
224	Mamdc2	191.398293336188	-0.249905707069448	0.106167631774672	-2.35387851167146	0.0185786820157475	0.198852872479334
225	Pgm5	913.829934850514	0.329991217991892	0.124955609788164	2.64086757330322	0.00826940351981809	0.118009257823724
226	Kank1	2051.11724782658	0.188367888596843	0.0550394242977841	3.42241749437097	0.000620669312490436	0.0190736454107638
227	Dmrt2	28.2662800639087	-1.48527555141492	0.302491509508162	-4.91013963938991	9.10115606233318e-07	0.000100997551302836
228	Smarca2	1404.67675056288	0.140397986959187	0.0496516567828327	2.82765966044724	0.0046889627049288	0.0807431293370283
229	Vldlr	2467.97667868587	0.246501352356841	0.0487295154959351	5.05856357996015	4.22426406875798e-07	4.96351028079063e-05
230	Kcnv2	304.261145476148	0.3340326085308	0.155311012746719	2.1507335675902	0.0314972352637869	0.268222071604686
231	Rcl1	320.294660205453	-0.23917981609491	0.0863349850533789	-2.77036957783719	0.00559927193744524	0.0908389498074873
232	Il33	4821.39861790006	0.199610587171088	0.0875045952932187	2.28114405308902	0.022539924071252	0.222201102195316
233	Lipa	5813.34043603034	-0.352601811753615	0.0727727725207519	-4.8452436198314	1.26456412685982e-06	0.000137467583314421
234	Ifit1bl	220.066058662544	-0.685318235204761	0.118833129890827	-5.76706374589621	8.06645476712696e-09	1.47899951441361e-06
235	Pank1	87.6680743593207	-0.343642471987199	0.173761371173756	-1.97766897018536	0.0479660629927543	0.333259863749658
236	Cyp2c24	2.34402864192191	-2.42775810623149	0.959082176448332	-2.5313348176503	0.011362932413373	NA
237	Pdlim1	1936.5537681482	0.182357663438343	0.0510274306161566	3.57371831652844	0.000351947540412696	0.0124152796816664
238	Sorbs1	841.182485806735	0.145462177148252	0.0654755488053147	2.22162593215935	0.026308595862268	0.241893764027067
239	Dntt	42.1068803873499	-0.82512594419056	0.227609686414475	-3.6251793901601	0.000288760936695055	0.0107062639637749
240	Tll2	14.2306469802864	-1.17326886675037	0.461549313522101	-2.54202277498175	0.0110212991745788	0.14342048925877
241	Pik3ap1	1555.18894332124	-0.196804938209044	0.0612380825992911	-3.21376715036669	0.00131005865207952	0.0335958441002487
242	Pgam1	5975.35188304385	-0.0913023119538686	0.0290645050760922	-3.14136819859258	0.0016816047792031	0.0405922120417907
243	Hoga1	245.658614834984	-0.327862292722918	0.163606810948907	-2.00396481553146	0.0450738295386764	0.321840838260969
244	Actr1a	3242.32012116263	-0.0927090373355312	0.0379777064973244	-2.44114365732072	0.0146408293907678	0.173690017568277
245	Sh3pxd2a	1126.08095095041	0.138227325411197	0.0612861908437485	2.25543998587892	0.0241057252786703	0.229677624819086
246	Col17a1	249.209764007935	-0.28805195288144	0.107909934088065	-2.66937381915516	0.00759928204459109	0.111711858985046
247	Add3	2529.77648206147	0.233521969029798	0.107893077083197	2.16438325185339	0.030434948120328	0.2628921464664
248	Smndc1	421.475116851277	-0.152924872224097	0.0779373390525416	-1.96215157052003	0.0497448403739107	0.338928725252579
249	Smc3	1618.82105987357	0.108191369781131	0.0525390369228962	2.05925681393642	0.0394696431816714	0.301926710408382
250	Pdcd4	3596.52530052315	-0.147867945946758	0.0459871555605556	-3.21541839551364	0.00130254522815973	0.0334641040932356
251	Shoc2	924.118097210447	0.131856580432185	0.0592724326710439	2.22458526654332	0.026109092620694	0.240891050853747
252	Erap1	2661.52205146279	0.106942235763086	0.040900834492379	2.61467124302836	0.00893133766252391	0.124431365167508
253	Mctp1	141.887589853753	0.401199411560856	0.155760248731445	2.57574968471312	0.0100023027719318	0.134523920950564
254	Arrdc3	847.163392522036	0.264306391310351	0.0952895014076158	2.77371995241888	0.00554193625743687	0.0904597971336479
255	Polr3g	256.788557604758	-0.385972863154101	0.100555243193038	-3.83841608749473	0.00012383051759977	0.00575721564091966
256	Edil3	262.1929449345	-0.729506958406752	0.160052709912704	-4.55791694376583	5.16634587031081e-06	0.000414865361847069
257	Dhfr	307.416834936701	0.295671440012822	0.094195182611104	3.13892315739264	0.00169569908212153	0.0408706958254933
258	Thbs4	277.041282220826	0.529595714610423	0.193502853898819	2.73688839177196	0.00620233315940387	0.0979380275565947
259	Arsb	1968.69005002439	-0.262882438219171	0.082238560583452	-3.19658365071224	0.00139065496770448	0.0351068979208808
260	Lhfpl2	2039.47482950703	-0.197372227092591	0.0969270651152796	-2.03629633124502	0.0417206080145884	0.309371376368038
261	Scamp1	1621.29421278974	-0.103380671614254	0.0433021458983592	-2.38742606098354	0.0169668153058458	0.190204344350626
262	Arhgef28	250.26820644795	0.267067979077171	0.124912666976933	2.13803760291572	0.032513691445377	0.273290204085165
263	F2r	1783.1146526629	0.190388061108829	0.052917238570912	3.59784573516055	0.000320863825467361	0.0116267662833751
264	Hexb	2646.65000968881	-0.353608954408227	0.117744444724223	-3.00319013127487	0.00267165463174376	0.0554455078120328
265	Map1b	4863.85360124645	0.213862085003353	0.0638417917763876	3.34987598331241	0.000808477492821354	0.0235756757943161
266	Cd180	830.454739398566	-0.229044455872842	0.115885895846825	-1.97646533427663	0.0481020982014197	0.333769369321743
267	Kif2a	470.817624126376	0.170746581589161	0.0802263353819926	2.12831086919478	0.0333113175202697	0.276527196869563
268	Plk2	1590.26594318229	0.256578239973948	0.0722415161274535	3.55167296767797	0.000382790305725034	0.0130984776991136
269	Il6st	3105.49751146592	0.241103061697218	0.0512225223352093	4.70697362615993	2.51421421168188e-06	0.000236336135898097
270	Plpp1	2668.28978843697	0.127701215581702	0.0636831846473314	2.00525800160425	0.0449354722089777	0.321427415353386
271	Gpx8	1625.77511148112	0.180006179078183	0.0601292756111873	2.99365287954164	0.00275659367095836	0.0569862443233048
272	Esm1	503.134934503059	0.744716271769775	0.132193828441865	5.63351769555019	1.76570390678955e-08	2.97009983478915e-06
273	Itga1	514.29394814156	0.240563067712963	0.121088981183703	1.98666357055236	0.04695969138274	0.329998183067804
274	Parp8	663.528097593666	0.228833998789844	0.0758446161948924	3.01714228735533	0.00255170006529593	0.0540916670983014
275	Emb	1245.98016893054	-0.452794205278773	0.130526476443047	-3.46898359335045	0.000522431357013265	0.0166969061701439
276	Fgf10	187.28823104307	-0.367710636977399	0.116821852475412	-3.14761861060876	0.00164606308853555	0.0401704743631777
277	Selenop	13013.2021286246	0.205219953762269	0.0965868079464997	2.124720322841	0.0336099566459185	0.278039388826835
278	Ccdc152	2933.25842419499	0.203624245522816	0.101181580405202	2.01246357990617	0.044171092134547	0.318670001042917
279	Ghr	2711.25133429228	-0.162065068253111	0.0529914244602354	-3.05832632173766	0.00222577056662374	0.0494684473639046
280	C6	3881.54703034326	0.293230843804759	0.0890200749267482	3.29398558747618	0.000987775631041352	0.0275473901990241
281	C7	20232.0174268169	0.157308518955914	0.0535460850591896	2.93781550569058	0.00330533658147042	0.0651285802366182
282	Fyb1	1706.53468173633	0.112395062942345	0.0551223124423132	2.03901211619104	0.041448818328736	0.308357596318995
283	C1qtnf3	771.393690446553	0.744041175092674	0.161255896775984	4.61404010624365	3.9491616836955e-06	0.000341122182191644
284	Adamts12	2745.92129835656	0.129394773342677	0.043682324494389	2.96217691801858	0.00305472206302766	0.0619472824456625
285	Npr3	80.5993527634439	-0.629819369826439	0.208680936585725	-3.01809729307839	0.00254367225589034	0.0540916670983014
286	Sub1	1072.24764543877	0.127515883237232	0.0614359981123375	2.07558902199433	0.0379319776329265	0.296603530183896
287	AABR07008608.1	370.212830859626	-0.209491329857324	0.105573809458322	-1.98431155352053	0.0472211189998657	0.330816958184066
288	Ankh	2391.37137213291	-0.475628890066907	0.126932553745488	-3.74709935341402	0.00017889124382666	0.00774710589796755
289	Trio	1449.62291251448	0.216355540111422	0.0587036695358559	3.6855539325233	0.000228205747830459	0.00898208830130723
290	Dap	3492.22115981234	-0.0797355030565747	0.0388255415390938	-2.0536868230489	0.0400060127133883	0.30384057535446
291	Ankrd33b	73.4553422364761	-0.407553446127063	0.207722953802427	-1.9620048659365	0.0497619177424827	0.338928725252579
292	Sema5a	276.184962204831	0.252679741709714	0.0981371620031509	2.57476104415575	0.0100309360498731	0.134523920950564
293	Car2	392.433523546754	-0.746188213725502	0.0956354522679008	-7.80242259570464	6.07298795282344e-15	4.04359781192161e-12
294	Lrrcc1	707.160879363793	0.164000661446746	0.0752913471473385	2.17821393374475	0.0293901131883898	0.258477715327721
295	Pcsk1	46.2699297890891	-0.593596667933873	0.25935327141769	-2.288757202441	0.0220934633775168	0.219560662172088
296	Chmp4c	161.752694122134	0.330535246761732	0.134092712198589	2.46497547362764	0.0137022630424142	0.165629473084553
297	Fabp4	21990.689348313	-0.387607105357538	0.052139673432363	-7.43401482673942	1.05350153944457e-13	4.38726475220437e-11
298	Fabp5	2217.11110212838	-0.421607254591512	0.0981123369703864	-4.29718899386493	1.72977706259277e-05	0.00116632225570601
299	Trim55	218.587939193654	-0.454337019829869	0.118948297183085	-3.81961768759542	0.000133658676854237	0.00611995890008797
300	Cp	3886.47225121359	0.130753215774721	0.0553972567869073	2.36028322264549	0.0182609874566689	0.19679710840383
301	Hltf	1235.73750189634	0.131954083814405	0.0632179401438879	2.08728856894214	0.036862057459121	0.29219031656585
302	Cpa3	109.903834944142	0.314752086400452	0.156553319422594	2.01051046098117	0.0443771901661838	0.319579765144487
303	Nceh1	877.652799004923	-0.199992292498684	0.0842020899246624	-2.37514642068412	0.0175419900058065	0.193591851030931
304	Fndc3b	1178.29514799408	-0.123572663192944	0.0551128671913697	-2.24217445925757	0.0249500991723993	0.234255337705606
305	Gpr160	160.58812841884	0.377720751571899	0.173725190336203	2.17424284204791	0.0296869024786088	0.259757499414698
306	Lrriq4	2.93685401049728	-2.27804795787322	0.916255934546975	-2.48625724754465	0.0129094610098543	NA
307	Mecom	666.918110366516	0.176700764129141	0.0739631147450783	2.38903897893104	0.016892510020838	0.18983284819479
308	Ccdc39	366.556503328613	0.246313050307449	0.0974749706808948	2.52693638774006	0.0115062341518758	0.147567914724699
309	Bbs7	427.113486782544	0.232424834738213	0.0764139431994452	3.04165476883675	0.00235281574483961	0.0516455983551333
310	Spata5	222.437028204074	0.257669380464114	0.100122728659951	2.57353533920597	0.0100665365956959	0.134839274768835
311	Fat4	167.144137804514	0.518658705288073	0.181236635725566	2.86177628056085	0.00421274155830847	0.075217441454491
312	Jade1	1097.56189981413	0.17535202988525	0.0635398356548677	2.75971802693538	0.00578512701790937	0.093000524998327
313	Pcdh18	606.61216284446	0.217487990944503	0.0652886193154519	3.33117767269172	0.000864793868047196	0.0247910723949921
314	Slc7a11	316.715504889772	-0.242228382985927	0.0870020931107339	-2.78416730362597	0.00536653449498401	0.0887198754317598
315	Mgst2	332.168795895817	-0.435707445747129	0.0931606278025196	-4.67694836353759	2.91175539791302e-06	0.000264909601757388
316	Lhfpl6	1926.00126504145	0.245107204903479	0.0657949815665927	3.72531763164034	0.000195069438198874	0.00810353630038247
317	Dclk1	2201.84290125857	0.132433481832587	0.0416369397216922	3.18067280443262	0.0014693347846792	0.0365731617744138
318	Tm4sf1	3068.16375241404	0.229299130759397	0.0498871560422737	4.59635603531081	4.29943794193999e-06	0.000367406515038508
319	Tsc22d2	490.155093894898	0.228337169922007	0.0758651560697416	3.00977657927837	0.00261439925359082	0.0546154841101665
320	Gpr171	120.447087712546	0.389880122241159	0.167138786814283	2.3326729221409	0.0196653184117188	0.20512518813268
321	Mbnl1	733.874270709408	-0.122407289452235	0.0621782332471915	-1.96865177827747	0.0489930923189038	0.336124349716392
322	P2ry1	160.910150190431	-0.497319888286975	0.146963771489386	-3.38396247760212	0.0007144776667965	0.0215016066203542
323	Ptx3	395.787362399503	-0.174265134877131	0.0860114393894695	-2.02606927769269	0.0427576858604116	0.31313832266241
324	Lxn	779.865597541465	-0.14522666631686	0.0704580106324653	-2.06118034008106	0.0392858384102693	0.30138631675281
325	Bche	600.603487111375	0.182653338504121	0.0683579707217122	2.67201229901499	0.00753978849253261	0.111457742933091
326	Ppid	1009.18987420741	0.11362389605488	0.0568447153321404	1.99884712925348	0.0456248967108137	0.324470783016824
327	Rxfp1	1328.50813962915	0.398783526687272	0.130268394320916	3.06124542922415	0.00220418337825348	0.0491939251180037
328	Tdo2	8.36055959308924	4.04007265247748	1.3924272118912	2.90146057041664	0.00371427519465055	0.0692621130323204
329	Gucy1b1	1383.2229287619	0.249732326134519	0.049053913285626	5.09097662974214	3.56223935243294e-07	4.34538815663194e-05
330	Gucy1a1	3660.38458008399	0.319780998254779	0.0509262489614945	6.27929613462335	3.40109237504837e-10	9.2117722293683e-08
331	Tlr2	1385.82193405098	-0.109987143339471	0.0520844423242815	-2.11170818830474	0.0347114862660936	0.282699400409842
332	Mnd1	47.5728734658885	-0.495134749435814	0.235277830970014	-2.10446835298698	0.0353376123917699	0.285487889798019
333	Sh3d19	1826.90500284403	0.254721678379374	0.0555349508812494	4.58669134189109	4.50325684343218e-06	0.00038075155744998
334	Fcrl2	1400.45396729435	1.29500594144082	0.138169157629646	9.37261226497449	7.0759163632816e-21	1.1307314348524e-17
335	Rhbg	77.1363044164154	-0.488619143582323	0.162230112195431	-3.01188932788079	0.00259627234232896	0.0545900421452852
336	Lmna	9966.55293576406	-0.1334287979291	0.0464124639922711	-2.87484840174225	0.00404221529047513	0.072988248973777
337	Adam15	2464.29663762774	-0.143308211340435	0.046261084585526	-3.09781347809716	0.00194954088402858	0.0448276502164298
338	Dcst2	273.40192719525	-0.260204580557834	0.114163717863029	-2.27922307917495	0.0226538078369046	0.222730159134527
339	Zbtb7b	743.199087402242	-0.156058847061953	0.075104235508266	-2.07789675250442	0.0377188697073928	0.2963360560099
340	She	290.474540544274	0.310234399885053	0.102710051454565	3.02048724045559	0.00252368341205602	0.0539055703223845
341	Slc27a3	411.639056799051	-0.308068803132871	0.106038874067447	-2.90524400454233	0.00366966897956797	0.0687471398516954
342	S100a4	3476.7579351874	-0.239594181722694	0.0981397516778124	-2.44135712212997	0.014632177058462	0.173690017568277
343	S100a9	174.377199090002	-0.221571070835724	0.110341761020138	-2.00804363449742	0.0446386550715214	0.320096369683774
344	Tchh	27.0048834699254	-0.880130842219728	0.30289301286514	-2.90574825049397	0.00366376091082004	0.0687471398516954
345	Cdc42se1	2068.86365550178	-0.113627828830683	0.0443114772478177	-2.56429791756217	0.0103384762863453	0.137559409705077
346	Cers2	1937.80453706985	-0.088291014595021	0.0437451516501795	-2.01830400088826	0.043559610300887	0.316689068520552
347	Ctsk	6014.75240066999	-0.253542170845683	0.0310180909933358	-8.17400951271167	2.98306283646171e-16	2.38346720633291e-13
348	Plekho1	1328.84666877093	-0.118573661521368	0.0513933117717202	-2.30718078741551	0.0210447436937858	0.213058033030197
349	Mtmr11	702.287193552427	0.135734013200823	0.0629352526557708	2.15672468883585	0.0310271221327806	0.26625072032907
350	Sv2a	453.095036731262	-0.154122418367097	0.0780648665271917	-1.97428658016615	0.0483491659583673	0.334589098355182
351	Gja5	513.320387402189	0.183281851539509	0.093080537624303	1.96906739279141	0.0489453526437808	0.336124349716392
352	Ptgfrn	5477.70219281742	-0.0844676884860877	0.0307009149948477	-2.75130850335449	0.00593577132851482	0.0943817172434496
353	Igsf3	1119.3488448058	-0.218564954792132	0.0936951592745302	-2.33272408611557	0.0196626312025883	0.20512518813268
354	Tspan2	1138.87249454882	0.316823655672033	0.0549347859796032	5.76726840784756	8.05666853431671e-09	1.47899951441361e-06
355	Hipk1	3162.3427407818	0.161891585377094	0.0392061118171463	4.12924357641333	3.63958666313645e-05	0.00217829943359253
356	Ptpn22	137.703908888214	0.359161609350883	0.136834220498106	2.62479376901083	0.0086701463879428	0.121962094436026
357	Slc16a1	920.006506403089	-0.180824653290604	0.0904113952129545	-2.0000206043131	0.0454980390486431	0.324145637091982
358	Rap1a	2576.74741072162	0.155304834273084	0.0657723149844291	2.36124932366834	0.0182134808621099	0.19679710840383
359	Cd53	4108.83223307522	-0.21119428126944	0.0671521990033966	-3.14500916431282	0.00166081627312251	0.0402834872074233
360	Csf1	1711.01669378643	-0.157800078717041	0.043568201303369	-3.62190942008981	0.00029243652474968	0.0107924611212468
361	Stxbp3	980.039897093048	0.112707343679046	0.0546717963221521	2.06152625779701	0.0392528610628594	0.301277963393128
362	Col11a1	7016.38662197731	-0.221262370598262	0.04049709395532	-5.46366045036165	4.66415299968568e-08	6.96571634906329e-06
363	S1pr1	2083.66050074731	0.155649901940144	0.0494470569488254	3.14780922353441	0.00164499014910487	0.0401704743631777
364	Gpr88	984.719085219116	0.167950978649964	0.0542348474676737	3.09673552138355	0.00195664359825456	0.0448276502164298
365	Plppr4	13.4543202613409	-1.14572250404398	0.379111324055427	-3.02212683015627	0.0025100535549207	0.0536956570383304
366	Frrs1	662.633912571803	-0.233321743961131	0.0752505639066828	-3.10059794701964	0.00193130327586001	0.0445985929887903
367	Arhgap29	2448.72429467104	0.170139077325012	0.0456889423593784	3.72385677012916	0.000196202265450258	0.00810535035946764
368	Abca4	264.521311562703	0.489967143066906	0.151150091108493	3.24159343519823	0.00118863462480356	0.031499803158144
369	Camk2d	2462.07500748017	-0.132815972622914	0.0560857068932383	-2.36808948268648	0.0178802107981532	0.19538432271229
370	Ank2	419.996715574949	0.25584422121204	0.116053671549085	2.20453362480506	0.0274868379120062	0.247180455730928
371	Ap1ar	479.903224632889	-0.25342386944388	0.0894849759029641	-2.83202701779445	0.00462539402252382	0.0799068070053304
372	Cfi	143.657083864439	-0.387718599223587	0.133638023521512	-2.90125960416628	0.00371665829061346	0.0692621130323204
373	Sgms2	207.633469049681	-0.493045836653162	0.113896188886885	-4.32890548377195	1.49852223760385e-05	0.00103217178262541
374	Tet2	606.130859202346	0.170057216947589	0.0795232792450793	2.13845830506432	0.0324795646926175	0.273274651369231
375	Emcn	938.714779269074	0.238084748087917	0.0639664987826767	3.72202250582448	0.000197633402735324	0.00813964375183111
376	Mttp	42.6097253486088	0.588444871253741	0.284620608760585	2.06747105845988	0.0386897885739398	0.299407587123805
377	Unc5c	258.772587102317	0.376816206212972	0.113874039546362	3.30906155357349	0.000936092545511338	0.0263358430937873
378	Gbp2	2732.26104338883	0.195769362557519	0.0996455592449339	1.96465717128756	0.0494539301110841	0.338012747294749
379	Mcoln3	120.505838879655	-0.792342059595345	0.255525366722285	-3.10083523119054	0.00192975638744234	0.0445985929887903
380	Mcoln2	116.812032700461	-0.518295779789361	0.153576419275097	-3.37483958953981	0.000738587284028582	0.0220198223857775
381	Adgrl4	2723.58911592847	0.26664187495518	0.0586597740719707	4.5455660062385	5.47878237955175e-06	0.000435576827986254
382	Dnajb4	1629.16340189376	0.210626006669331	0.0414658329555477	5.07950743194105	3.78414721933454e-07	4.58111155795197e-05
383	Nexn	808.663736013209	0.212264837006832	0.0639928332326976	3.31700951940933	0.000909865163562338	0.0257338855110197
384	Ptger3	95.0354711570797	-0.367955141996511	0.158098697290812	-2.32737617894272	0.0199452524622065	0.206459365662469
385	AABR07013931.1	2.59187465267237	-3.84790219974214	1.34734671372206	-2.85591092519332	0.00429135509498339	NA
386	Srsf11	2985.74109796228	0.0928389318538118	0.0436885624634049	2.12501686068469	0.033585206033346	0.278039388826835
387	Wls	3097.59196176892	0.0880916056270284	0.0426153190437903	2.06713472065076	0.0387214612413893	0.299500944161375
388	AABR07059002.1	1.08399967701709	-3.57349214962604	1.50333644538503	-2.37704085509003	0.0174521550232237	NA
389	Slc4a2	1616.4807065128	-0.183727897667859	0.0573687311388751	-3.20257907087226	0.00136202903084532	0.0344386454318169
390	Nos3	1598.51291017053	0.141678017449275	0.0692879862239536	2.0447703154677	0.0408775076049162	0.306102423395765
391	Reln	542.460869347232	0.447532243789495	0.0769714903453672	5.81425982245426	6.09027578635197e-09	1.18686106177932e-06
392	Fgl2	3369.76480399236	0.232396232219752	0.0550755951590471	4.21958639845179	2.44750915482119e-05	0.00155821499179453
393	Dbf4	33.1788098528131	-0.783682101381947	0.289133538607811	-2.71045035161056	0.0067191907093558	0.103143772848709
394	Steap4	866.112843084513	-0.158068809225975	0.062217072881506	-2.54060183009608	0.0110661863594354	0.143770453677868
395	Krit1	1135.60842571657	0.174500475793567	0.0556574924405335	3.1352557965131	0.00171704319556607	0.0412606770904448
396	Gng11	38.5751997296847	1.11488238721172	0.338897191778284	3.28973628067447	0.00100281321983788	0.0279180405104692
397	Sgce	731.094088874924	0.203751034113004	0.0951085074116394	2.14230082731872	0.0321692823163963	0.271992133024345
398	Pdk4	356.237759071704	0.335878692701689	0.120530566066246	2.78666817607978	0.00532529776567169	0.0882762015512798
399	Slc25a13	137.875599864047	-0.308813379818379	0.136684796898274	-2.2593103755951	0.0238640849601891	0.227806498007062
400	Sdhaf3	43.204491555278	-0.50229089141043	0.240673827310214	-2.08701917040197	0.0368864016892261	0.292238323745083
401	Cttnbp2	252.871435261234	0.409832761181338	0.113277121384782	3.61796588906253	0.000296927518397429	0.0109078201011285
402	Cav2	2940.48524703888	0.133497771375499	0.0642789173408412	2.07685158521919	0.0378152594038503	0.296603530183896
403	Cav1	9651.11921590232	0.142801283523539	0.035787714119316	3.9902320401756	6.60086857522471e-05	0.00345842228957675
404	Cadps2	163.140631823517	0.355179911799634	0.127577371697355	2.7840353432128	0.00536871836936869	0.0887198754317598
405	Lep	492.455180087349	-0.498574851366098	0.117373805354622	-4.24775229753991	2.15925938324015e-05	0.00141995740511019
406	Ccdc136	171.602961439383	0.351416243142199	0.123963015077589	2.83484749804001	0.00458475657155842	0.07937639221398
407	Flnc	2563.86986416584	0.125374383194474	0.0446741358409742	2.80641988556348	0.00500953677152079	0.084570611696653
408	Irf5	1248.92245399087	-0.133536095315508	0.0472021630433561	-2.82902491550764	0.00466900638883165	0.0805731340102914
409	Tspan33	27.2880725760192	-0.694077240018525	0.307170386596948	-2.25958383458772	0.0238470918203309	0.227796560478298
410	Mest	691.322076173763	-0.202156009025045	0.083011069933957	-2.43528976539971	0.0148798685409289	0.175496711498997
411	Bpgm	971.764025193778	-0.357156109894828	0.0655605098445595	-5.4477323428635	5.1016050804833e-08	7.54848603575214e-06
412	Cald1	16909.4973616904	0.113411197856768	0.0317335969476668	3.57385259678563	0.000351767005933957	0.0124152796816664
413	Wdr91	845.196388115508	0.294565204979927	0.111569354711302	2.64019815963036	0.00828575640038914	0.118009257823724
414	Ptn	2941.38792369697	-0.339253048358461	0.0447641292616044	-7.57868083115937	3.49086098789008e-14	1.85946528621612e-11
415	Dgki	43.5937102823667	-0.596572636136621	0.212206396651154	-2.81128488844437	0.00493440735631761	0.0836180589119357
416	Akr1d1	10.6233206372834	2.78064331914164	1.07507319377031	2.58646884254443	0.00969649365385507	0.131872313692429
417	Tbxas1	1051.08824200346	-0.178769898894165	0.0552553173348669	-3.23534290484219	0.00121496722292732	0.0320775753012236
418	Slc37a3	1106.70813501652	0.183598653646614	0.0625898481634335	2.93336154398721	0.00335313173290164	0.0654379265005726
419	Mkrn1	1486.68974171964	-0.245417512191321	0.0533619980109329	-4.59910650536435	4.2430682880608e-06	0.000364538877651675
420	Clec5a	503.724974105747	-0.606760537081302	0.126581342332393	-4.7934436932103	1.63942487886683e-06	0.000170116945222675
421	AABR07060353.2	7.95013064145732	1.65087419847887	0.716107439734754	2.30534429175928	0.0211472988028539	0.213611779310749
422	AC142181.1	97.2712839674414	0.739608295283503	0.252207163735498	2.93254277288954	0.00336198608616834	0.0654379265005726
423	AC109737.1	127.467312910866	1.04214124733517	0.182132754875738	5.72187714420828	1.05353482418879e-08	1.829944183754e-06
424	Ephb6	136.376535354279	-0.383182259017959	0.132707463173757	-2.88742057043355	0.00388414661690589	0.0713853471526248
425	Fam131b	117.338845054718	0.348631265340146	0.174591347739789	1.99684159526477	0.0458423934229048	0.325727633124953
426	Epha1	43.4346839166926	0.664561551545369	0.239192848884408	2.77835041743462	0.00546356623070776	0.0897129869034989
427	Zfp777	342.352767466794	-0.216030724694343	0.0905057294522709	-2.38692871712911	0.0169897851538439	0.190204344350626
428	Gimap8	438.902576134352	0.182927439820891	0.0772694674501604	2.3673961508649	0.0179137466281707	0.19538432271229
429	Gimap4	489.014983367869	0.239149637206233	0.0897955645374969	2.66326781771463	0.00773857958079898	0.113037021664687
430	Gimap6	484.677766592827	0.254146717022031	0.0957428091342003	2.65447315908393	0.00794323586577898	0.115393553759226
431	Gimap7	137.707576089527	0.62322251659958	0.223378592946466	2.78998317779242	0.00527107802135835	0.0876501839555739
432	Tmem176b	5019.84886070691	-0.124188693635875	0.0379856094724053	-3.26936161774873	0.00107790447554821	0.0293940503741646
433	Tmem176a	2342.25561010956	0.307505183445456	0.093084887829793	3.30349201266411	0.000954886895795039	0.0267703378856223
434	Aoc1	3.23106673351987	4.59483875271437	1.67480174197355	2.74351204537196	0.00607858180742242	NA
435	Gpnmb	44124.1808007596	-0.665493833715263	0.206148348111444	-3.22822782628118	0.00124559728037442	0.0324708720071504
436	Tra2a	1719.86209005226	0.16721693637235	0.0537648594507573	3.11015295270143	0.0018699048844612	0.0437809355749332
437	Cbx3	2344.4259651534	0.123436270513558	0.0421162219113226	2.93084861157438	0.00338037472166501	0.0657158005501301
438	Snx10	719.375704315828	-0.167996782657377	0.0717314707695392	-2.34202339440553	0.0191795126724159	0.202436335868696
439	Scrn1	497.306476446823	0.258473885690284	0.0976907134715873	2.64583885719557	0.00814886249901788	0.116927365318801
440	Znrf2	907.914671754694	-0.139364015179304	0.057610408261449	-2.41907702765859	0.0155599449023116	0.180441160768461
441	Crhr2	45.9046598026181	0.625745091609973	0.253097503357224	2.4723479422347	0.0134228802791637	0.163259446462602
442	Ghrhr	9.8753693096862	-1.09607558018908	0.455701132265584	-2.40525094756685	0.0161613636383712	0.184866564739564
443	Adcyap1r1	101.270324751493	0.437035222778255	0.162020969121095	2.69739914005583	0.00698834510356565	0.105851900241686
444	Pde1c	54.7179197913709	0.713297365304599	0.260408120295437	2.73915177643213	0.00615979295338031	0.0974589023713044
445	Lsm5	248.292609231199	0.302007410327724	0.133209474044437	2.26716164517681	0.0233803529073923	0.226298025112132
446	Abcg2	57.6159299129126	0.468324983411907	0.226828566690715	2.06466491520214	0.0389547164359589	0.300574690780059
447	Nap1l5	74.1397124317523	0.779552911374828	0.199865302554152	3.90039142068501	9.60372909579441e-05	0.00473665404169119
448	Mmrn1	741.892082761356	0.218741179546518	0.0841077794509082	2.60072470078932	0.00930270740797112	0.128152814120154
449	Ptcd3	5098.04475287971	-0.49289480936434	0.211091771553566	-2.33497879020483	0.0195445287676441	0.204834655496263
450	Polr1a	1197.02212559634	-0.403537154606554	0.125352677297796	-3.21921448592505	0.00128542297966898	0.033184263675461
451	St3gal5	1409.05539336136	-0.265988407411247	0.0914224123065274	-2.90944420192526	0.00362072012065849	0.0684723166013286
452	Capg	3734.04314897744	-0.304552160528817	0.0410291054163357	-7.42283209537294	1.14642074352784e-13	4.57995087039373e-11
453	Hk2	1970.47228378018	-0.192111737547501	0.064329011502703	-2.98639343369094	0.00282289206138604	0.0581312050785423
454	Dqx1	127.78626691884	-0.392877324932127	0.175415683232347	-2.23969326854168	0.0251108428833395	0.234661560979979
455	Mogs	23.4557280414224	0.915041424032592	0.447863312859837	2.04312654722617	0.0410399125704943	0.306650819494339
456	Zfp638	1437.15402141629	0.11629752847421	0.0496102106298249	2.34422565431105	0.0190666318460445	0.201630316412378
457	Dysf	3389.80039146852	0.134635064968609	0.0472180719570762	2.85134609246645	0.00435345560277826	0.0771266303019917
458	Add2	141.271759789667	-0.752707039083238	0.143635356486045	-5.24040220665561	1.60226982559189e-07	2.04834174503667e-05
459	Anxa4	4743.16233012464	-0.102401857856603	0.0385997752073991	-2.6529133215515	0.00798003602978995	0.11571776384396
460	Antxr1	2864.32543022606	0.128300060058845	0.0462797804906225	2.7722702808593	0.00556667945422033	0.0906218279947587
461	Arhgap25	815.552880888446	-0.19030960901932	0.0930080237220498	-2.04616334595014	0.0407403022858619	0.305739900291275
462	Rab7a	5259.18920675381	-0.0650679857651796	0.0286766796759224	-2.26902090829617	0.0232670544287457	0.225698730608565
463	Iqsec1	1254.94518626174	-0.194585482668473	0.0563237891623656	-3.45476548297448	0.00055077167117199	0.0173854326927903
464	Fgd5	1428.22080331155	0.219710167353963	0.0593120970654501	3.70430617402579	0.000211970112427417	0.00852681244146996
465	Trh	51.7081613407164	1.32253540520884	0.646982302297284	2.04416009605336	0.0409377338544492	0.306409829973816
466	Magi1	432.945055339981	0.239879520233604	0.101562338045691	2.36189442710237	0.0181818191372977	0.19679574456283
467	Mitf	836.364359959018	-0.171285928965819	0.0634277958973623	-2.70048685347652	0.00692380733597092	0.105273493081651
468	Itpr1	1084.47179262645	0.168856335517959	0.0620446510430466	2.72152929671257	0.00649806250475733	0.101010738157609
469	Lmcd1	615.203687968561	0.298743846184656	0.137438178607828	2.17365981716845	0.0297306925174895	0.259757499414698
470	Oxtr	88.8514782019813	-0.59681254947908	0.159168070196124	-3.74957457700968	0.000177134814443103	0.00771284559891223
471	Setd5	2504.47398658871	0.128356145679101	0.0654176929962925	1.96210137961263	0.0497506823690884	0.338928725252579
472	Arpc4	4088.22878163414	-0.205501937610529	0.0362768229538251	-5.66482731611039	1.47172674321503e-08	2.50193546346555e-06
473	Cidec	1125.61136077021	-0.33260611450292	0.0997490335301732	-3.33442944489592	0.000854745816496653	0.024654942504723
474	Syn2	42.66366609955	0.599859314550145	0.290897611764521	2.06209776323542	0.0391984292756195	0.301277963393128
475	Efcab12	12.1811317815063	1.75177550696311	0.52663120627906	3.32637999054475	0.000879818969832956	0.0251062627463047
476	Plxnd1	9488.77125937564	0.115890782885462	0.0351755124405595	3.29464376905091	0.000985465197774923	0.0275310032525232
477	Washc2c	2685.34151010493	-0.111505840192618	0.0515569058726398	-2.16277215060325	0.0305587085949526	0.263438146761411
478	Rassf4	1425.20482429452	-0.199863843843826	0.0560520844585346	-3.56568084442388	0.000362912806028599	0.0126623289090328
479	Depp1	426.122049628682	0.337723667677057	0.0740839109132616	4.55866413521916	5.14800229280078e-06	0.000414865361847069
480	Wnk1	4823.18661974764	0.0913766116503489	0.0407981479897156	2.23972450105782	0.0251088139292378	0.234661560979979
481	Atp6v1e1	1610.53437010076	-0.265929187057122	0.0659665007211209	-4.03127624097208	5.54747953717837e-05	0.00300504145776645
482	Bid	575.885149427688	-0.137267749783717	0.0693122524119504	-1.98042546601833	0.0476557407807262	0.332404512298561
483	Mical3	773.551066123395	0.129268632860644	0.0651370718695765	1.98456315505673	0.0471930950504999	0.330816958184066
484	Tuba8	15.3797681798114	-0.807524156112918	0.371469789115222	-2.17386226222139	0.0297154809123728	0.259757499414698
485	Slc6a13	6.81631679853959	2.3406272865545	0.819518690770022	2.85609994368187	0.00428880107145346	0.0762347509697734
486	Slc6a12	158.564745552777	-0.600872552833128	0.147161296867803	-4.08308818705844	4.44411485633036e-05	0.00253262765651359
487	Apobec1	1136.02380641635	-0.179912140939246	0.0637964692425434	-2.82009558013705	0.00480093471317622	0.0818772003378399
488	Clec4a	388.722253265928	0.298250944002707	0.104239207596212	2.86121653148047	0.0042201871081182	0.0752662834684474
489	Lpcat3	1501.94332320363	-0.131628623490498	0.0436168831843998	-3.01783653210638	0.0025458619255656	0.0540916670983014
490	Ptpn6	1624.05380805603	-0.153462198727293	0.0418509279470162	-3.66687684730857	0.000245530970517544	0.00947725823398636
491	Gnb3	92.6462931409013	0.417544883478093	0.16264746155791	2.56717737540237	0.0102530150372452	0.136601922876637
492	Gapdh	11788.7750606656	-0.138019139387079	0.051600859583564	-2.67474496550909	0.0074786117524374	0.111045273991807
493	Scnn1a	47.2087179417767	0.47237831191502	0.240560924325239	1.96365354531297	0.0495702833034649	0.338663158268221
494	Cd9	3604.7568607519	-0.227347624829323	0.0322041332868028	-7.05957905479448	1.67007743243157e-12	6.20647380703638e-10
495	Tspan9	2128.08378789116	0.0818645055566112	0.0407524038862368	2.00882641880812	0.0445555454656377	0.319855173648199
496	Pzp	47.4416278678885	1.04924236400276	0.423993948870035	2.47466353422978	0.0133361749691662	0.163054381030816
497	Clec1b	135.270307855138	-0.554958936451356	0.212694691923254	-2.60918094115672	0.00907592381246475	0.126115880454945
498	Clec9a	242.608476731465	0.31826303304017	0.133805459659485	2.37855042574572	0.017380859496201	0.192525116321346
499	Clec7a	2030.26427631352	-0.407534726796041	0.11975432811283	-3.40308975231417	0.000666283895416018	0.0202034471513244
500	Olr1	1921.92944042874	-0.320805699612298	0.070754191289066	-4.53408757513243	5.78530235632828e-06	0.000457668968584782
501	Klrd1	55.7648189229125	0.758570263541017	0.232736497945987	3.25935240168933	0.001116668676487	0.0299762449665932
502	Klrk1	480.319357327655	0.34796054110659	0.133995572114995	2.59680626467247	0.00940949793394928	0.129143737853946
503	LOC497796	423.903496632474	-0.363519790449433	0.0837031713498671	-4.3429631707737	1.40573707002929e-05	0.000984536422861336
504	Ly49s6	24.3090739033898	0.878442464269975	0.333214042711656	2.63627083997215	0.00838227968699209	0.119171556404034
505	Klra2	546.332554267465	0.305604882312112	0.147495202796289	2.07196489457488	0.0382687151829743	0.298309773000554
506	Ybx3	3766.07516212491	-0.212863053261271	0.0584342998280326	-3.64277579927731	0.000269713745154633	0.0101412368178142
507	Lrp6	1098.85649950708	0.187358297998034	0.0872080867781551	2.14840509544311	0.0316815883582604	0.268626925723751
508	Apold1	704.425711816	0.286119508491267	0.0983049304347752	2.91053060335672	0.00360815629447271	0.0683892106284059
509	Emp1	11018.695713337	-0.0944606753697892	0.0358363932028755	-2.63588678790949	0.00839177246263336	0.119200465735894
510	Hist1h2ao	46.2735559952009	-0.513405805700313	0.228428614390778	-2.24755469917625	0.0246045989535686	0.232239510500901
511	Mgp	14720.434417955	0.167874236971528	0.0408602378353336	4.10849877203503	3.98239321890253e-05	0.00232257823496578
512	Erp27	16.3522865944423	1.18168611956672	0.465757758844174	2.53712599978838	0.011176671945143	0.144735184508415
513	Rerg	476.407655606944	0.374730005719978	0.102269423705273	3.66414508015513	0.000248166097019795	0.00955588971175016
514	Mgst1	2660.29767657955	-0.204053373077549	0.0493400721568941	-4.13565210096753	3.5394808138055e-05	0.00212634975205308
515	Ldhb	750.615235223755	0.137235960853562	0.0626240831215452	2.19142467263281	0.0284210752891579	0.253325188805508
516	Kcnj8	1490.61652366048	0.288557648629834	0.0668003787655649	4.31970078556776	1.56240897730525e-05	0.00106243810456757
517	Abcc9	4944.23094832599	0.347964183372451	0.060377244015841	5.76316771400093	8.25496904621326e-09	1.47899951441361e-06
518	Cmas	834.882383818023	0.14036565076177	0.0636279648315365	2.20603709600655	0.0273814024428783	0.24664870971657
519	Etnk1	3464.34537421226	0.0756207308521632	0.036662927821802	2.06259388829265	0.0391512289139692	0.3011429380401
520	Bcat1	3156.72346449108	-0.0948640032625447	0.0451052591967698	-2.10316945189705	0.0354509596027861	0.286114310329556
521	Bhlhe41	205.385975847926	-0.728675660119589	0.150129566014083	-4.85364528430885	1.21212465842602e-06	0.000132669534531835
522	Il1rn	3005.25195393209	-0.208221413739324	0.0629740071118863	-3.30646600540086	0.000944808139577703	0.0265343305280346
523	Tor4a	525.441595807378	-0.211631197724277	0.0865624173499333	-2.44483927555705	0.0144916706730722	0.172432537122631
524	Dpp7	3977.06855897362	-0.0760257944314498	0.0357599657178771	-2.12600300098842	0.0335030096586858	0.277685733581846
525	Sapcd2	123.881076489568	-0.394019253107685	0.185051745110014	-2.12923824562389	0.0332345541350661	0.276397330170694
526	Mamdc4	50.2275666989408	0.56138587038386	0.231827823700742	2.42156382017602	0.015453887186431	0.17960226708303
527	Ubac1	520.415275580296	-0.239011283027408	0.0742281199265553	-3.21995603908461	0.00128210256033087	0.0331521018027303
528	Egfl7	2540.64425566841	0.238397249672814	0.0873558051793549	2.72903728817275	0.00635195210607823	0.099416449221479
529	Rpl9	111.934315084226	1.05992651509909	0.27775352812557	3.81606859236693	0.000135594825249773	0.00617323449427739
530	Adamts13	428.212849218643	-0.448812357407164	0.122664573383536	-3.65885882963014	0.000253340838064321	0.00966202050660583
531	Slc2a6	325.349759456201	-0.427177908832318	0.117058901603813	-3.64925608372873	0.000263000827219906	0.00995913085064954
532	Adamtsl2	170.178691973603	0.355512703558418	0.138687861517991	2.56340172576891	0.0103652039821779	0.137571395045849
533	Rxra	869.445306279404	-0.180126128775039	0.0706848206728298	-2.54830000360002	0.0108249335699493	0.141905199711066
534	Col5a1	29003.5285215747	-0.106941350528503	0.0460798562637643	-2.32078307528487	0.020298554401664	0.208390664111726
535	Gfi1b	11.6377146186048	-1.19934170976548	0.446611794503998	-2.68542327928766	0.00724380031811068	0.108793166431775
536	Slc27a4	748.022492294864	-0.163081195238236	0.0690784450709988	-2.36081161164848	0.0182349912817999	0.19679710840383
537	Sptan1	7232.36937582392	0.0946536343664993	0.0324546148130951	2.91649230507298	0.00353991454892205	0.0676016302673348
538	Ier5l	357.40462922529	-0.386023229617213	0.097284684771397	-3.96797533470251	7.24858339078001e-05	0.00373868437351171
539	St6galnac4	951.809761244681	-0.171100700427727	0.0598449346555221	-2.85906737826037	0.00424888527418646	0.0756936306371233
540	Rpl12	5688.18543474772	-0.101467372924385	0.0345518401843163	-2.93667059071555	0.00331756296691153	0.0652086792266252
541	Mvb12b	656.664498839904	0.138190723551314	0.0702473833232849	1.96720101182057	0.0491600414293052	0.336868551475256
542	Pbx3	584.243383227009	0.185906898606564	0.065407143965008	2.84230264978428	0.00447889510208457	0.0782592917450669
543	Hspa5	14296.9197789939	-0.181008513668551	0.0307194443322572	-5.89231080193991	3.80832018062815e-09	7.80217390851767e-07
544	Fbxw2	1101.41107760489	0.118623353420178	0.054688846560039	2.16905933991403	0.0300781790961299	0.261791558799649
545	Stom	3714.20477750881	-0.313263683297298	0.0786518059412328	-3.98291786880727	6.80742861598888e-05	0.00354341072584698
546	Ptgs1	937.789004637537	-0.138868339254564	0.070851887602338	-1.95998079873289	0.0499980346190365	0.339897684883263
547	AABR07051787.1	289.38771477526	0.197029580500981	0.0968357567046053	2.03467796613615	0.0418832866594184	0.309627739676862
548	Olfml2a	1545.04100440027	0.145100555746794	0.0616997330586044	2.35172096464295	0.0186867870661798	0.199076571545035
549	Neb	81.0379830090677	-0.360202946407176	0.167085394275878	-2.15580151675279	0.0310991670048942	0.266390970971954
550	Arl5a	1353.5072733923	0.109766610832188	0.0538767527362618	2.03736500916303	0.0416134776149703	0.309150800691411
551	Galnt5	183.660397978508	-0.255700510929098	0.126904930631311	-2.01489815767655	0.043915321086341	0.317709275348349
552	Pkp4	760.696316427394	0.167341599800928	0.0581848642918922	2.87603317181315	0.00402707388288855	0.0728795477333625
553	Dpp4	507.621275257757	1.314142871774	0.403178576631935	3.25945610193889	0.00111626053642117	0.0299762449665932
554	Fap	1297.93464933072	0.467060984056031	0.0555086274668049	8.41420523927279	3.9556761215463e-17	3.32693181170052e-14
555	Gca	81.1875631746082	0.415355663274431	0.175432831621218	2.36760507959671	0.0179036351394764	0.19538432271229
556	Cobll1	301.07307334728	0.234911710722929	0.108616916348468	2.16275437215762	0.0305600766950519	0.263438146761411
557	Scn3a	107.761672541017	0.302547396782941	0.145300362482044	2.08222052316167	0.0373223314960192	0.294088193938061
558	Scn7a	357.145627011624	0.413197205788789	0.197499137293439	2.09214688960829	0.0364253777567549	0.29002368537765
559	Klhl41	71.8391289575133	-0.424732040452853	0.195570975406762	-2.17175396077801	0.0298742259996429	0.260726450832493
560	Slc25a12	490.304293936567	0.183047854364529	0.0729378116130549	2.50964280825456	0.0120853337869683	0.152666904281228
561	Ola1	937.509102513085	0.147139127798162	0.067496095180326	2.17996503953389	0.0292600531239688	0.25804395635818
562	Chn1	275.568059427597	0.196427292476453	0.0920059447000029	2.13494131403062	0.0327658040944283	0.274710151851503
563	Ccdc141	308.095044514388	0.288857593586797	0.0941670229455693	3.06750266230422	0.00215855537860937	0.0485143670185341
564	Pde1a	382.594764055014	0.181740717663091	0.0780131604851542	2.32961613826267	0.0198264484266805	0.206267347564033
565	Dnajc10	3070.82641201346	0.0837462204969835	0.0401417641817413	2.08626158326833	0.0369549345435276	0.292533079646079
566	Nckap1	2865.86242437192	0.138802251024684	0.0354306084075926	3.91758022972417	8.94422819017333e-05	0.00445260954763146
567	Tfpi	1357.07526572639	0.172290070003847	0.0459421046542409	3.75015623033594	0.000176724430384915	0.00771284559891223
568	Tnks1bp1	2392.94244200761	-0.0954687107382199	0.0432633517054128	-2.20668780792302	0.0273358776033581	0.246516548590103
569	Aplnr	3399.73477058576	0.11988639026517	0.038123714346229	3.14466710080752	0.0016627592118959	0.0402834872074233
570	Fnbp4	2175.69193255479	0.123725041925156	0.0445361675195725	2.77808012714121	0.00546811321927459	0.0897129869034989
571	Spi1	1051.19071566758	-0.38434088476017	0.080692069275216	-4.76305649628714	1.90682426354308e-06	0.000192760210320391
572	Mybpc3	17.3810361772436	-0.727124526865465	0.326101685237505	-2.22974783566631	0.0257641882305221	0.23908927289416
573	Nr1h3	683.873502953617	-0.214004724972112	0.0603169363050909	-3.54800389545066	0.00038816248053815	0.0131975243382971
574	Creb3l1	1256.40242043009	-0.15670373528519	0.0638325516609514	-2.45491886518226	0.0140916389223382	0.169184365123189
575	Large2	20.4204829888975	-0.796968019604588	0.336740973945708	-2.36670937387347	0.0179470197186053	0.19538432271229
576	Tp53i11	1139.42131879217	0.249307270656035	0.0665683021687864	3.74513488452668	0.000180296881711052	0.00778687613443949
577	Cd82	2729.20282952196	-0.0786155397922211	0.0357254996616009	-2.20054416416519	0.0277683101252803	0.249290784158415
578	Prr5l	234.165195241969	0.231107530498395	0.100395243437529	2.30197689238337	0.021336475341763	0.21457323849048
579	Pamr1	201.778042683906	0.443043097960992	0.176163439433139	2.51495485888913	0.0119047625433985	0.150862890914757
580	Cd44	5323.8484882742	-0.129723708651469	0.0288773436822196	-4.49223135199041	7.04807975252896e-06	0.000546739390511713
581	Cat	2908.99879130525	-0.168612699353677	0.0569468465384796	-2.9608786017632	0.00306762828311684	0.0620218189802528
582	Fbxo3	1114.55474297013	0.13696390406227	0.0580230259407261	2.36050950190338	0.0182498507890364	0.19679710840383
583	Cd59	2703.66066117772	-0.155930923841649	0.0365740088520512	-4.26343539403678	2.01307723433603e-05	0.00133828883527079
584	Ccdc73	12.2085475780092	-1.02316032332476	0.424383050443316	-2.41093588034666	0.0159116455222062	0.183190270493412
585	Immp1l	218.919426080651	0.272354995536883	0.134296558201972	2.02801173152391	0.0425590506862122	0.312201928058525
586	Lgr4	430.162966427467	0.264450280477789	0.106324751196146	2.48719397414754	0.0128755174831113	0.159126658453302
587	Aven	166.556751888059	0.257733154754423	0.116328641447604	2.21556060095922	0.0267216096788077	0.244271642326921
588	Plcb2	581.98220675125	-0.325233767842911	0.12828384521848	-2.53526675388477	0.0112361727390345	0.145152821640882
589	Dll4	492.59290223104	0.194222978259998	0.0779634123583753	2.49120673896636	0.012731001705422	0.158138829980157
590	Ltk	8.72723228800728	1.48023159769674	0.647139769861424	2.28734450675735	0.022175722610087	0.219728596390359
591	Tmem87a	794.969005179222	0.128931644657656	0.0627843232271599	2.05356429806798	0.0400178805817793	0.30384057535446
592	Stard9	928.663113704636	0.267881455596333	0.0858814142419175	3.11920172671753	0.00181341760744493	0.0427410226651475
593	Epb42	76.0755992073722	-0.840502816020405	0.235589185786111	-3.56766297746574	0.000360179354399343	0.0126498155676956
594	Zscan29	81.1186276791888	0.400471408219199	0.175070716015306	2.28748369421295	0.0221676061131995	0.219728596390359
595	Tubgcp4	418.756436770135	0.176286558272357	0.0764655845205501	2.30543661410161	0.0211421328877916	0.213611779310749
596	Map1a	1456.41909306061	-0.131034463030617	0.0518835889916053	-2.52554739518536	0.0115518198493506	0.147915129160756
597	B2m	37183.3877015784	0.196387847739852	0.0875274270109336	2.24372924518071	0.0248498272526853	0.233863509716084
598	Myef2	746.723718428395	0.154811931311033	0.0750219541351636	2.06355503659789	0.0390599244778469	0.300808478629395
599	Fbn1	23129.237310572	0.264668564341248	0.0773242645024453	3.42283972623986	0.000619706050607845	0.0190736454107638
600	Mal	196.035180959211	0.317943838190177	0.140260905924093	2.26680297047448	0.0234022645940891	0.226372995286649
601	Mall	399.045299865994	0.175875821154133	0.0772399162024849	2.27700688712652	0.0227858143516001	0.222882352476954
602	Anapc1	1546.77557316631	0.161231783065901	0.081293235839951	1.98333577695606	0.0473299356358279	0.331433992752204
603	Fbln7	149.933179326984	0.306085646587591	0.141244485682353	2.16706262980031	0.0302300789134618	0.262382625555819
604	Il1b	231.201611143623	0.283951485213689	0.143849553132315	1.97394763508584	0.048387697515571	0.334589098355182
605	Spef1	214.231334774906	0.292928783020821	0.124714365794577	2.34879743928872	0.0188341497198305	0.200176587435617
606	Cdc25b	1113.76781190231	-0.502026379607604	0.0510025506643864	-9.84316221577041	7.33677976205584e-23	1.46552175747065e-19
607	Smox	519.049543485508	-0.218856764367945	0.0897760711839226	-2.43780732974578	0.0147766474994527	0.174911723734262
608	Prnp	2556.7742088962	0.144312778583808	0.0571784284141293	2.52390250285625	0.0116060112061322	0.148195545492326
609	Rassf2	835.817242091776	0.201032878829859	0.0559483054673982	3.59318976956333	0.000326654507431584	0.0118098168071419
610	Plcb4	1307.20257041267	0.168319563681624	0.0534572561613984	3.14867570406967	0.00164012093151049	0.0401704743631777
611	Ankef1	638.154559542941	-0.407856543277902	0.113634258667022	-3.58920406629332	0.000331689126794871	0.011916463242971
612	Flrt3	274.905065433926	0.284730940959683	0.105652414888459	2.69497806803833	0.00703932642849261	0.106123958299494
613	Naa20	931.740975146766	-0.118478985633357	0.0583644826771645	-2.02998433634215	0.0423581314870652	0.3119276226559
614	Thbd	2106.1904564809	0.115921938244911	0.0549049488854227	2.11132039275404	0.034744782378281	0.282699400409842
615	Cst7	338.411562608189	-0.377850667147837	0.10951994465799	-3.45006261944153	0.000560456534487658	0.0175266055207686
616	Abhd12	2049.35566480971	-0.322202112909054	0.0580888967404139	-5.54670739141254	2.91099295905298e-08	4.51627839666666e-06
617	Fkbp1a	6867.48993907269	-0.0822565873469647	0.0295900431663999	-2.77987385433654	0.00543800181567616	0.0894025401383797
618	Fam110a	206.679939201138	-0.247230124323415	0.105233270117257	-2.3493532420682	0.018806056036865	0.20008040976638
619	Defb21	1.89306214199074	-2.33598909347742	1.16235018780596	-2.00971197663487	0.0444616816322301	NA
620	Hm13	2142.93574969156	-0.111637741164035	0.0470406612586509	-2.37321793905491	0.0176338556486656	0.193946722475092
621	Cox4i2	60.343780763394	-0.398212908404034	0.193145151464192	-2.06172873295171	0.0392335694222266	0.301277963393128
622	Bcl2l1	919.224588922511	-0.258832609930243	0.056516108551934	-4.57980240611216	4.65415413622707e-06	0.000387361370296399
623	Mylk2	18.8778383139628	-0.687037707877794	0.340005900064245	-2.02066407597037	0.0433145510104604	0.31562541046382
624	Hck	1176.14422584609	-0.224192974707956	0.0565025553847375	-3.96783779390826	7.25276693234437e-05	0.00373868437351171
625	AABR07054368.1	2433.86880156387	0.593761664857532	0.0964418555127234	6.15668022665945	7.42856281546254e-10	1.81728116033122e-07
626	Ncoa6	1081.12309777888	0.125575100484371	0.0615702700080326	2.03954116926867	0.0413960467463202	0.308140398092722
627	Myh7b	285.38558624118	-0.196793516940079	0.0987337752798212	-1.99317322144673	0.0462424823259767	0.327405789795794
628	Epb41l1	586.024392970021	0.216399113732568	0.098111156803813	2.20565245362756	0.0274083433839569	0.246752297056693
629	Samhd1	729.628294380495	-0.195218743266274	0.0897015616137083	-2.17631376482569	0.0295318069813085	0.259174544132524
630	Blcap	630.170799608845	-0.155914972399697	0.0736522548345796	-2.11690698064678	0.034267743113368	0.280819761513652
631	Nnat	436.088989836635	-0.514659018541357	0.0791914679845921	-6.498920043274	8.0898641221468e-11	2.48607747445973e-08
632	Mafb	1558.65403051967	-0.164360410873378	0.0707802983242214	-2.32212091167653	0.0202264259737869	0.207962219930933
633	Plcg1	4500.46893405086	0.176245620684295	0.0352462179674282	5.00041226684712	5.72078556035235e-07	6.6245038590167e-05
634	Zhx3	369.699472399885	0.241918036644381	0.0828535619532807	2.91982663075842	0.0035022616279523	0.0674266148222544
635	Lpin3	762.440005431776	0.163977134998703	0.0613616471136561	2.67230660700778	0.00753317826938844	0.111457742933091
636	Ift52	645.851042652778	0.142882784861232	0.0613921257359216	2.32737966226878	0.0199450672304953	0.206459365662469
637	Fitm2	585.647727341519	-0.292123326037451	0.0710253169472526	-4.11294646181443	3.90641005332228e-05	0.00229501590632684
638	Ttpal	1031.18173505534	-0.227113120266667	0.058946588796127	-3.85286281878265	0.000116744803829806	0.00553585152878425
639	Ube2c	234.418524411762	-0.320303976899982	0.100558848148472	-3.185239119158	0.00144634444747909	0.0361307091465381
640	Tnnc2	10.2273575465103	-0.901996382382102	0.441478465582705	-2.04312656834023	0.0410399104809106	0.306650819494339
641	Ctsa	15937.3356420333	-0.153276069448657	0.0448350408190561	-3.41866688751872	0.000629287143345708	0.0192651002771992
642	Pltp	7018.52151842248	-0.117897303664081	0.0314097721677951	-3.75352304481096	0.000174366494038423	0.0076548806998187
643	Mmp9	362.071261112297	-0.971028785725452	0.200719501114012	-4.83774013155749	1.31323681585189e-06	0.000140842445082639
644	Ocstamp	87.8356673850056	-0.712241644539188	0.18556615177162	-3.83820884218021	0.000123935055098646	0.00575721564091966
645	Slc13a3	87.9542762263697	0.419558545533101	0.177193650237446	2.36779672957173	0.0178943642852112	0.19538432271229
646	Snai1	749.34590771882	-0.232290892149322	0.0624436405544284	-3.72000879652185	0.000199215839324502	0.00816274131386035
647	Ripor3	65.4390777258142	-0.42830441591961	0.215318606059277	-1.98916584013969	0.0466829010180357	0.328920969254061
648	Dok5	78.3248218271051	-0.420012772024023	0.205339472246418	-2.04545559326258	0.0408099629112196	0.305739900291275
649	Cass4	283.154967655616	-0.319581617611562	0.086317429070827	-3.70239963182096	0.000213569859804821	0.00852681244146996
650	Rbm38	287.151442333551	-0.843497092834615	0.113497296178171	-7.4318694915029	1.07073420110119e-13	4.38726475220437e-11
651	Pck1	2055.39968769763	-0.258981988731796	0.0516991817155478	-5.00940208602782	5.45993958735112e-07	6.36860106612196e-05
652	Pmepa1	1644.35184714064	-0.227473423558577	0.052628221258333	-4.32227079159662	1.54431483732866e-05	0.0010591481159018
653	Gnas	131.410409893119	0.38582482880522	0.147659919324348	2.61292861712678	0.00897700497329251	0.124958658077713
654	Ctsz	5921.78176457779	-0.230773039527343	0.0644550084730265	-3.58037404686586	0.000343102700810559	0.0121569427027777
655	Tubb1	35.7287969290149	-0.634506511582795	0.253828237976761	-2.49974753258495	0.0124281840946034	0.155279422855169
656	Lama5	2219.02751125094	0.16595159770982	0.0476524000685766	3.48254437281225	0.000496672901064337	0.016131774306927
657	Gata5	0.85652336883383	-3.87120816739436	1.75875711212973	-2.20110448492037	0.027728627865109	NA
658	Slco4a1	172.221990995017	-0.304388917666481	0.11902755655945	-2.55729787676898	0.0105488842467832	0.139661284394031
659	Col9a3	21.2605061095277	0.702972729746231	0.326841751320589	2.15080456185877	0.0314916288906404	0.268222071604686
660	Slc17a9	361.497546743877	-0.247857225252215	0.0977580506899877	-2.53541497096975	0.0112314191020905	0.145152821640882
661	Lime1	320.157769682561	0.225788928598515	0.0878742157128044	2.5694559748499	0.0101858333404069	0.136021068108837
662	Zbtb46	262.912997600648	0.215149702565149	0.109067151356419	1.97263520582897	0.0485371389291351	0.335332243877034
663	Pcmtd2	1221.58080665556	0.162807372672229	0.0574301722855024	2.83487522661199	0.00458435866873403	0.07937639221398
664	Pi15	726.598374273037	0.373219606044295	0.0669406587128017	5.57537994428072	2.46990195975883e-08	3.90782508088575e-06
665	Adhfe1	129.340422065334	-0.509337009082718	0.196838367147131	-2.58759009467907	0.00966499170138781	0.131668002888472
666	Pcmtd1	2078.95085621095	0.115779079863179	0.0432899996627709	2.67449944017321	0.00748409011822129	0.111045273991807
667	Atp6v1h	1119.42960884813	-0.150317829829762	0.0620662129247687	-2.42189466291369	0.0154398253349838	0.17960226708303
668	Lyn	3150.66617895982	-0.130901041370361	0.0367323977729313	-3.56363998287158	0.000365747505922247	0.0127046209987109
669	Car8	59.8311632039175	0.919690871555986	0.255009937613959	3.60649032018602	0.00031036643099462	0.0112976208822187
670	Clvs1	4.36501828066173	1.64633591129115	0.83350249687636	1.97520213491978	0.0482452137478289	NA
671	Cdh17	29.6394232549658	-0.528124082690379	0.269061089558187	-1.96284079410214	0.0496646760327785	0.338873408626729
672	Triqk	148.025507510036	0.331482066429873	0.128026625397568	2.58916506937915	0.00962089634539745	0.131403353503804
673	Runx1t1	334.095378904582	0.207565981344262	0.0876870538810148	2.36712230776866	0.0179270073422212	0.19538432271229
674	Maged2	1782.30859000229	0.110193946510666	0.0464267142513875	2.37350302056692	0.0176202489281542	0.193946722475092
675	Atp6v0d2	133.876109757829	-0.618960557147321	0.25145300053947	-2.46153577733969	0.0138343599055926	0.166675754778906
676	Ggh	343.683705721189	-0.223480819643127	0.0910819154026053	-2.45362450553752	0.0141424571760083	0.169560375007073
677	Ccnc	903.471031560631	0.155473244293027	0.0586349408721512	2.65154602324958	0.00801241923819062	0.115849373091302
678	Pnisr	3003.50371640262	0.13038447694549	0.0638935828587995	2.04065058041323	0.0412855707937599	0.307732657445211
679	Akirin2	894.938943489408	0.144872964668979	0.064377352487685	2.25037158365114	0.0244253672969301	0.230957023316534
680	Zfp292	986.75506782228	0.143288295726737	0.0654803744264633	2.1882632312626	0.0286504335625023	0.254493567720282
681	Aqp7	388.051073486732	-0.221803079462909	0.0831427625094943	-2.66773766913964	0.00763638570617766	0.111953617967632
682	Ccl21	1272.58977138915	-0.374734320886054	0.0678518364432363	-5.52283240262111	3.33577899647216e-08	5.12555272727164e-06
683	Fancg	91.8125285119443	-0.320295409072392	0.148138420776769	-2.16213597656106	0.0306076966795932	0.263529629816756
684	Unc13b	432.077537132184	0.207760288839747	0.0864978860599231	2.40191174956365	0.0163096425673899	0.185897352515614
685	Arhgef39	418.120008572216	0.189736120086042	0.0954381851764701	1.98805247328634	0.0468058868935453	0.329351859338994
686	Tln1	9949.60189384732	-0.0821946240248755	0.028865834105181	-2.84747094871313	0.00440681161588338	0.0773855490349631
687	Gba2	975.871192066017	0.15364106026408	0.0658386257136302	2.33360065764971	0.0196166421317746	0.20512518813268
688	Clta	3015.40353578764	-0.187560033047181	0.0705416542187258	-2.6588550428038	0.00784066895176968	0.114111010791693
689	Gne	596.681893476416	0.156269123234616	0.0755251300723744	2.06910101425666	0.0385366085861146	0.29908450957072
690	Frmpd1	8.00440252808111	1.65626224972343	0.621994848298251	2.66282309934702	0.00774881387585067	0.113067062727058
691	Slc25a51	105.678155872969	0.591852220072442	0.182979819856922	3.23452182068619	0.00121846609560968	0.0320775753012236
692	Tdrd7	949.826131821761	0.166994418466348	0.0553571315092957	3.01667398424187	0.00255564509757306	0.0540916670983014
693	Hemgn	84.3887123839774	-1.17959894302412	0.198964582718786	-5.92868804540633	3.05364579287168e-09	6.33730646364799e-07
694	Tbc1d2	176.614905289427	-0.338126357577768	0.155868411065563	-2.16930650197969	0.030059421934328	0.261770878752349
695	Tgfbr1	4313.54616101284	-0.380344077350306	0.118032310393788	-3.22237255274742	0.00127133710568928	0.0329804658261603
696	Baat	9.74525499995003	2.15084678271231	1.07824665454118	1.99476323311901	0.0460687091345506	0.326464732580984
697	Rnf20	1016.1522733011	0.123430896519369	0.0602495461709231	2.04866101678518	0.0404952736542535	0.305242675941024
698	Tmem38b	320.359153967332	-0.237133813589481	0.103852844331931	-2.28336368748421	0.0224089543813606	0.221131690988446
699	Ctnnal1	1446.6381478878	0.350092556496491	0.0567056596876173	6.17385563319598	6.66443992621431e-10	1.6904404765223e-07
700	Svep1	1451.36025277302	-0.131282040353495	0.0541704192674264	-2.42350054012665	0.0153717304041854	0.179168673857682
701	AABR07048397.1	47.4249682473679	0.562066789973246	0.286408034210264	1.96246865603152	0.049707946347251	0.338928725252579
702	Slc31a2	687.168752877217	-0.140995955498305	0.0623995448447485	-2.25956705051466	0.0238481345046482	0.227796560478298
703	Ambp	14.7969536588814	5.81256738156955	2.73096475726667	2.12839340606766	0.0333044794034499	0.276527196869563
704	Orm1	5.60803363323747	2.4112646306448	1.11974260484073	2.15340973918535	0.0312864908535593	NA
705	Tmem268	568.03777373657	0.198842927649738	0.0959593613211612	2.07215768125261	0.0382507385284921	0.298309773000554
706	Tnc	14743.0209391809	0.183241175770993	0.0477957636361128	3.83383718201632	0.000126159664633421	0.00581651800896096
707	Brinp1	132.873838540022	0.856378115607418	0.146243901637276	5.85582103608988	4.7465914488427e-09	9.60133308259574e-07
708	Lurap1l	166.013834626991	0.310539133778259	0.147871684491041	2.10005813382801	0.0357237275681687	0.287011144564774
709	AABR07048992.1	247.119027139246	0.377608259398566	0.128717271027484	2.93362542869587	0.00335028255940694	0.0654379265005726
710	Psip1	1069.42220706026	0.180593498700235	0.0528258642857059	3.41865677243831	0.000629310534712015	0.0192651002771992
711	Plin2	4522.82474975614	-0.448053405110827	0.0490211773111897	-9.13999682762726	6.24541622228767e-20	7.12869651658264e-17
712	Cdkn2b	181.754955213574	-0.319356904727167	0.123993913850092	-2.57558532359313	0.0100070579924263	0.134523920950564
713	Elavl2	39.3986007426056	0.767687391356605	0.327176331507109	2.34640258914916	0.0189556203792923	0.200817203088466
714	Tek	2287.36462233986	0.146856219658134	0.0548036322669781	2.67968040772769	0.00736924810124725	0.109953860558292
715	Atg4c	446.597309228652	-0.214369894269313	0.108372593111444	-1.97808217109715	0.0479194375336108	0.333259863749658
716	Ror1	604.256476504792	0.187576789017823	0.0681906154151133	2.75077131766507	0.00594551328780719	0.0944426464603965
717	Jak1	5661.10773527764	0.0964703507125873	0.0317424591597458	3.03915806356069	0.00237240345727073	0.0519328866399811
718	Pde4b	615.604955836614	0.372534720390462	0.0978734611466858	3.80628942744891	0.000141067290439218	0.00640413437846224
719	Mier1	2754.93336597124	0.129381941845929	0.042213459180145	3.06494526529546	0.00217709836203612	0.0487974521684907
720	Dab1	45.0421566582168	0.54702884600128	0.23817243542215	2.29677647218788	0.0216315243944773	0.216529034423258
721	Usp24	1779.24169385355	0.113911105205993	0.0481361918519793	2.36643367128571	0.0179603922269077	0.19538432271229
722	Mrpl37	624.283041150584	-0.137032398214413	0.0637391701127195	-2.14989304021497	0.0315636762829389	0.268224893352923
723	Ldlrad1	161.614155192974	0.334947282120203	0.170729485345744	1.96185961342238	0.0497788309241429	0.338928725252579
724	Yipf1	685.545787872179	-0.215571649841054	0.062134700565274	-3.46942445815107	0.000521574720248693	0.0166969061701439
725	Faf1	681.333082987249	0.140877004011794	0.0681094171847875	2.06839244607807	0.0386031349609546	0.299310090575476
726	Skint10	2.35416236451456	3.09206782746171	1.47230582477822	2.10015322592878	0.0357153644393384	NA
727	Nsun4	4.35673702466418	2.01515029224857	0.935701414777517	2.15362535572067	0.031269564170241	NA
728	Cyp4b1	384.244381381701	-0.540227482232785	0.145690065902795	-3.70805983843282	0.000208853309718734	0.00844930604887437
729	Akr1a1	8607.94473142729	-0.0919176748324352	0.0383912643011334	-2.39423411824761	0.0166551139371113	0.188490595407251
730	Prdx1	6907.44553214828	-0.0733506754123435	0.0356728848351113	-2.05620251211496	0.0397630002500906	0.303154935112809
731	Hpdl	8.88491361166717	-1.0363964720216	0.489286589347372	-2.11817878230421	0.0341599294113014	0.280511650561457
732	Plk3	507.081458516759	-0.189184914181362	0.0930407721296527	-2.03335494591266	0.0420166756838609	0.31006363622111
733	Atp6v0b	1778.54780694902	-0.170393668944458	0.0443457748376544	-3.84238790658755	0.000121843065605353	0.00572662408345158
734	Dph2	194.54441198234	-0.247098497000271	0.115031373062549	-2.14809656202148	0.0317060852936486	0.268626925723751
735	Slc2a1	1268.65999799804	-0.286404052461993	0.0536153625791124	-5.34182813814582	9.20138710538188e-08	1.289808473193e-05
736	Ppt1	3980.51623956635	-0.145650674933745	0.0381125460549555	-3.82159393717039	0.000132591888446723	0.00608855855568575
737	Cap1	9712.65667007587	-0.0661318788316159	0.0264386382204947	-2.50133453470958	0.0123726243718742	0.154871097774289
738	Rragc	2855.75785110268	-0.0957604538080117	0.0474886612060173	-2.01649091332728	0.0437486674458456	0.317320583640523
739	Meaf6	300.439224248728	-0.178861634978865	0.0857713192445039	-2.08533151354468	0.0370392187672007	0.292723400543951
740	Csf3r	395.879715341067	-0.207399110037215	0.101115453155453	-2.05111190787391	0.0402560499436753	0.304549998188623
741	RGD1563072	3.91901429093005	1.81763989122778	0.91093627265505	1.99535351241423	0.046004337341447	NA
742	Gja4	558.570383768706	0.228965497494652	0.0747660138016844	3.06242751020509	0.0021954964485879	0.0490685779698388
743	A3galt2	1239.17917369092	-0.138367084119443	0.0544908421017673	-2.53927226635675	0.011108333847868	0.144200791948766
744	S100pbp	514.911111877042	0.152100977770951	0.0728345641636598	2.08830765334408	0.0367700915298673	0.29189570921375
745	RGD1561149	913.678286517821	-0.336088302441726	0.106095259462989	-3.16779754479952	0.0015359844318673	0.0379954043672437
746	Bsdc1	891.146113888624	-0.180092824041236	0.0566440558317259	-3.17937727793086	0.00147591851899746	0.036679903473685
747	Lck	292.138262135268	0.439791261476202	0.119480406623949	3.68086512176338	0.000232443945953123	0.00912642323422828
748	Serinc2	212.207624524513	-0.559665883308584	0.138435663902286	-4.0427868623769	5.28196306063228e-05	0.00289060855167479
749	Laptm5	6334.57327293175	-0.204031966531409	0.0289929925228567	-7.03728552237441	1.96020925345544e-12	6.96092086004844e-10
750	Epb41	773.349934088145	-0.284698242065165	0.0624326354719115	-4.56008688265692	5.11324608575387e-06	0.000414865361847069
751	Atp5if1	1387.96066200475	-0.189967336201479	0.0454195441007989	-4.18250204757422	2.88318420211139e-05	0.00177889125674672
752	Ptafr	1605.47116239836	-0.157693087436185	0.0504036177904122	-3.12860652368055	0.00175637333999193	0.0417332036809643
753	Eya3	1082.18553832852	-0.134650075510678	0.0615651858047763	-2.18711393055249	0.0287342079356016	0.254812787353448
754	Fgr	865.132818739522	-0.202327310212919	0.0748993972474956	-2.7013209404657	0.00690646578174086	0.105210031641772
755	Trnp1	3.85185585739052	-2.14955062096582	1.01246386590358	-2.1230887277616	0.0337464174211138	NA
756	Nudc	376.911034109158	-0.20734250230379	0.0947044641421144	-2.18936355516093	0.0285704263591989	0.254065338464106
757	Pigv	201.979028396543	-0.27277195704247	0.129802938446082	-2.10143129506867	0.0356031231916117	0.286763058771147
758	Dhdds	780.120418485286	-0.141060068311065	0.0581264443108327	-2.42677958343268	0.0152335077724851	0.178077142797594
759	Cd52	45.934157705642	-0.65443820250377	0.22150535175544	-2.95450289267197	0.00313173217551984	0.0627918195292435
760	Ftl1	370.555919221683	0.440988759404566	0.16026202906349	2.75167338128398	0.00592916240793875	0.0943711152972945
761	Paqr7	382.321138826616	-0.379560249063177	0.0856901776641661	-4.42944873507833	9.44742663619241e-06	0.000695713721872602
762	Rhd	71.7512186205744	-0.915755879113101	0.210297845416911	-4.35456615020298	1.3333071508205e-05	0.000942754348235029
763	Hmgcl	445.599613167306	-0.179228682077494	0.0755166533325945	-2.37336632607546	0.0176267721018658	0.193946722475092
764	Gale	485.104520019839	-0.231739242301256	0.0813456418354005	-2.84882185538804	0.00438814435039227	0.0772228555611889
765	E2f2	371.134541200626	-0.285872888511835	0.0880558312389669	-3.24649582531371	0.00116835161567752	0.0310653224933889
766	Kdm1a	1152.63907695666	0.12007912182887	0.051411738066674	2.33563630300037	0.0195102048546281	0.204738313127129
767	C1qb	4916.07887299206	0.376980124508838	0.0811577214664008	4.64503090645426	3.40025547206786e-06	0.000301128349655566
768	C1qc	6552.94041629212	0.356515895056105	0.109540463771488	3.25465022496007	0.00113532097784725	0.0302878618130202
769	C1qa	7064.96627115549	0.325312313605431	0.0901991517764465	3.60660058546559	0.000310234633320399	0.0112976208822187
770	Ddost	3096.0682938313	-0.0864342532719035	0.0384052091150655	-2.25058671111355	0.0244117258713767	0.230957023316534
771	Pink1	1178.35251734117	-0.121983338864052	0.0532506079901838	-2.29074077213425	0.0219784109971185	0.218975461421493
772	Padi4	7.38731596322696	-1.43508881528449	0.531779082676319	-2.69865600591513	0.00696200983222472	0.10555305229502
773	Padi3	22.112341238396	-0.689174578720111	0.314191599895664	-2.19348505481677	0.0282724502041824	0.253105744685061
774	Tmem82	36.6964916591754	-0.711540520893451	0.272771195720832	-2.60856179851805	0.00909235924472715	0.126234492381182
775	Agmat	58.4584658353909	-0.522183079072108	0.234659822550918	-2.22527688547451	0.0260626561709317	0.240740604399705
776	Efhd2	2351.19046141956	-0.15571981323221	0.0429212743192241	-3.62803331685947	0.0002855884140324	0.0106132624563669
777	Tnfrsf1b	1568.45194742341	-0.122880630183423	0.0512134032547446	-2.39938419191149	0.0164226737051472	0.186739803807086
778	Tardbp	2508.03523359908	0.104260681652489	0.0381168228864634	2.73529307421674	0.00623247581129708	0.0981231167138201
779	Car6	76.2171250340488	-0.384071281047919	0.172644102288746	-2.2246417685648	0.0261052962997973	0.240891050853747
780	Eno1	8854.75208651734	-0.19638739710928	0.0321523884867467	-6.108018917171	1.00875399650353e-09	2.37057189178331e-07
781	Errfi1	4649.61148965514	0.223496103928193	0.0758199870179547	2.94772015557411	0.00320126714694981	0.063706412214518
782	Gpr153	579.728792525535	-0.166484110139057	0.0711397688268176	-2.34023968428047	0.0192713677060664	0.202974996202081
783	Lrrc47	696.578721079463	0.142725120459953	0.0623466086418313	2.28922027306857	0.0220665572634299	0.219560662172088
784	Tnfrsf14	278.04470404501	0.552333833787751	0.120980208252361	4.56548919667588	4.98330861477302e-06	0.000410480781773571
785	C1qtnf12	24.0413230545643	0.641167257789364	0.317672491336412	2.01832791719562	0.0435571210805729	0.316689068520552
786	Tnfrsf18	29.2263567825154	1.08730479263923	0.38580383611134	2.81828403677521	0.00482810783880043	0.0822528393006725
787	Plekhn1	194.726867016073	-0.2769779361314	0.137795064915057	-2.01007152398485	0.0444236194149029	0.319626041535411
788	Samd11	148.492991217513	-0.479938602570671	0.12447800782716	-3.85560960484744	0.000115441592570235	0.00551044295048672
789	LOC102555453	1936.28440421986	0.200807787652696	0.0886499758084467	2.2651758877701	0.0235018881852285	0.22665067785151
790	Timp1	3215.81088377057	-0.142740457854449	0.0662665709838971	-2.15403416436223	0.0312374927745601	0.266961128269925
791	Chst7	149.203046761069	0.46426244894893	0.129611862319411	3.5819441264166	0.000341046744235419	0.0121379219886013
792	Maoa	1078.97018854839	0.150289678216269	0.0644205186811428	2.33294734803589	0.0196509089023851	0.20512518813268
793	Atp6ap2	2712.35414924543	-0.133261711061892	0.0508394351014594	-2.62122721851538	0.00876138460888855	0.122717946387268
794	Mid1ip1	596.081375726858	-0.180261124907938	0.0897552532340115	-2.00836294715762	0.0446047372976364	0.320064527173879
795	Tspan7	1201.74456208362	0.209166163837483	0.0571160665546335	3.66212480051315	0.000250131943991261	0.00959334759973928
796	Cybb	14014.2910188633	-0.11290411852263	0.0405762969533756	-2.78251410305784	0.00539395209398576	0.0888963800459574
797	Porcn	249.648757046777	-0.243620711479477	0.0963266466498158	-2.52911027168974	0.0114352093302497	0.146774815339269
798	Tfe3	482.290151030385	-0.157459454581202	0.0728826132657806	-2.16045291909327	0.0307376245658197	0.264132130999165
799	Plp2	1816.7189241562	-0.185374983364143	0.0426058779222542	-4.35092509306835	1.35564362293779e-05	0.00095432533456149
800	Shroom4	792.55857514431	0.196400542577288	0.0896064946573552	2.19181146777699	0.0283931227232777	0.253325188805508
801	Ubqln2	748.898399686783	0.168663394173511	0.0752864919456269	2.24028759761209	0.025072257895185	0.234661560979979
802	Tspyl2	615.798365638639	-0.213943868758388	0.0850504874615637	-2.5154925638148	0.0118866184786367	0.150752510546519
803	Pfkfb1	164.312289889975	-0.321792834902342	0.129656405677673	-2.48188921496344	0.0130687899426935	0.160398819726761
804	Alas2	1438.39749700304	-0.826592403535037	0.0577371959150557	-14.3164625582292	1.72692415911405e-46	1.37981240313213e-42
805	Shroom2	203.762564542518	0.333465605907394	0.122450366802723	2.72327159660235	0.00646388940911031	0.100577363931434
806	Tlr7	1337.38269534338	0.263000449886166	0.0765714034030545	3.43470849687567	0.00059319155094679	0.018370544542887
807	Trappc2	325.510695916184	0.209577466536937	0.0934208929338613	2.24336826544048	0.0248730765520344	0.2339445340209
808	Ap1s2	1385.85929031589	0.189236452615052	0.0685622188620617	2.76006896736774	0.00577891603523413	0.0929980646959128
809	Rbbp7	3084.31322988558	0.1201891371509	0.0478698368416353	2.51074883644401	0.012047537984381	0.152551233748343
810	Nhs	115.320674374424	0.334221927744573	0.150605836418385	2.21918310533532	0.026474269976787	0.242896446847556
811	Map7d2	148.347893561832	0.312072844786733	0.131045022624246	2.38141700109862	0.0172461767013728	0.19165083705698
812	LOC317456	47.525497874387	0.551890066679139	0.261162419643349	2.11320628531784	0.0345831155745507	0.282246265005782
813	Tmem47	2040.72128056577	0.180445885538758	0.0482861264263108	3.73701306966786	0.000186219247687975	0.00789332514072635
814	Dmd	627.183437520418	0.247482150303534	0.0735348119405567	3.36551007301944	0.000764022775177568	0.0225201238524765
815	Amer1	91.2735831810942	0.483277727382781	0.174808404899665	2.76461379337091	0.00569902256495553	0.0920832968533764
816	Las1l	855.506286084994	0.112266961159993	0.0571427275260352	1.96467627676404	0.0494517173834023	0.338012747294749
817	Efnb1	893.14588583472	-0.220056697054801	0.0635164126306705	-3.46456432189216	0.00053109111616023	0.0169397924875059
818	Zmym3	772.419109027088	0.18647636500024	0.0683152832625705	2.72964344279327	0.00634028592169184	0.0993311461065055
819	Ogt	4125.06663421558	0.161078092111971	0.0432888787614278	3.7210040250684	0.000198432275212806	0.00815153665270088
820	Hdac8	144.939337368627	0.317542706713669	0.132082361049262	2.40412651765997	0.0162111617162107	0.185303550947817
821	Phka1	297.691555260995	0.246363312931102	0.0897694272937809	2.74440107682596	0.0060621422137424	0.0961041989837337
822	Pgk1	6161.97542158028	-0.0948312947513293	0.0466092323189564	-2.03460323273251	0.0418908118386343	0.309627739676862
823	Lpar4	328.993294810795	0.20052532559628	0.0843261926265523	2.37797200787101	0.0174081473606769	0.192583578221546
824	P2ry10	124.228822335782	0.618172619117348	0.178051478735495	3.47187579405434	0.000516835400153725	0.0165843969768203
825	Gpr174	46.9510971562384	0.884670467435503	0.342217387361212	2.5851125632659	0.00973472106044954	0.132279628015292
826	Klhl4	327.193181091185	0.32121971300727	0.0911802250733718	3.52290984968273	0.000426836520356583	0.0142482814222013
827	Nap1l3	83.2258841832122	0.547251976698256	0.192729967990243	2.83947526378441	0.00451877984465075	0.0784892412146946
828	Tspan6	1042.20744105124	0.177800682107012	0.06542296370661	2.71771060241724	0.00657353060354862	0.101297028972716
829	Cstf2	457.693321064279	0.170016151142764	0.0797624471103127	2.13153128197822	0.0330453981601374	0.275712517307581
830	Drp2	97.6722105651104	0.562760780450359	0.216453672644454	2.59991329126001	0.00932473183726747	0.128345576881597
831	Armcx4	1377.95492308812	0.104085717684659	0.0481317343625028	2.16251749626847	0.0305783099640713	0.263438146761411
832	Armcx2	1098.29006311667	0.120888390840019	0.0602931568191607	2.00501014074621	0.0449619629391192	0.321435501009935
833	Bex3	296.390534474939	0.244709774926547	0.112791969732488	2.1695673504677	0.0300396370129205	0.261770878752349
834	Plp1	392.046548176549	0.295065375442932	0.120564716705902	2.44736091540526	0.0143906654901674	0.171742221458458
835	Rnf128	459.488426118035	-0.336606230081508	0.1010829485088	-3.33000011423494	0.000868459484464078	0.0248264446542683
836	Col4a5	1466.83534031507	0.276021654173097	0.0733512666965401	3.76301141894414	0.000167879533186346	0.00741081475225913
837	Dcx	37.7794879760156	0.846397569180477	0.295500048994292	2.86428909931188	0.00417946368005859	0.0747904026957853
838	Rtl4	1.31918240927482	3.31827080191453	1.58870838441218	2.08865946354421	0.036738388295578	NA
839	Il13ra2	182.177822421652	0.250917158595676	0.119832788749578	2.09389401026152	0.0362694229685174	0.289072840232597
840	Pls3	4964.83970527097	0.145598983246691	0.0367110070949898	3.96608523623319	7.30627435667608e-05	0.00375415640577761
841	Lonrf3	135.942632794703	-0.473598862466681	0.178760951594173	-2.64934180671546	0.0080648718854283	0.116314668528109
842	Slc25a5	4511.16674143996	-0.120679409524417	0.0509323222636885	-2.36940716937334	0.0178166270673217	0.195084205259501
843	Upf3b	594.208489940617	0.171108218953128	0.0732239330322422	2.33677995523384	0.0194506286160488	0.204353086972031
844	Rhox5	11.4694249009467	-0.930890758900832	0.424799361977583	-2.19136571808212	0.0284253378453125	0.253325188805508
845	Stag2	2317.88005497601	0.146023261240484	0.0476433651004692	3.06492333051105	0.00217725803480187	0.0487974521684907
846	Zfp280c	274.981624486069	0.203750979190587	0.0929274794518819	2.1925804981732	0.0283376174726098	0.253121926893407
847	Rbmx2	145.751835313181	-0.277064175077293	0.12506595622209	-2.21534447460096	0.0267364293718904	0.244271642326921
848	RGD1560171	4.73534834500168	1.75342445909378	0.836710096304943	2.09561766594811	0.036116120824791	NA
849	Fmr1	946.009454379731	0.160659540884241	0.0603065762222518	2.66404679138394	0.00772068226174546	0.112878776342811
850	G6pd	4745.07423226515	-0.128535754522879	0.0509358269215038	-2.52348420142393	0.0116198281674886	0.148195545492326
851	Atp6ap1	4163.51014512131	-0.172788104865955	0.0407916956411879	-4.23586473055287	2.27673813646735e-05	0.00147296661622462
852	Flna	35076.5281697475	0.0651692694333329	0.0220322435337848	2.95790437017459	0.00309738198383972	0.0624163481737185
853	Arhgap4	777.572734073415	0.180582049885114	0.0617904607907374	2.9224907465358	0.00347243939094005	0.0670164027381908
854	Abcd1	775.978565815818	-0.184523635782004	0.0648856662387497	-2.843827404084	0.00445751868046946	0.0781043295108574
855	Bcap31	2056.52052097312	-0.107430345749865	0.043646664738257	-2.46136437673095	0.0138409716265086	0.166675754778906
856	Slc6a8	913.169661604274	-0.199770267457839	0.0557943740937819	-3.5804733129913	0.000342972373188915	0.0121569427027777
857	Slc9a6	510.786584441038	0.179468044690467	0.0749314873276494	2.39509518749729	0.0166160509919208	0.188315244575102
858	Fhl1	6196.17084739717	0.319360675147491	0.0942348513024574	3.38898688471919	0.000701513657340774	0.0211912821253413
859	Crim1	1341.22217973871	0.160280631807669	0.0779706367705259	2.05565374923624	0.039815902976787	0.303413509570366
860	Prkd3	844.70310613186	0.175071931101649	0.0702574937466118	2.49186131991922	0.0127075643040718	0.15802869850511
861	Arhgef33	16.5281887974549	-0.888005129075352	0.356343708616683	-2.49199047886257	0.0127029442561769	0.15802869850511
862	Zfp36l2	229.276096904806	0.426426338474806	0.180933323897445	2.35681481602863	0.0184324362730584	0.19781754979414
863	LOC100359600	191.097036422504	-0.333692556429662	0.113110913764151	-2.95013580321214	0.00317634280017172	0.0634873021756373
864	Socs5	1562.04032230099	0.111612540887674	0.0436094774614868	2.5593643259368	0.0104863779276766	0.138948855127921
865	Ttc7a	1380.35095216201	-0.141757086781769	0.0522429861143071	-2.71341853376463	0.00665929398943335	0.102421095236906
866	Nrxn1	107.871451360412	-0.459209579031611	0.148270635807796	-3.09710399857519	0.00195421301436892	0.0448276502164298
867	Fam98a	1391.73069946653	0.11002076742267	0.0525429770829065	2.09391955939365	0.0362671465823206	0.289072840232597
868	Wdr43	923.650340966511	0.163228666196663	0.0605303008731484	2.69664389309309	0.00700421289033471	0.105865370353923
869	Galnt14	25.3502618906555	0.850952301493876	0.41120313170104	2.06942077015247	0.038506619119102	0.298996974501093
870	Tcf23	114.088306823172	-0.329101354769093	0.158332905398647	-2.07854048999157	0.0376596056267265	0.296015985201716
871	Emilin1	4132.91122144148	-0.17013378817497	0.0706355109907701	-2.40861552197451	0.0160131575390752	0.183961364108139
872	Slc35f6	916.096072931461	-0.194414981320781	0.0733232224972503	-2.65147895440727	0.00801401072550732	0.115849373091302
873	Kcnk3	306.124945461717	-0.320332780819358	0.109688417291407	-2.92038839404836	0.00349595390105683	0.0673888339431702
874	Hadha	3229.0430689446	-0.127817632842911	0.0331514147178656	-3.85557098937407	0.000115459818197922	0.00551044295048672
875	Dnajc27	312.425982011512	0.201336455922674	0.0910286428545043	2.21179235028782	0.0269810159235848	0.244920706133778
876	Mfsd2b	3.27058416551922	-1.70996354877437	0.836030586445318	-2.04533611149909	0.0408217328686656	NA
877	Slc7a15	100.415717095903	-0.848904413952038	0.148436882852256	-5.71895877655272	1.07178791209485e-08	1.8416312726103e-06
878	Sdc1	3621.13317961298	-0.2325650459657	0.0561581578358248	-4.14125133245272	3.45416215051102e-05	0.00209081481686235
879	Trib2	443.545076868756	0.232317025755727	0.0902212771374242	2.57496937670106	0.0100248962020899	0.134523920950564
880	Rock2	4251.19133026215	0.117896977508258	0.0513398675638303	2.2964020575565	0.0216529034423258	0.216529034423258
881	Cys1	78.5433145870082	0.343265824831213	0.167548860271383	2.04875058102584	0.0404865104022991	0.305242675941024
882	Rrm2	352.328431555263	-0.209634340729668	0.105277929460592	-1.9912468055153	0.0464537604233386	0.328245589538497
883	Rsad2	1223.33423898715	-0.714873036792397	0.221630966378408	-3.22551062459313	0.00125748168354508	0.0326740769155291
884	Cmpk2	599.578667243117	-0.304896859989542	0.151679655672793	-2.01013681523165	0.0444167105369607	0.319626041535411
885	Lamb1	5493.30677570364	0.152672860032085	0.0569102973713207	2.68269306406792	0.00730319841339616	0.109274448170478
886	Prkar2b	1734.15095102217	-0.166372578378022	0.0710142243925295	-2.34280638563904	0.0191393122902021	0.202145545536966
887	Cdhr3	2.51246500668242	-2.65742372999435	1.11844174737168	-2.37600548820647	0.0175012025019232	NA
888	Twist1	328.089962771325	0.222873336020907	0.103063389234958	2.16248793752371	0.0305805858724917	0.263438146761411
889	Ahr	1636.26826677657	-0.192814416454933	0.0833479291280849	-2.31336781215794	0.0207024252281676	0.211119818217051
890	Tspan13	1052.73674461382	0.232786774960136	0.0604647628510397	3.84995762794318	0.000118138260562975	0.00558535326566967
891	Meox2	678.821565179092	0.325094875478585	0.0923627543556789	3.51976159379873	0.000431934858403614	0.014379831327687
892	Etv1	331.795144997713	0.237788912826239	0.0943103502279247	2.52134481795012	0.0116907228308561	0.148858765607235
893	Zfp277	505.736065864933	0.170290181507406	0.0720196640192946	2.36449563916021	0.0180546399075938	0.196000778344666
894	Nrcam	318.404212776796	-0.702619189811679	0.116458390814437	-6.03322083448003	1.60723533332744e-09	3.61741135585528e-07
895	Coch	20.2678038582252	-1.13004882367459	0.385125878993524	-2.93423237780807	0.0033437376712422	0.0654379265005726
896	Akap6	78.1384741970767	0.471630892921265	0.180299133101303	2.61582451789313	0.00890122911459893	0.124228507643049
897	Sptssa	998.97856454674	0.125771017260983	0.0606559792601234	2.07351391891002	0.0381244771122576	0.297765955158297
898	Cfl2	1414.58514648002	0.156326937691879	0.072489202164066	2.15655481126777	0.0310403687092026	0.26625072032907
899	Ralgapa1	711.748255129236	0.159289960269725	0.0800944650052487	1.98877613152527	0.0467259184398529	0.329078967240569
900	LOC100359668	103.883463795167	0.603390459182454	0.240653314912065	2.5073016733758	0.0121656831726181	0.152956425726544
901	Clec14a	1930.99555659377	0.280756524407175	0.0508819986070211	5.51779670793895	3.43276198873386e-08	5.22433681713972e-06
902	Sec23a	1325.32505606648	0.144187309750782	0.0600508668925654	2.40108623258914	0.0163464838824212	0.186051860713028
903	Klhl28	107.804202831001	-0.297021670762496	0.139333004870176	-2.13173950450036	0.0330282673046025	0.275712517307581
904	Fancm	354.847506184678	0.212803765517879	0.0953736299674406	2.23126419315829	0.0256636340352003	0.238707318757521
905	Sav1	1548.54077801524	0.112171392719426	0.0488444696435001	2.29650139592319	0.02164722943714	0.216529034423258
906	Frmd6	1697.06329791474	0.136491684720414	0.0433901686549303	3.14568228129957	0.00165699903139649	0.0402834872074233
907	Daam1	1458.14776031608	0.155794465544501	0.0525230415994197	2.9662117958192	0.00301492786466716	0.0612179762101413
908	AABR07064810.1	27.2026321688249	0.85659920307893	0.420814702194511	2.03557337377198	0.0417932137380523	0.309478941396699
909	Mnat1	423.072763261742	0.18526562529909	0.0815133496421259	2.27282556921628	0.0230366935474081	0.224604248253557
910	Sgpp1	917.424545533363	0.147083682374037	0.0684286426837967	2.14944614718867	0.0315990506777374	0.268306498315751
911	Ppp1r36	396.819709991571	0.21062094750277	0.0783278469715472	2.68896638483218	0.00716736363222711	0.107847900982099
912	Sptb	197.52683388991	-0.776172671144856	0.100827033819856	-7.69806114232829	1.38146270737426e-14	8.17621261623732e-12
913	Zfp36l1	6761.18663982268	-0.120118785661236	0.0457432511754024	-2.62593459307562	0.00864114201616899	0.121873420626273
914	Actn1	4093.70739844282	0.0976282148741084	0.0360561306845296	2.70767309249845	0.00677567275249476	0.103811362018088
915	Ccdc177	2.03152358505649	2.86789037943663	1.42444693358586	2.01333606174931	0.0440792870444734	NA
916	Smoc1	1581.84924302734	0.236075831097853	0.0832268631574077	2.83653404852422	0.00456061153123481	0.0791298287395572
917	Synj2bp	1496.71267033482	0.110407668477112	0.0519853217319791	2.12382389487442	0.0336848721382199	0.278039388826835
918	Ttc9	355.700930194189	-0.193241982947245	0.0985592346850768	-1.96066846059331	0.0499177105261654	0.339584935805927
919	Papln	322.951593975721	0.413286351481798	0.110567397916342	3.73786811727722	0.000185587247066576	0.00789332514072635
920	Npc2	7961.16181121007	-0.155757448653251	0.0294729706481301	-5.28475566690571	1.25872643313989e-07	1.64872527881766e-05
921	Ltbp2	2890.48572035361	0.107517276378614	0.0503765507959509	2.13427228898838	0.0328204982635827	0.275024416492948
922	Prox2	23.289265244743	0.707009258802633	0.351431269966559	2.01179951593354	0.0442410750053619	0.318975709693737
923	Tmed10	4264.55424567503	-0.0875533497622997	0.0370952150557874	-2.36023297426982	0.0182634613118198	0.19679710840383
924	Flvcr2	190.183313630221	-0.465585799893576	0.154699853796057	-3.00960723923737	0.00261585715022148	0.0546154841101665
925	Tgfb3	2869.65887926737	0.258461153720978	0.0883954187007288	2.92392023840085	0.00345653304038991	0.0668709418709816
926	Vash1	791.198882287674	0.183664352941753	0.0563652638359889	3.2584670139428	0.00112015897895835	0.0299834848974111
927	Lrrc74a	4.1314525512895	-1.81284247292916	0.760789687301127	-2.38284312102094	0.0171795137115284	NA
928	Irf2bpl	668.729914915834	-0.13002510791577	0.064207745993189	-2.02506887454923	0.0428602924418119	0.313681373912736
929	Gstz1	448.766032438715	0.177927427679078	0.0840195702564906	2.11769028496468	0.0342013061709844	0.280563076289698
930	Sptlc2	922.66169017923	-0.233095917817575	0.0586455359609473	-3.9746574738919	7.04806162942672e-05	0.00365675405318958
931	Tshr	238.154729530098	-0.288490750601349	0.104073061256816	-2.77200215999658	0.00557126668678065	0.0906218279947587
932	Flrt2	504.703720158761	0.34485623766519	0.134521812942854	2.56357114226292	0.0103601466583783	0.137571395045849
933	Ccdc88c	686.879719060286	0.334423179653687	0.0909774998186839	3.67588887714198	0.00023702268523625	0.00923810368311043
934	Fbln5	1350.27300572908	0.147564937926587	0.0581876535017263	2.53601802179923	0.0112120963910467	0.145076356541641
935	Lgmn	11290.4730841911	-0.077187876549142	0.0290474151852935	-2.65730620286729	0.00787678634139812	0.114532343708409
936	Serpina1	35.5577222435101	3.24009948879392	1.37708635591771	2.35286587138878	0.0186293525643051	0.198960994233585
937	Gsc	4.82282873733776	-1.42503984925686	0.658768378137953	-2.16318799831409	0.0305267229762531	NA
938	Glrx5	401.301828531152	-0.301935444258882	0.0934106881615279	-3.23234364505235	0.00122779306219996	0.0322169673792371
939	Eml1	694.656462498921	0.184130218657871	0.0772413344638214	2.38383010775292	0.0171335101542722	0.190929910924177
940	Evl	649.492637729544	0.162266721481094	0.075854611024407	2.13918072071958	0.0324210349559746	0.272965299576646
941	Tnfaip2	1074.28426523599	-0.12514462236633	0.0554903337938775	-2.25525084839438	0.0241175878877614	0.229677624819086
942	Ckb	3674.20354552539	-0.308799271886702	0.0530362864921214	-5.82241503527164	5.80032893437043e-09	1.14431180705234e-06
943	Ppp1r13b	545.124053272625	0.26655553491121	0.0849690957024078	3.13708805192871	0.00170634873750932	0.0410654410021068
944	Tmem179	320.875413210595	-0.400697900070214	0.105316472605879	-3.80470300756963	0.00014197443309199	0.00640890237516948
945	Pld4	1796.032231849	0.148412154708051	0.0509330017072183	2.91387017716291	0.00356978325783394	0.0679108767383171
946	Nudt14	148.408798303994	0.285606856416951	0.145087825598243	1.96851014369609	0.0490093701401247	0.336124349716392
947	Rapgef5	1573.02720214863	0.144506722496099	0.0625317482451579	2.31093367051814	0.0208365189080115	0.211946258529615
948	Sp4	100.068890453171	0.345538675602888	0.170887336573316	2.02202622225691	0.0431736429440264	0.315380734801501
949	Arl13b	629.050303360223	0.148352864715496	0.0714460652464284	2.0764315599999	0.0378540548672286	0.296603530183896
950	Pros1	2591.22285591084	0.109928198228184	0.0401442100811856	2.73833257662489	0.00617515934086843	0.0976053870099679
951	Esyt1	4678.85244482072	-0.157390833311364	0.0387618766658397	-4.06045441680253	4.89772989660111e-05	0.00272702870200996
952	Erbb3	687.934237619297	0.245598533430883	0.0701911722940313	3.49899460863923	0.000467016024096666	0.0152304409491117
953	Rab5b	3491.44957540986	-0.10794859395616	0.0372591090027225	-2.89724034861574	0.00376461220330097	0.0698705029137624
954	Dgka	776.163585782881	0.252971352036796	0.0718107309588844	3.52275138630237	0.000427091789814418	0.0142482814222013
955	Mmp19	1392.03987040447	-0.280363077993725	0.0543255520918828	-5.16079574340149	2.45902361425756e-07	3.06993729342467e-05
956	Cd63	11599.5162376948	-0.190190830271194	0.0358078628117947	-5.31142646716539	1.08770458369085e-07	1.46721152127334e-05
957	Mfsd12	544.130827316295	-0.326747354825358	0.113350010288328	-2.88264071608121	0.00394356954028797	0.0717368580357174
958	Matk	739.418598983122	-0.481228779461461	0.0729565211188105	-6.59610370782037	4.2210371219327e-11	1.32259163153891e-08
959	Zbtb7a	826.57977282303	-0.132445685816489	0.0648333273592728	-2.04286423682289	0.0410658794566887	0.306650819494339
960	Lingo3	9.10005725398791	-1.53817078088141	0.527739189609287	-2.91464195035468	0.00356096825317341	0.0679048600068152
961	Amh	6.77129794033732	-1.15315013861146	0.562118659448719	-2.05143543845773	0.040224560874663	0.304494781040794
962	Ap3d1	3096.55041813246	-0.104924715384766	0.0507504963963044	-2.06746185427275	0.038690655031956	0.299407587123805
963	Mob3a	1221.97799102273	-0.0988552301306891	0.0482448818747442	-2.04903041088052	0.0404591413120866	0.305242675941024
964	Mknk2	3434.55374349017	-0.174394319360699	0.0398611774408724	-4.37504184665355	1.21409185135175e-05	0.000876852612579696
965	Uqcr11	981.719152792049	-0.228995121201236	0.0638032147885252	-3.58908437388675	0.000331841435739804	0.011916463242971
966	Efna2	66.8482195166596	-0.390480624855107	0.184746404053723	-2.1136033843536	0.0345491565586746	0.282196024540754
967	Midn	1702.38653531538	-0.131872936889033	0.0553643360323915	-2.3819112869317	0.0172230460044421	0.191526983403608
968	Atp5f1d	1722.57066329807	-0.117503771465728	0.0493641605853892	-2.38034578269536	0.0172963991817985	0.192075371039013
969	Sbno2	2736.59981384368	-0.128899523636311	0.0554269852727768	-2.32557341883108	0.0200413189866785	0.207288205441503
970	Arid3a	467.421944746435	-0.163299068425501	0.0747539227049972	-2.18448828524934	0.0289263871731466	0.255665745036992
971	Cfd	13736.6289270339	-0.199939401313964	0.0638439500108427	-3.13168908377391	0.00173803827724272	0.0414535099557294
972	Plpp2	67.6194304631156	-0.443067888007038	0.203702943165248	-2.17506866185832	0.0296249714368668	0.259503228358052
973	Notch3	4213.52976152214	0.09300717368972	0.0426695420180049	2.17970874049866	0.0292790582568295	0.25806914006847
974	Myo1f	3061.34255965616	-0.318212007597175	0.0781717683497329	-4.07067684811127	4.6876738838333e-05	0.00264696214359209
975	Pram1	287.765246833827	-0.294717526543558	0.128066160358899	-2.30129118978525	0.0213751774124717	0.214707694293298
976	Kank3	902.031965335781	0.173025660915926	0.0878322934188182	1.9699549468767	0.0488435342189253	0.335996417054854
977	Timp3	1306.07458358683	0.156818923672932	0.0659329473361963	2.3784606939123	0.0173850902910953	0.192525116321346
978	Ckap4	3856.55449843084	-0.16520111599311	0.0488627278716839	-3.38092290768	0.000722428086288546	0.0216592885907898
979	Slc41a2	1155.90000953982	-0.150313775971735	0.0697835378270675	-2.15400050860464	0.0312401320315869	0.266961128269925
980	LOC103692829	87.8201407782142	1.37310968038774	0.491229619456783	2.79525017629468	0.00518595662002118	0.0866857602384293
981	Cdk17	1005.73841958778	0.136330000875634	0.0569713800180511	2.3929559163292	0.0167132490616293	0.18888099010243
982	Ntn4	89.6047076688284	0.709597950475449	0.299533933291282	2.36900688572537	0.0178359213945013	0.195084205259501
983	Nudt4	5244.83951144428	0.1459447466312	0.0334097421929092	4.3683290277581	1.25200774203815e-05	0.000897178642052452
984	Btg1	4613.58807290924	0.141746938331498	0.0481317874251663	2.94497557465285	0.00322980158925156	0.0641145706785589
985	Atp2b1	2448.61983955229	-0.141050207830438	0.0619026076132472	-2.27858265215072	0.0226918861443909	0.222730159134527
986	Mgat4c	4.35690009363197	-2.01063669970965	0.739442573506479	-2.71912488102369	0.00654548907617436	NA
987	Nts	37.1937403457447	-0.945335944900845	0.245195027668013	-3.85544500592729	0.000115519298398814	0.00551044295048672
988	Pawr	504.036357381536	0.1863840823609	0.0944595203008752	1.97316354949955	0.0484769318663758	0.33506114672348
989	Ppp1r12a	3285.49922546563	0.128192681061942	0.0434052415366542	2.9533917223727	0.00314302848140637	0.0629393422717716
990	Nap1l1	4680.32547840835	0.0884380533900524	0.0433386388229962	2.04062831209931	0.0412877858299457	0.307732657445211
991	Tbc1d15	1447.31133760803	0.136778712155665	0.0630492025916331	2.1693963846232	0.0300526032218707	0.261770878752349
992	Tspan8	279.886351306766	0.265710673887456	0.0984581622248841	2.6987165704003	0.00696074307093806	0.10555305229502
993	Ptprr	66.1486464406863	0.44332955528207	0.198729548333665	2.23081851188896	0.0256931532079435	0.238707318757521
994	Ptprb	1059.59625399927	0.267893758215256	0.112330421163896	2.38487273028545	0.0170850308253723	0.190805208107108
995	Kcnmb4	14.5180398383833	1.05912409508025	0.483457170579423	2.19072993334836	0.0284713416204439	0.253325188805508
996	Yeats4	580.786049937075	-0.130570792860366	0.0664536471708472	-1.96484013171886	0.0494327437013342	0.338012747294749
997	Lyz2	76933.6220098858	-0.288541689725989	0.0917610843701406	-3.14448866539204	0.00166377356426154	0.0402834872074233
998	Cpsf6	2004.75528962949	0.102559999029276	0.0502038266103188	2.04287214648687	0.0410650962520591	0.306650819494339
999	Slc35e3	971.639815603476	-0.115842916744936	0.0563725659852772	-2.05495199163349	0.0398836419587094	0.30364011362562
1000	Rap1b	2932.26087250006	-0.131392199331289	0.039045865358096	-3.36507330869146	0.000765233244799419	0.0225201238524765
1001	Dyrk2	1395.07347992748	-0.199596789820606	0.0866762376867711	-2.30278557477201	0.0212909105487764	0.214249842927863
1002	Gns	41.156209322524	1.15595584868251	0.277387250470046	4.16729985507154	3.08228933667888e-05	0.00188716412261029
1003	Avil	107.05835539388	-0.375942009935599	0.184666081629497	-2.035793506952	0.0417710947186255	0.309478941396699
1004	Cyp27b1	9.96326716550317	1.17620725310266	0.536073449633101	2.1941158509299	0.028227082014562	0.252841239121469
1005	Arhgap9	929.858716921313	-0.178349347597937	0.0547083067950715	-3.26000488858127	0.00111410293521107	0.0299762449665932
1006	Lrp1	20788.6097106671	-0.0813759487506634	0.0296145371844566	-2.74783793661223	0.00599896528551907	0.095197085662954
1007	Gpr182	473.672246607629	0.307519975395235	0.0957138829975326	3.2129087836	0.00131398013533513	0.0335958441002487
1008	Sdc2	5522.22281919405	0.109652565888172	0.0388005085108027	2.82606002077634	0.00471244331062022	0.0810601120599689
1009	Laptm4b	1706.60941920265	0.124193519179197	0.0436934495771038	2.84238302036644	0.00447776602510249	0.0782592917450669
1010	Matn2	1413.3123053924	0.379377193911364	0.0632811632648967	5.99510461467468	2.03354488330081e-09	4.51333989377041e-07
1011	Polr2k	265.523158251928	0.221613449586084	0.108241180995308	2.04740420926939	0.0406184134342185	0.305505430863705
1012	Rnf19a	1504.83756615733	0.092389230312658	0.0438500291306388	2.10693657779361	0.0351230774653766	0.284618041529776
1013	Fzd6	1295.29512215541	0.160647013541372	0.0625813753026603	2.56700995726667	0.0102579666740904	0.136601922876637
1014	Sybu	79.0634146779798	0.425209683922119	0.175906070265912	2.41725418161717	0.0156380926464344	0.180953454373658
1015	Tnfrsf11b	1192.26932831267	0.558339271834368	0.260973312356469	2.13944968852494	0.0323992664210402	0.27292581834909
1016	H3f3c	1346.30178297693	-0.296426997939721	0.118165181771808	-2.5085815761885	0.0121216975492801	0.152759832290971
1017	Col14a1	7853.61423518962	0.235210056021117	0.0777376307636767	3.02569108050331	0.00248065606474425	0.0534543410299835
1018	Tmem71	125.010182319869	0.449676925426716	0.149436512504133	3.00915029326772	0.00261979483760942	0.0546154841101665
1019	Sla	1149.63656278404	-0.215750642871071	0.0614835766794966	-3.50907761914605	0.000449663655119481	0.0148463330760523
1020	Ndrg1	3431.38374665262	-0.239796428689686	0.0428437504815603	-5.59699900205733	2.18093962356354e-08	3.5203449681359e-06
1021	Ptk2	1850.85708895747	0.202173522926549	0.0540883190587566	3.73784074722171	0.000185607446117099	0.00789332514072635
1022	Dennd3	565.027533583371	0.159290722610981	0.0789331609314812	2.01804565699903	0.0435865065123048	0.316740506624207
1023	Them6	128.704217150676	-0.340090188728593	0.128787616879631	-2.64070565919743	0.00827335621496159	0.118009257823724
1024	Lynx1	29.9448079738512	0.879866341782955	0.421484007924906	2.08754383378578	0.0368390030493059	0.292152490683826
1025	Psca	94.2182495697276	-1.14406020774691	0.226073273666082	-5.060572570983	4.17999321652702e-07	4.94787345185939e-05
1026	Grina	3092.6136336474	-0.154229091721104	0.0504604825870068	-3.05643314954774	0.00223987421590915	0.0496438141057257
1027	Oplah	1456.39303131864	-0.262180414799811	0.0457990049454546	-5.72458757809391	1.03685310418598e-08	1.8207596269112e-06
1028	Cyc1	1224.91642702542	-0.124503218106442	0.0498150900722276	-2.49930729676335	0.0124436355095724	0.155351012064818
1029	Dgat1	765.15837299592	-0.154316962622865	0.0572305012380449	-2.69641116685312	0.00700910900090428	0.105865370353923
1030	Fbxl6	385.076806956026	-0.181645673329832	0.0840806916344488	-2.16037320577189	0.0307437899661105	0.264132130999165
1031	Apol3	837.758153892282	0.19869058738457	0.0968331926086249	2.05188512360247	0.0401808279440376	0.304307881775223
1032	AABR07058479.1	129.352325003449	0.494382107148831	0.2031757569119	2.43327311615825	0.0149630096303584	0.176069414550677
1033	Foxred2	284.616029252914	0.193745879037236	0.0931351391321462	2.08026616852246	0.0375011260771411	0.295205908725475
1034	Csf2rb	2226.4113340389	0.18625985442377	0.0498723596068618	3.73473113949362	0.000187915834031614	0.0079441667402783
1035	Il2rb	133.622391772337	0.497909165064415	0.174376059511202	2.85537571189598	0.00429859439635002	0.0763239316151926
1036	Nptxr	515.801992312817	-0.22844096191175	0.0734163619900077	-3.11158106612314	0.00186088373125016	0.0436986964091524
1037	Syngr1	103.391904518957	-0.635272712218804	0.22170066024715	-2.86545250479005	0.00416413733207344	0.0746834057985786
1038	Cacna1i	20.9172376369694	-0.688087298844874	0.31250193182488	-2.2018657447227	0.0276747933352401	0.248590892353646
1039	St13	2023.26133010898	-0.127079557643416	0.0454688616498086	-2.79487000625077	0.00519205880480337	0.0866970738774899
1040	Tob2	580.70766777887	-0.189025510772384	0.0892328337696502	-2.11834033266659	0.0341462551707647	0.280511650561457
1041	Nfam1	1439.71116979119	-0.175766954563229	0.0645293154697837	-2.7238310724919	0.00645295031236607	0.100577363931434
1042	Cyb5r3	2295.89294199609	-0.106917696628204	0.040043027624579	-2.67007024620128	0.00758353797202403	0.111588339588346
1043	Sult4a1	33.1055667158904	0.922390236480598	0.31627579591744	2.91641108294413	0.00354083632877092	0.0676016302673348
1044	Parvb	1703.53863198789	-0.157412841305106	0.0444667793374718	-3.54000995013497	0.000400111946538582	0.0134890061301404
1045	Parvg	825.558980084513	-0.346466464381522	0.0950286205634786	-3.64591701244452	0.000266439957244166	0.0100655094958907
1046	RGD1304694	1956.25248551123	-0.361864716522492	0.0446045059372867	-8.11273903652847	4.94912851540109e-16	3.76605112743378e-13
1047	Celsr1	87.1883346739925	0.343762889657407	0.166638995777999	2.06291983489493	0.0391202452747512	0.30112789956191
1048	Creld2	764.214211121193	-0.129141340305285	0.0627540060340439	-2.05789794894092	0.0395999306816542	0.302246715388863
1049	Pim3	430.258568119323	-0.296946556745137	0.145804707157255	-2.03660473337716	0.0416896680769442	0.309285466977515
1050	Mov10l1	3.52942062674056	-2.41363279254439	0.856607558138427	-2.8176645998661	0.00483743126317345	NA
1051	Plxnb2	7039.24054635061	-0.170181446140187	0.0629613734260701	-2.70295002919553	0.00687270778495674	0.104996052011098
1052	Cpt1b	216.034409934018	-0.358848301730659	0.158353711884077	-2.26611866220954	0.0234441189095058	0.226424393961806
1053	Shank3	2085.829810631	0.228773107210602	0.0617837756574243	3.70280230976968	0.000213231038059013	0.00852681244146996
1054	Abcd2	368.406069982414	-0.228634319677609	0.105046957086273	-2.1764963595265	0.0295181655974637	0.259174544132524
1055	Gxylt1	1194.21845396038	0.123576056863431	0.0542082552378513	2.27965383355749	0.0226282274251903	0.222730159134527
1056	Slc38a4	185.668856967175	-0.716334836310898	0.112566107192294	-6.36368134404079	1.96974582059632e-10	5.62081039520163e-08
1057	Hdac7	1626.46841141097	0.176833804644084	0.080819326702278	2.18801383109146	0.0286685948498669	0.254513414278263
1058	Vdr	178.059955350922	-0.297546578843546	0.134946699416652	-2.20491927649792	0.0274597595780754	0.247075989897323
1059	Ccdc184	2.61223353551338	4.28979115232469	1.40198554172925	3.05979699835816	0.00221487061729473	NA
1060	Rnd1	94.3707606052011	-0.402644791184268	0.156389042446743	-2.57463556835438	0.0100345753299795	0.134523920950564
1061	Tuba1c	108.657311510995	-0.536224409015416	0.133785016111581	-4.00810512717052	6.12078747504381e-05	0.00324950776914286
1062	Prph	239.523391692748	0.344560712139292	0.150896318231625	2.28342689985579	0.0224052342400685	0.221131690988446
1063	Fam186b	3.28039036066733	3.59667081316906	1.43357714415346	2.508878456829	0.0121115149970173	NA
1064	Mettl7a	1218.86798966771	0.138964272953225	0.0667127198192184	2.08302514617599	0.0372489315159429	0.293799568422886
1065	Cela1	97.2800089480265	-1.05603880379563	0.170301368508414	-6.20100010378635	5.61054768660459e-10	1.44607341987002e-07
1066	Galnt6	323.463680341772	-0.607559616867392	0.132638927164496	-4.58055285771355	4.63748388135827e-06	0.000387361370296399
1067	Slc4a8	25.2808244313483	0.897899704265294	0.378867901592118	2.36995454218224	0.0177902724063042	0.194985290159631
1068	Nr4a1	518.152617499701	0.25245049205866	0.077343332838052	3.26402396683968	0.0010984187335982	0.0298515839505089
1069	Krt4	17.6715392795834	0.715315417096119	0.362376914538704	1.97395415766674	0.0483869557798595	0.334589098355182
1070	Csad	1040.3648085207	-0.263124058499451	0.058487107219162	-4.49883865025974	6.83256884757452e-06	0.000532607074069468
1071	Mfsd5	597.353048800615	-0.151166351202418	0.0752245131066166	-2.00953578773143	0.0444803432952158	0.319746237452788
1072	Prr13	1748.71853521667	-0.117082662534916	0.0555599743508353	-2.10732031292155	0.0350898237643673	0.284492838028711
1073	Map3k12	1206.75151627933	0.10615310649746	0.0487772873956772	2.17628146551806	0.0295342205798076	0.259174544132524
1074	Hoxc13	1.62167586665335	-2.49070169566949	1.19729039378836	-2.0802820339923	0.0374996716915771	NA
1075	Hnrnpa1	7306.11541959467	0.0992494042164773	0.0458490765463079	2.16469799814255	0.0304108204944259	0.2628921464664
1076	Nfe2	71.8620605046124	-0.796732355884365	0.244470581160835	-3.25901117468283	0.0011180126408066	0.0299762449665932
1077	Casp12	621.21023176481	0.250580640315815	0.105890290017693	2.36641754663195	0.0179611745972687	0.19538432271229
1078	Tmem123	3316.97147062716	0.10026471448575	0.0448614904816179	2.23498402325339	0.0254183976513351	0.236981326994361
1079	Naalad2	214.46620698095	0.359844894291475	0.111382481985828	3.23071355455396	0.00123481621307475	0.0323481362048108
1080	Col5a3	9128.19333744095	-0.259251419782255	0.0422317714030802	-6.13877683007506	8.31592954765957e-10	1.98341125629254e-07
1081	Icam1	1242.64386481608	-0.184153555424701	0.0507409023088411	-3.62929209070478	0.000284199522001472	0.0105862665771178
1082	Slc44a2	2753.46744098939	-0.124317856545243	0.0603871831980032	-2.05867950716657	0.0395249506271827	0.30220512489109
1083	LOC691141	397.083039460088	-0.27931660390559	0.101432771871746	-2.75371163334434	0.00589236602125605	0.0942542632829547
1084	Acp5	998.023233097522	-0.207057567478386	0.0643741168662576	-3.21647235811506	0.00129777034744512	0.033395121017992
1085	Bmper	427.102556362586	-0.202926637956518	0.0746352299129714	-2.7189122106697	0.0065496989011195	0.101222619380938
1086	St14	504.008122208585	-0.323697059554761	0.104037033400225	-3.11136379974924	0.00186225358289317	0.0436986964091524
1087	Aplp2	9165.74144420924	-0.082858017425682	0.0314880011635468	-2.63141559844725	0.00850299844840336	0.12035244925198
1088	Nfrkb	1051.94585813215	0.119582346287695	0.0511119004768256	2.33961846795179	0.0193034483884897	0.203073802006626
1089	Kcnj5	6.12853628432767	-1.20201414451388	0.598141769191078	-2.00958068208391	0.0444755875257532	0.319746237452788
1090	Ets1	3897.36192650103	0.109192221503784	0.0517027810513483	2.11192162749118	0.0346931720150491	0.282699400409842
1091	Rpusd4	291.294055143251	-0.186211796969913	0.0910199800441492	-2.04583429791559	0.0407726763241391	0.305739900291275
1092	Fez1	65.2779942231183	0.619125671024436	0.269728011687442	2.29537031452956	0.0217119110900116	0.21698332659061
1093	Slc37a2	2173.29109899855	-0.496372251811557	0.120604760958498	-4.11569367466653	3.86016700257975e-05	0.00228464698893423
1094	Nrgn	93.4763596554308	-1.04297518206762	0.147026773410119	-7.09377726163061	1.30500110598594e-12	4.96521849372747e-10
1095	RGD1311744	495.941732907626	0.307728922820814	0.127198421987124	2.41928255094207	0.0155511554486211	0.180441160768461
1096	Clmp	1924.12837990352	-0.105138803734754	0.0480779028828926	-2.18684254991008	0.0287540200614579	0.254847055231335
1097	Hspa8	15621.1813667833	-0.172899911700618	0.0364479943998307	-4.74374281898544	2.09805183125401e-06	0.000205686308364657
1098	Ubash3b	625.66777285208	-0.163764205833746	0.0643756100211899	-2.54388588752543	0.010962689202665	0.143123997923681
1099	Thy1	4416.50603249148	-0.186515778880313	0.0648627261771687	-2.87554640196369	0.00403328857816205	0.0729094473744678
1100	Hmbs	476.611271973678	-0.313509778549616	0.0735593491979194	-4.26199771977432	2.02607511191826e-05	0.00133828883527079
1101	Foxr1	10.5298410074864	1.78341733349266	0.616140276208242	2.89449887039993	0.00379764276058855	0.0703192503843975
1102	Kmt2a	625.62989379251	0.332175036155164	0.139794137399865	2.37617286628419	0.017493265275036	0.193187546022858
1103	Cd3g	105.454755863152	0.703691674920021	0.211771644572704	3.32287958730203	0.000890933637152234	0.0253329528855742
1104	Cd3d	35.7225035202605	0.937848920601863	0.281492286278585	3.33170380261752	0.000863160721976898	0.0247910723949921
1105	Cd3e	117.801959761744	0.695672152892749	0.181469112665457	3.83355681126428	0.000126303613836637	0.00581651800896096
1106	Jaml	261.117416346551	0.407076134504383	0.131663165221684	3.09179969826017	0.00198947042473552	0.045351979154456
1107	Tmprss4	9.62286495349368	1.34457016245023	0.58515294721665	2.29780977579596	0.0215726181370068	0.216131935943177
1108	Fxyd6	525.395764073431	0.1974494761989	0.0918463822223932	2.14977957129334	0.0315726548433573	0.268224893352923
1109	Sidt2	3414.98160224639	-0.225955446073796	0.0483772004142682	-4.67070115961389	3.00173366298583e-06	0.000270639356081035
1110	Apoc3	28.2469387722381	1.18587703886812	0.602324569886801	1.96883391140924	0.0489721667381583	0.336124349716392
1111	Cadm1	184.634378740193	-0.381573136308532	0.138061146498397	-2.76379811399699	0.00571328762092042	0.0921274835341153
1112	Tmprss5	33.2641156367461	0.864746739959097	0.336561843260055	2.56935465881354	0.0101888121731088	0.136021068108837
1113	Plet1	75.566210817742	-1.13841637496155	0.250077758426813	-4.55224959677777	5.30753141427571e-06	0.000424071760000629
1114	Cryab	606.337221032375	0.315464886793127	0.145585372722263	2.1668721307253	0.0302446055240186	0.262382625555819
1115	Fdxacb1	108.642964062771	0.412407737102111	0.169249511280029	2.43668495101158	0.0148225872199954	0.17519596433101
1116	Ppp2r1b	1180.34527563989	-0.107016605485899	0.053553503175517	-1.99831195235093	0.0456828504993643	0.324738412357581
1117	Sik2	2311.80155287591	-0.114757188349318	0.0417045400037677	-2.75167136093458	0.00592919898363478	0.0943711152972945
1118	Atm	1434.8851011565	0.179015996779074	0.0769193886290201	2.32731954803311	0.019948264116574	0.206459365662469
1119	Gldn	33.6188984861136	0.695250819015408	0.281019154838368	2.47403355623673	0.0133597147845116	0.163178914044609
1120	Dnaja4	463.195716716465	-0.182753860932013	0.0774430145130452	-2.35984952395195	0.018282349209636	0.19686788434635
1121	Hykk	32.3935827482868	0.522414794705731	0.266144907405991	1.96289607716901	0.0496582506959333	0.338873408626729
1122	Pstpip1	960.479391730394	-0.223462872299538	0.0730223060667501	-3.06020015439213	0.0022118911732279	0.0492971003461392
1123	Cspg4	1115.56476638495	-0.242281589015382	0.0916766905652166	-2.64278288757629	0.0082227743509536	0.117741876458995
1124	Imp3	235.813668167126	-0.246485216867538	0.102582308007409	-2.40280435930274	0.0162698891361465	0.185716520287822
1125	Scamp5	681.445440982277	-0.270387025717205	0.113015511714747	-2.39247711765148	0.0167350715876316	0.188993953335938
1126	Ulk3	176.776141750601	-0.233808805663019	0.11425449473306	-2.04638606305407	0.0407184021915201	0.305739900291275
1127	Sema7a	815.556495247346	-0.313738258317332	0.118787854692186	-2.64116444505476	0.00826216058763939	0.118009257823724
1128	Islr	744.841328701824	0.28579429834935	0.142558102214	2.00475661439665	0.0449890728055692	0.321435501009935
1129	Celf6	9.31701059574492	1.16848311468157	0.538997752218667	2.16788123859842	0.0301677236697641	0.262142590670381
1130	Pkm	12850.499302064	-0.207982974389487	0.0382448352279416	-5.43819768473039	5.38222387195277e-08	7.89063646548672e-06
1131	Uaca	1381.276843466	0.179665500181822	0.0519256113189605	3.46005556060189	0.000540063941705181	0.0171574985853853
1132	Map2k1	1857.05286309873	-0.109065153594527	0.0522843224746425	-2.08600108851794	0.0369785244608936	0.292533079646079
1133	Snx1	1901.76790813639	-0.103948772551895	0.0414482979565907	-2.50791414066658	0.0121446172738592	0.152811798453756
1134	C2cd4a	3.33493637821858	-1.91196301107339	0.831662687269343	-2.29896452052102	0.0215069540782344	NA
1135	Sltm	1420.72556403614	0.107243456932366	0.0539726857998402	1.98699500206609	0.0469229507042266	0.329885064783784
1136	Cgnl1	1240.80493752961	0.218664200328255	0.0599878429203332	3.64514191014756	0.000267244292948005	0.0100720844370498
1137	Tex9	239.099586175067	-0.613456278699649	0.115515274363746	-5.31060746796078	1.09260432435249e-07	1.46721152127334e-05
1138	Nedd4	21698.8388542204	0.0770456055854522	0.0258352008598326	2.98219495189755	0.00286189694271762	0.0586321963392662
1139	Myo5c	50.1389089045949	-0.788591115504852	0.260646343807091	-3.02552149393855	0.00248204762479648	0.0534543410299835
1140	Tmod2	59.7502427047132	0.605527141293375	0.207460647609443	2.91875663298475	0.00351430469369197	0.0674983040927856
1141	Cgas	86.0387812753588	-0.341192697394604	0.168206998796356	-2.02840963714998	0.0425184573372466	0.312201928058525
1142	Eef1a1	93596.9516732836	0.132490384754123	0.0436570250243461	3.03480103557761	0.00240694415275805	0.0525450376517399
1143	Cox7a2	873.393329750257	-0.17344200645733	0.0692703170382697	-2.50384311596999	0.0122852495422682	0.154338276482268
1144	Myo6	917.696624577743	0.165014260774361	0.0571822843985771	2.88575845666052	0.00390471706341188	0.0713853471526248
1145	Impg1	0.953886634014657	-3.39682335384402	1.62898460693523	-2.08523968819743	0.0370475489800108	NA
1146	Ube3d	65.0584013346559	0.432251366486018	0.188851006142716	2.2888486289523	0.022088148899754	0.219560662172088
1147	Me1	2033.06486011667	0.253201759558403	0.11204182269365	2.25988611637209	0.023828319804778	0.227796560478298
1148	Tbx18	451.117278409183	0.221911219618843	0.0840425519416877	2.6404626524527	0.00827929174017911	0.118009257823724
1149	Snx14	718.688485362666	0.19455586007159	0.0818204840423263	2.37783804812184	0.0174144724987569	0.192583578221546
1150	RGD1560775	12.0799026783883	0.989569817565094	0.483438561734413	2.04694018204683	0.0406639581631477	0.305505430863705
1151	Bcl2a1	1149.24165750501	-0.138635583557353	0.0612173121116572	-2.2646466951128	0.0235343690023787	0.226690305399645
1152	Mthfs	539.709097813987	-0.23112797802393	0.0746406104148891	-3.09654458530292	0.00195790416014466	0.0448276502164298
1153	Plscr1	1114.98921384108	-0.14224081460868	0.0568682440691356	-2.50123451034915	0.0123761196406612	0.154871097774289
1154	LOC102551265	4.5164542138725	1.69340612691902	0.829368037597008	2.04180297546244	0.0411710789999982	NA
1155	Plscr4	1069.05126017385	0.34838309394613	0.114699987619505	3.03734203618073	0.00238674463171587	0.0521753477630912
1156	Plod2	8270.04938497878	0.0970469296063888	0.0381642386689714	2.5428760795716	0.0109944213701333	0.143338298172071
1157	Slc9a9	836.952374971029	0.2183583648621	0.0582211038017304	3.7505019761513	0.000176480914136844	0.00771284559891223
1158	Spsb4	68.1329276049889	0.600491227730121	0.235970838403125	2.54476880191552	0.0109350112476353	0.142908979612484
1159	Clstn2	6.17206318611224	2.53013433994922	0.871298103715414	2.90386760760771	0.00368583984941262	0.0689692280955664
1160	Pik3cb	427.60596995687	-0.318257268456536	0.149835758052288	-2.12404083373391	0.0336667292278619	0.278039388826835
1161	Esyt3	61.1228931011415	-0.528877526059772	0.177194813602572	-2.98472351028279	0.00283834753025808	0.0582992204801082
1162	Mras	791.136374585586	-0.177671670345175	0.057211077751128	-3.10554664112533	0.00189927664967793	0.0441782254175449
1163	Il20rb	150.233757562848	-0.674333175897073	0.141630360367016	-4.76121909278227	1.92427003863104e-06	0.000192760210320391
1164	Cdv3	1199.26901871704	-0.148382554305015	0.0722750166064825	-2.05302691402919	0.0400699673140842	0.303900369093054
1165	Bfsp2	6.69337158461905	-1.35283819900289	0.556997675482082	-2.42880403016405	0.0151487180212288	0.177475450131405
1166	Acad11	523.7862954228	-0.186370060870295	0.0706924131889375	-2.63635166014476	0.00838028324470372	0.119171556404034
1167	Ackr4	509.957778644582	0.514642734309112	0.0802508850969467	6.41292284424527	1.42755779430231e-10	4.22451362091683e-08
1168	Col6a5	524.218357037505	-0.343656087696147	0.0761452081018425	-4.51316762095541	6.38665060371384e-06	0.00050028763062425
1169	Dusp7	1016.68822742614	-0.162285794055484	0.0506513835267907	-3.20397554332642	0.00135543990094112	0.0343808406619669
1170	Grm2	4.00723122980039	-1.77748605491457	0.715300690860367	-2.48494944521387	0.0129569833736005	NA
1171	Tex264	1246.13021058794	-0.265759994907013	0.0596554867313913	-4.45491285828648	8.39272766504413e-06	0.000628573327805429
1172	Manf	1708.9798261655	-0.15947933789094	0.066374245080989	-2.40272921667652	0.0162732324166791	0.185716520287822
1173	Mapkapk3	766.937050689543	-0.220602880464513	0.0683534893533372	-3.2273828673787	0.00124928177450819	0.0325138807111416
1174	Ifrd2	303.97674899046	-0.187454281616862	0.0844692300450664	-2.21920196877432	0.0264729872007691	0.242896446847556
1175	Dag1	4435.46299050094	-0.0929257381329864	0.0377355769107527	-2.46254982010113	0.0137953005726645	0.166484592022522
1176	Gpx1	9536.81368470641	-0.316439564424858	0.0407228017209817	-7.77057449516834	7.81309460734145e-15	4.99413007301265e-12
1177	LOC680045	2.525270959661	3.2219191464876	1.47881366929892	2.17871880235936	0.0293525641017116	NA
1178	Wdr6	679.456378900985	0.224430482997846	0.0774744873703166	2.89683082283721	0.0037695297066832	0.0698806087155423
1179	Slc26a6	504.655660690271	-0.156070921121024	0.0727417957120049	-2.14554671895826	0.0319091602470333	0.270078591497666
1180	Uqcrc1	1841.44772935495	-0.123320250415266	0.0489575714633318	-2.51892090904939	0.0117715094944001	0.14941121661677
1181	Col7a1	287.470297389329	-0.210384985365316	0.0878185074087417	-2.39567935704147	0.0165895956029668	0.188148855738403
1182	Map4	7909.08568083966	0.103418914408573	0.0393239832197843	2.62991960480092	0.00854050625531932	0.120669575561452
1183	Pth1r	477.883064256573	-0.271781080433848	0.0941447217471004	-2.88684352548122	0.00389127698734744	0.0713853471526248
1184	Tmie	16.2214454149202	-1.02913108907424	0.38191570153942	-2.69465508992176	0.00704615267557968	0.106123958299494
1185	Als2cl	274.896365051272	0.344658382705892	0.106736921125647	3.22904557365087	0.00124204100096141	0.0324708720071504
1186	Ctdspl	931.368642371664	-0.157422151671725	0.0701895894568298	-2.24281339853894	0.0249088500996452	0.234143190936665
1187	Plcd1	865.09715427853	-0.134061169588985	0.0622298768608567	-2.15428948845166	0.03121747669863	0.266961128269925
1188	Myd88	1199.76578279121	-0.121065378343018	0.0551254602527581	-2.19617900309432	0.0280791336269447	0.251798291447013
1189	Xylb	765.577770051851	-0.230477578711534	0.0781295343971822	-2.94994179204844	0.00317833803132102	0.0634873021756373
1190	Exog	174.866287892585	0.344680959824035	0.12519270797797	2.75320316487352	0.00590152603888431	0.0943063861013712
1191	Cx3cr1	594.783379402385	-0.178819480644845	0.0728992023997966	-2.45296895930571	0.0141682564186971	0.169641688180204
1192	Ccr8	5.14764943607921	1.87102516419202	0.890822521149207	2.10033437612051	0.0356994373225356	NA
1193	Sacm1l	1855.06846532171	0.0860775369421113	0.0421450990989497	2.04240917170501	0.0411109607260552	0.306844069314509
1194	Ccr9	21.1396614541557	0.737940023173197	0.349368123129832	2.11221337700281	0.0346681516601429	0.282651563025042
1195	Ccr3	52.5987566563612	0.903407363610701	0.305645253368852	2.95573824115786	0.00311921691500814	0.0627549418470431
1196	Adgre1	2088.75335470547	0.63469476938251	0.0842612820911431	7.53246038549447	4.97930349871965e-14	2.34027264439824e-11
1197	Cd70	4.12950917672819	-1.71760396460508	0.746749571687902	-2.3001070636341	0.0214421551989088	NA
1198	Tnfsf9	142.829000013023	-0.264719765192314	0.131223375314492	-2.01732171998993	0.0436619504147115	0.317000439630663
1199	Dus3l	349.751090784838	-0.170774591624208	0.0824483360330669	-2.07129215507414	0.0383315019616078	0.298653047950508
1200	Ndufa11	669.179215573387	-0.20614247143102	0.0663783539639628	-3.10556769068024	0.00189914147056157	0.0441782254175449
1201	Rpl36	1848.73267050971	-0.366444206640874	0.179820442898183	-2.03783396778952	0.0415665400935148	0.308945725904356
1202	Plin5	15.6452454809369	-1.1267392866175	0.363894361731792	-3.09633620387876	0.00195928074718219	0.0448276502164298
1203	Plin4	685.724859048496	-0.60069756020481	0.103858029624339	-5.78383358877083	7.30171764661037e-09	1.37272291756275e-06
1204	Ubxn6	872.76752644109	-0.130657237600402	0.0612959088269816	-2.13158170097788	0.0330412493972475	0.275712517307581
1205	Treml1	69.2671020871652	-0.411449372660039	0.187799624122125	-2.19089561325466	0.0284593472669193	0.253325188805508
1206	Trem2	2487.28576622436	-0.354060881864408	0.0527431142413976	-6.71293090969037	1.9075344876642e-11	6.35050023184873e-09
1207	RGD1307182	210.027757936451	-0.583553162339745	0.131106567905123	-4.45098343785523	8.54779348257928e-06	0.000635319720240079
1208	Foxp4	374.292508375425	-0.166242847989295	0.0771376562442913	-2.15514517919512	0.0311504752397139	0.266622707193694
1209	Tfeb	518.224862069215	-0.290491758000609	0.103774858044353	-2.7992498710666	0.00512214835810599	0.0858886996458906
1210	Klc4	509.390296106767	-0.155238155553568	0.0681358993537831	-2.27836070303443	0.0227050956965046	0.222730159134527
1211	Slc29a1	381.372889079993	-0.419688083579292	0.107254330220192	-3.91301761633006	9.11498822834419e-05	0.00452352521394224
1212	Runx2	664.648405384616	-0.208025827365534	0.0939204784570531	-2.21491447640631	0.0267659352762478	0.244271642326921
1213	Clic5	383.499383207519	-0.373422378788957	0.100931383014322	-3.69976480690817	0.000215799364687625	0.00855700706627358
1214	Pla2g7	3511.04324981158	-0.361780947036342	0.183527471171026	-1.97126318326047	0.0486937802041429	0.335833667527925
1215	Adgrf5	3038.32043888255	0.194060155121053	0.0591615643366704	3.28017281653871	0.00103743517637934	0.0285831277905895
1216	Eno2	25.260905761936	0.71492369916637	0.350539035649548	2.03949810565781	0.0414003400941848	0.308140398092722
1217	Tfap2d	4.43182381326208	-1.56126090941292	0.722361542074493	-2.16132894468504	0.0306699385728633	NA
1218	Gsta6	271.877829400482	0.322524304189577	0.136812921122815	2.3574111388211	0.0184028591841207	0.197632856023017
1219	Col19a1	12.711425452834	-0.966637387948281	0.485205225107817	-1.99222378063527	0.0463465101386238	0.327851807000978
1220	Ptp4a1	175.074194077081	0.579498733210827	0.231973059281387	2.49812945954162	0.0124850589683117	0.155624994004384
1221	Bend6	364.725955201935	-0.311629853291008	0.085163556083561	-3.65919258920144	0.000253011148894776	0.00966202050660583
1222	Bag2	297.350708375761	0.194750769175814	0.0988545582086369	1.97007373969325	0.0488299200466246	0.335996417054854
1223	Rab23	1109.35541961478	0.163241321911251	0.0527572916540447	3.09419450455691	0.00197348059644584	0.0450517427588636
1224	Plekhb2	3357.64765557344	-0.132776554979632	0.0460276483006588	-2.88471299059899	0.00391770647389562	0.0713853471526248
1225	Hs6st1	1046.22955641501	-0.231345004512188	0.0619015959693783	-3.73730274461147	0.000186004910853511	0.00789332514072635
1226	Eif5b	1861.04814666799	0.14580256231399	0.0590696185379598	2.46831731646097	0.0135749923220038	0.164714029844814
1227	Rnf149	1147.64127875971	-0.218785016643408	0.0744416226520045	-2.93901461103517	0.00329257551838097	0.064957230597195
1228	Rfx8	39.5953249775927	-0.562529250571027	0.231332612791434	-2.43169021342527	0.0150285549134819	0.176455773341249
1229	Il1r2	42.0878716917913	-0.582554809910638	0.263107267999204	-2.21413423635413	0.0268195461178017	0.244525600929399
1230	Il1rl1	3999.06985960816	0.346883677396677	0.099123258335121	3.49951851082129	0.00046609924108938	0.0152304409491117
1231	Il18r1	118.112219476785	0.33414939003106	0.156147844811876	2.13995518435517	0.032358388699181	0.27292581834909
1232	Il18rap	154.270542768293	0.269056091392434	0.133135849013956	2.020913926528	0.0432886760032245	0.315580767578252
1233	Fhl2	884.993217943246	0.281936574796861	0.0697746829647552	4.04067152751197	5.32983658658092e-05	0.00290685285507041
1234	Gls	4093.23358290136	0.123237743528467	0.0396270168763201	3.10994248981963	0.00187123773452312	0.0437809355749332
1235	Stat4	4845.46803668343	0.15220904252232	0.0717999409114778	2.11990484379338	0.0340140708383004	0.280246861302937
1236	Nabp1	1866.14772010502	-0.235024027196376	0.083094626110232	-2.82839021243802	0.00467827443702265	0.0806459822045545
1237	Cavin2	2339.67818783578	0.176609615051799	0.0400798411298098	4.40644498763854	1.05080980194431e-05	0.000770272506195876
1238	Stk17b	1590.2812913928	0.245398804097183	0.0520860065697285	4.71141521991445	2.46002435087877e-06	0.000233995173375254
1239	Mob4	946.523713677126	0.132760258263846	0.056722460958517	2.3405235954226	0.0192567215654487	0.202974996202081
1240	Aox1	853.860244344791	-0.275208564826503	0.0617619392892229	-4.45595730952906	8.3519652364455e-06	0.000628573327805429
1241	Casp8	526.386322504117	0.155457413633538	0.0763197591035625	2.03692222642617	0.0416578364023885	0.309250815419816
1242	Raph1	448.782671448798	0.254411298815608	0.109489928045707	2.32360458497519	0.0201466964760384	0.207840032076884
1243	Klf7	332.718651979469	0.189726178042881	0.0932153662892455	2.0353530281066	0.0418153640360961	0.309499544834097
1244	Lancl1	818.801217593627	0.154726880751029	0.0659464007072394	2.34625209399857	0.0189632765619834	0.200817203088466
1245	Mreg	280.717212869904	-0.530062211228784	0.16419113458917	-3.22832418787457	0.0012451777278797	0.0324708720071504
1246	Vil1	3.89985312817279	-2.07051087585969	0.770895133236815	-2.68585283080732	0.00723449464244509	NA
1247	Cnppd1	1718.18271611226	-0.117154067616023	0.0505045317671239	-2.31967436419803	0.0203584996520747	0.208390664111726
1248	Tuba4a	424.670737852388	-0.275113922518158	0.0735947375580868	-3.73822818922367	0.00018532170696762	0.00789332514072635
1249	Des	1831.80391402581	0.244963487312805	0.113615831131528	2.15606825979402	0.0310783354929093	0.266390970971954
1250	Asic4	24.4803355973316	-0.750584200184815	0.352646383849133	-2.1284329984961	0.0333011996273211	0.276527196869563
1251	Farsb	771.568723724231	-0.17334367562358	0.0650020770206007	-2.66674056536137	0.00765907700414262	0.112080632349999
1252	Wdfy1	487.37352567316	0.164395069638098	0.0802560689351756	2.04838178369892	0.0405226050361436	0.305304681036103
1253	Col4a3	51.6960396532711	-0.485037594525789	0.20344923625722	-2.38407183751999	0.0171222595934756	0.190929910924177
1254	Tm4sf20	2.34230889498883	3.08708420062004	1.38138309150071	2.23477775253951	0.0254319431164577	NA
1255	Pid1	2328.40494602979	-0.208020065450009	0.0390497638802961	-5.32705053192325	9.98204001606954e-08	1.38706956049384e-05
1256	Htr2b	365.615911888741	-0.301516852736504	0.12066926192019	-2.49870470688653	0.0124648128138547	0.155493917849647
1257	B3gnt7	158.28132014354	-0.3729042273842	0.129490062215714	-2.87979031752249	0.00397939732854578	0.0722622378524563
1258	Efhd1	225.86830324467	0.656378852593721	0.245143551135032	2.677528531975	0.00741675353359271	0.110456403976525
1259	Gbx2	28.7711698989622	-0.64207871103512	0.27627816391882	-2.32402989048308	0.0201238920838763	0.207738885982134
1260	Klhl30	197.67920775096	-0.402469581747449	0.141173647818683	-2.85088320636415	0.00435979803523692	0.0771534580322104
1261	Per2	720.998096223221	0.195957984870004	0.0631998622344748	3.10060778523519	0.00193123911655011	0.0445985929887903
1262	Gpc1	2532.97509718867	-0.18810931641635	0.0504837908172737	-3.72613295022183	0.000194439873424847	0.00810353630038247
1263	St8sia4	275.553317304371	-0.214285582725941	0.106983460740032	-2.00297860289499	0.0451795851957929	0.322270223580454
1264	AABR07068587.1	46.1610860758806	-0.768976089990412	0.257572815534892	-2.98547068483725	0.00283142275690839	0.0582318348203295
1265	Rab31	4496.44377773287	-0.0687524847279988	0.0329211673663217	-2.08839753350704	0.0367619897997657	0.29189570921375
1266	Ankrd12	1435.22248887792	0.175548796950864	0.0617833574156426	2.84136059116816	0.00449214875130342	0.0783030132489184
1267	Map3k7	118.83575602287	1.45793997922331	0.562091610687112	2.5937764440944	0.00949281895873177	0.129987358149558
1268	Mtcl1	156.44044401452	0.332709149545132	0.128542263100808	2.58832497203046	0.00964439460127282	0.131611806770572
1269	Ptprm	1151.94414348236	0.219914332148817	0.0651996053886706	3.37293961884975	0.000743702596144164	0.0220899023910479
1270	Crlf2	347.846216442332	-0.344500942617692	0.085301742966916	-4.03861551517542	5.37676133722479e-05	0.00292247095812422
1271	Csf2ra	1613.29305325254	-0.218882758873562	0.0706963401892975	-3.09609745408997	0.00196085904263357	0.0448276502164298
1272	Fgfrl1	312.557296878159	-0.208297887266489	0.0982707540026209	-2.11963253340799	0.0340370466397234	0.280246861302937
1273	Tgfbr3	2897.57962026887	0.141980962873363	0.0583793607663316	2.43204038224492	0.0150140332780064	0.176414891016575
1274	Gbp6	237.906640680337	0.688427834974386	0.184517642711227	3.73095940777753	0.000190751959677754	0.00800056775761289
1275	Pkd2	1640.55341050967	0.117812609462762	0.0475553039037806	2.47738106565641	0.0132350510998099	0.162065989712614
1276	Spp1	99333.6975878231	-0.665614353156448	0.21163097360899	-3.14516510416967	0.00165993121988878	0.0402834872074233
1277	Sparcl1	4193.65287669434	0.163383321906042	0.0366747089160946	4.45493166093928	8.39199216470388e-06	0.000628573327805429
1278	Nudt9	741.1615712326	-0.134867122041187	0.0605266335411159	-2.22822770986546	0.0258653341435774	0.239749442931767
1279	Hnrnpdl	2908.19841930592	0.111740586252347	0.0392248895616748	2.84871640177988	0.00438959895919417	0.0772228555611889
1280	Anxa3	917.497824895813	0.290010054115264	0.112594802502092	2.57569663670643	0.010003837312509	0.134523920950564
1281	Cxcl13	898.982163155951	0.309234340379077	0.0944330393370898	3.27464140252046	0.00105796176695157	0.0289490223217226
1282	Scarb2	2428.10582450859	-0.159048364456629	0.0462769957711601	-3.43687747672998	0.000588461735122438	0.0182594534509836
1283	Art3	661.062180566996	-0.254982742290333	0.0718917595418879	-3.54675895979103	0.000390001239795398	0.0132318891973046
1284	Cxcl9	758.85015422019	0.130103769454346	0.0634419931491028	2.05075160782816	0.040291142367851	0.304565967378552
1285	Uso1	3599.28767220966	-0.0865430594543937	0.0372586938522927	-2.3227614955447	0.0201919686280092	0.207962219930933
1286	Parm1	673.522723938954	0.214653291811784	0.072803257500156	2.94840229932464	0.00319421087605842	0.063706412214518
1287	Cxcl1	86.970956176929	-0.825171513571679	0.155163149751384	-5.31808947481306	1.04862502497289e-07	1.44457137060921e-05
1288	Pf4	1164.23142243715	-0.241333740097842	0.112226301756049	-2.1504205014475	0.0315219681147434	0.268222071604686
1289	Gc	30.7895895436638	3.46172239816897	1.4802084189425	2.33867228011183	0.0193524008368552	0.203454845640096
1290	Slc4a4	85.0237616709369	0.423434808612523	0.16517510555592	2.56355100962336	0.0103607475313727	0.137571395045849
1291	Sult1e1	17.5628482862802	1.72655274091778	0.841822958554598	2.05096893993276	0.0402699716002854	0.304549998188623
1292	Hopx	1611.1317602317	-0.258547734564986	0.0503469243716479	-5.13532331501432	2.81659385314946e-07	3.48908292816498e-05
1293	Kit	606.998552043105	0.150343523183143	0.0715010472221054	2.10267582118242	0.0354941170318427	0.286318016238691
1294	Spata18	14.9774155353193	-1.31725836725594	0.412163807355176	-3.19595836351738	0.00139367221727446	0.0351275741830375
1295	Sgcb	1471.21134000901	-0.13952535408725	0.0634560474236846	-2.19877158682236	0.0278941677943131	0.250280068137632
1296	Shisa3	28.0059589472792	0.785729384313473	0.368847738575219	2.13022692601717	0.0331528830955362	0.276072471009208
1297	Rbm47	198.102168750857	-0.394072052264488	0.117023048298961	-3.36747382667511	0.000758602268279755	0.0224718580465909
1298	Rhoh	124.78530470157	0.376170457466907	0.179934882605557	2.09059217434524	0.0365646378591477	0.290697966661284
1299	Lias	219.397210810274	-0.272266054232126	0.11121333134695	-2.44814224099395	0.0143594954672219	0.17149830909283
1300	Tlr1	181.160560829945	0.304027354357145	0.14140872382074	2.14999008648542	0.0315559989503656	0.268224893352923
1301	Klf3	2227.66676923434	0.136146328855747	0.0594007687444633	2.29199607569787	0.0219058696281891	0.218648217775429
1302	Arap2	83.3271250492977	0.423260903892727	0.177549849747556	2.38389896975147	0.0171303045261297	0.190929910924177
1303	Pcdh7	490.028213271598	0.256694298703004	0.084126181861564	3.0513009508195	0.00227852067875521	0.0502911055890999
1304	Stim2	1006.36103309044	0.173190345092514	0.0595411794785659	2.90874898027272	0.00362878096274837	0.0685436404074693
1305	Ldb2	880.229864238558	0.257174766096346	0.0607048339143814	4.2364791980004	2.27051945066798e-05	0.00147296661622462
1306	Jakmip1	15.6990779098135	0.983934136077248	0.40901439601572	2.40562226088353	0.0161449486921964	0.18483241776745
1307	Sh3bp2	769.573364753868	-0.169388401377166	0.0634304356714241	-2.67045937150132	0.00757475378644791	0.111587245446661
1308	Sfi1	613.171916243882	0.158145798877316	0.0768716699713658	2.05727023929914	0.0396602384096078	0.302515804193572
1309	Pik3ip1	424.961521143193	0.193750182087837	0.0804617671550162	2.4079782105029	0.0160411383886692	0.184150424892912
1310	Slc35e4	666.021843035741	0.181970959877474	0.0915255488408882	1.98819851049263	0.0467897396623648	0.329351859338994
1311	Uqcr10	742.097188704682	-0.156010735129501	0.0682177315886116	-2.28695284197263	0.0221985757946999	0.219728596390359
1312	Nefh	35.0372980867762	-0.969072872548989	0.341995483189376	-2.83358383424139	0.0046029232752562	0.0796046687647123
1313	Xbp1	2324.91767353386	-0.198621704712862	0.0557807440033116	-3.56075753849877	0.000369786423147168	0.0127628229846474
1314	Mrps24	255.236254256328	-0.24820337525614	0.109368934487949	-2.26941385520666	0.0232431704132812	0.225698730608565
1315	Urgcp	576.543502656278	-0.180840049545449	0.066018885026914	-2.73921695999147	0.00615857173329783	0.0974589023713044
1316	Camk2b	93.8848286067523	0.792030201326827	0.200384440291667	3.95255340271929	7.73216656977142e-05	0.00393503254092189
1317	LOC100360491	66.7177732086242	0.747502114160017	0.287070874509383	2.60389395280009	0.00921712711561996	0.127090740644061
1318	Myo1g	1094.67996281854	-0.2937165424854	0.0746644887034283	-3.93381844014306	8.36069464854201e-05	0.00422797153429435
1319	Igfbp3	2168.77690657483	0.352072578487058	0.0663520658075453	5.30612836544151	1.11978115359269e-07	1.49117523620093e-05
1320	Mospd1	13.7618705914626	1.29888540643892	0.553443681921143	2.34691523070633	0.0189295609008201	0.200817203088466
1321	Hnrnpc	100.694559570894	0.887064524499038	0.293716756452639	3.02013591329467	0.00252661277668748	0.0539055703223845
1322	Tns3	3895.95842983005	-0.140352704182374	0.0575960744933455	-2.43684496585943	0.0148160300209876	0.17519596433101
1323	Grb10	4842.93225084258	0.0847040768234962	0.0409586344570441	2.06803957080968	0.0386363022653299	0.299407587123805
1324	C1d	916.446935277027	0.12470028003899	0.059002214729463	2.11348473291666	0.0345593003771123	0.282196024540754
1325	Meis1	692.005214090708	0.133188091791939	0.0627058349354298	2.12401432704129	0.0336689455725883	0.278039388826835
1326	Cep68	489.471537376672	0.199297529973752	0.0840871555309893	2.3701304761142	0.0177818088754628	0.194985290159631
1327	Lgalsl	1349.92578438601	0.302086126433827	0.0524203673857313	5.76276248144065	8.27482089602225e-09	1.47899951441361e-06
1328	Usp34	1757.43024427679	0.111650376481789	0.0537749281627886	2.07625338231599	0.0378705224027664	0.296603530183896
1329	Sptbn1	9439.48987511249	0.119819901283026	0.0350659442439727	3.41698773172553	0.000633181329008799	0.0192996559593967
1330	Tnfrsf11a	367.768638405849	-0.199749871335718	0.0951824330130397	-2.09860018295974	0.0358521602262639	0.287609196995832
1331	Serpinb11	1.8021263583453	3.74734269448568	1.65064253477772	2.27023272182327	0.0231934666280332	NA
1332	Serpinb8	717.898982870241	-0.519244879221531	0.0834879906777917	-6.21939604733657	4.99072135427984e-10	1.30740536461298e-07
1333	Cdh19	130.897688654541	0.631977257404982	0.215201833019609	2.93667227893638	0.00331754490835568	0.0652086792266252
1334	Cfap221	8.03616177702873	-1.22755668381289	0.60924962606568	-2.01486653629977	0.0439186351216835	0.317709275348349
1335	Sctr	185.546093317785	-0.461193181260718	0.11232138020906	-4.10601419251004	4.02544758860161e-05	0.00233915099875832
1336	Steap3	1335.1726074014	-0.126930837348972	0.0583860811828415	-2.17399138249193	0.0297057823852085	0.259757499414698
1337	C1ql2	1.72404727123945	-2.65049025467291	1.21410314161058	-2.1830849157979	0.029029557199997	NA
1338	Slc35f5	893.70474080335	-0.17590797468655	0.0696814128418006	-2.52446050549977	0.0115876024526559	0.148195545492326
1339	R3hdm1	1418.23876312155	0.116433648771868	0.0504430891417522	2.3082180483569	0.020987011824565	0.212765301127807
1340	Pigr	21.2370953102143	3.04498935703256	1.21324044718642	2.50979874936916	0.0120799985253352	0.152666904281228
1341	Srgap2	1588.98781982378	0.112458267053219	0.056670868539068	1.984410508473	0.0472100955035998	0.330816958184066
1342	Rab7b	1222.31175246406	-0.347659049086407	0.112967824510119	-3.0775050382179	0.0020874130988819	0.0473721029249264
1343	Elk4	2715.0735195511	0.141632646557907	0.051399654297085	2.7555174931583	0.00585993709030194	0.0938294536102455
1344	Mfsd4a	21.6045700910036	0.697217833621161	0.346350108099011	2.01304349938833	0.0441100533451106	0.318517240151318
1345	Cdk18	93.2097307130802	-0.339534230835159	0.158908326284664	-2.13666734005446	0.0326250582169616	0.273961340150839
1346	Klhdc8a	22.8338401660876	-0.702782938821819	0.340418028512579	-2.06447038628522	0.0389731388796172	0.300574690780059
1347	Tmcc2	605.18986159223	-1.1210502045129	0.320157953204393	-3.50155350911182	0.000462554076212856	0.0152090825882334
1348	Etnk2	73.9145004387562	-0.748933517560719	0.209002650682541	-3.58336851286299	0.000339191543447626	0.0120988412149399
1349	Ren	67.803682060357	-1.01387993390598	0.227612334302909	-4.45441560542449	8.41220099986215e-06	0.000628573327805429
1350	Mybph	103.677634400847	-0.412113521945379	0.158121073178905	-2.60631624653278	0.00915219164834533	0.126734854887832
1351	Ptprv	1219.90702562621	-0.181368500086977	0.0712731372738953	-2.54469645962119	0.0109372767250355	0.142908979612484
1352	Ptpn7	483.847839769365	-0.253658151803831	0.0807322516381306	-3.14196800729419	0.00167816371660141	0.0405704329671566
1353	Arl8a	1333.73336700957	-0.127285762182997	0.0502235772391896	-2.534382638194	0.0112645653413735	0.145228150088436
1354	Lmod1	1007.02206096271	0.223674853913169	0.112713000706319	1.98446366001708	0.0472041753610217	0.330816958184066
1355	Phlda3	1386.66320925287	-0.219682804676045	0.0654093021916083	-3.35858658195912	0.000783421748781072	0.0229707881569202
1356	Nr5a2	89.7350012312551	0.558508714171728	0.19349665102904	2.88639989995438	0.00389676681603112	0.0713853471526248
1357	RGD1566099	74.917451612232	-0.431583534073312	0.194711655403619	-2.21652644870529	0.0266554685644144	0.243960130389085
1358	Ptgs2	251.67854255183	0.343830528438721	0.169486693790773	2.02865794799898	0.0424931418749697	0.312201928058525
1359	Prg4	309.212794286434	-0.390808954595728	0.0888362009524795	-4.39920832279602	1.08646494472305e-05	0.000792772137747688
1360	Hmcn1	967.026506164761	0.195354031776656	0.0796199733552924	2.45358072282839	0.0141441789664849	0.169560375007073
1361	Ivns1abp	3312.10734439965	0.099987947667893	0.0418365172874461	2.3899682418808	0.0168498297484065	0.189619915056011
1362	Rnf2	867.884383956287	0.136189308122914	0.0591289632717389	2.3032588529758	0.021264283264547	0.214116727515729
1363	AABR07021384.1	19.0842840220733	1.20779990498693	0.378439552331351	3.191526619103	0.00141523069601621	0.0355029615735306
1364	Lamc1	6132.63106995596	0.119403920006953	0.0420118440814965	2.84214898482741	0.00448105456487711	0.0782592917450669
1365	Shcbp1l	3.5358387983179	-1.67158484502065	0.763693697540972	-2.18881581765439	0.0286102295880817	NA
1366	Glul	16600.9022580569	-0.195468541979748	0.0317574566388703	-6.15504396975226	7.50566686995372e-10	1.81728116033122e-07
1367	Ier5	846.301085453545	-0.127463927912433	0.0636426640492388	-2.00280629066404	0.0451980843997497	0.322270223580454
1368	Tor1aip2	1114.56787808385	-0.112427339040326	0.0523426470786143	-2.14791083973017	0.0317208391014216	0.268626925723751
1369	Soat1	1442.87665503367	-0.267261166991144	0.108329075291495	-2.46712312711974	0.0136203513967812	0.165013809947357
1370	Tnn	6250.34548133636	-0.496591778086438	0.0542044392916249	-9.16145955158264	5.12000651457433e-20	6.91813039053866e-17
1371	Tnfsf4	6.07365969232057	-1.32043536079548	0.672656481799462	-1.96301588778735	0.0496443279643501	0.338873408626729
1372	Tnfsf18	233.961083949861	0.44017474646859	0.168783692650874	2.60792224388101	0.00910936441752795	0.126251208492712
1373	Dnm3	250.770190122418	-0.344813430810304	0.165529301241272	-2.08309603329812	0.0372424708866903	0.293799568422886
1374	AABR07021591.1	83.4918201221037	0.50615523021983	0.244652525994095	2.06887391889037	0.0385579196023057	0.299104638468372
1375	Fmo4	154.323639023014	0.379508014089194	0.125131393649211	3.03287610743866	0.00242235028442892	0.0526655204696246
1376	Sele	372.605117647707	-0.253829180498474	0.11217589240181	-2.26277834803638	0.0236493562761842	0.227131623835547
1377	F5	688.120532538778	-0.413530147281606	0.117118110382876	-3.53088131228993	0.000414177551262297	0.0139338047772032
1378	Atp1b1	2275.48597218285	-0.308757914291509	0.0746385352213221	-4.13670918615919	3.52322167716701e-05	0.00212456914721241
1379	Gpr161	61.1450755005188	0.460693960555817	0.204061615211511	2.25762184660895	0.0239692454390491	0.228537316298332
1380	Cd247	74.564389830494	0.709994665054726	0.188974873326374	3.7570850164218	0.000171904107821854	0.00756756926444416
1381	Tmco1	827.764938879097	-0.128750932586157	0.060431458384058	-2.13052830477648	0.0331280215543459	0.276072471009208
1382	Rgs4	856.637367665446	0.179516544210563	0.0638300486688321	2.81241434017925	0.004917111836614	0.0834134258482927
1383	Ddr2	726.818023499179	0.198077087234167	0.0620098536347475	3.19428406331818	0.00140178110332949	0.0352763181593783
1384	LOC100362384	475.566503203598	0.627457470531256	0.169592597860585	3.69979278840378	0.000215775573249537	0.00855700706627358
1385	Mpz	507.181459359645	1.01839773487665	0.484762916808016	2.10081608878506	0.0356571135751935	0.287005089023643
1386	Apoa2	11.4955182542997	1.41763056257336	0.639052564962447	2.21833169961013	0.0265322243097751	0.243142896913836
1387	Fcer1g	3418.05163033583	-0.0973752341482053	0.0492451422294485	-1.97735715117856	0.0480012737845121	0.333359563266624
1388	Nectin4	24.0994701998522	-0.648488234549092	0.319278970924062	-2.03110224476178	0.0422446238049494	0.311235172154491
1389	Arhgap30	1793.49145940429	-0.114029284370757	0.0409963404458368	-2.78145032289916	0.00541166122670282	0.0890611188493419
1390	Ly9	42.8287669768414	0.714402678293202	0.249083264115009	2.86812797652813	0.0041290847719515	0.0741379490514438
1391	Cd84	679.651639473093	-0.473981324014106	0.133046459412993	-3.56252489623048	0.000367305062666109	0.0127046209987109
1392	Slamf6	480.500845708982	-0.661263965906052	0.113490543074811	-5.82659971474592	5.6568073354797e-09	1.12994726526207e-06
1393	Dcaf8	1356.06239144158	0.128433710158284	0.0511882895425547	2.50904476992755	0.0121058140254402	0.152684221094345
1394	Igsf8	592.501999852307	-0.219421401137295	0.065765856579435	-3.33640299921082	0.00084870039613615	0.0245692614678545
1395	Rps29	51.4655639550808	0.974953056218633	0.398968236484739	2.44368590544658	0.0145380773145356	0.172856008546338
1396	Aim2	191.007240292189	0.67258238475048	0.11968024019588	5.61982816586654	1.91147476584088e-08	3.14900688228219e-06
1397	Spta1	27.1375090448335	-0.657049817601559	0.333436053596732	-1.97054220896045	0.048776262484177	0.335896788507603
1398	Grem2	1051.22439841628	0.250516888081859	0.0774939398204947	3.23272876127025	0.00122613920756332	0.0322169673792371
1399	Kmo	99.4077371935819	0.663037755840258	0.222190960903038	2.98408969089252	0.00284423385276984	0.0583451308950733
1400	Opn3	108.512586871998	0.329715281130093	0.157565259612444	2.09256330958409	0.0363881547121328	0.28987174092716
1401	Akt3	680.922552046606	0.131792268110928	0.0618006738446018	2.13253772025723	0.0329626670128607	0.275653585766191
1402	Ahctf1	1273.91949813234	0.150224868831415	0.069405801965751	2.16444251887681	0.0304304036093214	0.2628921464664
1403	Tmem63a	712.538971211421	-0.15363749330987	0.0690734140644909	-2.22426378355101	0.026130701862223	0.240943445908198
1404	Capn2	5432.83197032968	-0.0656166327668965	0.0331705809812769	-1.97815747646789	0.0479109442041489	0.333259863749658
1405	Susd4	212.674296270743	0.300818757270173	0.14290324612783	2.1050519524314	0.0352867859914725	0.285221466941694
1406	Tlr5	153.63931897212	0.540851202550909	0.151774464168676	3.56351910391085	0.000365916051140742	0.0127046209987109
1407	RGD1310587	1785.95124310044	0.170963134092735	0.0453949938368809	3.76612308192092	0.000165802078883354	0.00733938288242658
1408	Tgfb2	1299.7741087206	0.218810431502429	0.0722016129379872	3.03054769275531	0.00244110630685144	0.0529292792177558
1409	Ptpn14	317.931695999322	0.217811244029177	0.0942048538759227	2.31210213770998	0.0207720553894344	0.211559875795514
1410	Atf3	813.789536456972	-0.199810755238195	0.0572709735047891	-3.48886605221555	0.000485074155168307	0.0157871384920357
1411	Slc30a1	639.787406935058	-0.249226286238785	0.118662945026191	-2.10028738275269	0.035703568499039	0.287005089023643
1412	G0s2	327.508724652907	-0.504848585990177	0.0960903406252718	-5.2538952688175	1.48915581374489e-07	1.91908950835833e-05
1413	Lamb3	27.4113720560582	-1.09675646916708	0.288206271947146	-3.80545663270025	0.000141542814160195	0.00640751889597711
1414	Plxna2	859.579910971717	0.184671806288957	0.0711007300064835	2.59732644477936	0.0093952586161468	0.129143737853946
1415	Cd34	3873.66088270136	0.33259845114287	0.111149176827046	2.99236090304485	0.00276828786599558	0.0571540569749474
1416	Myh11	10649.5498011978	0.221163065177176	0.068909127001336	3.20948871073186	0.00132971268235383	0.0338356825860099
1417	Txndc11	784.478369635808	-0.150150696974779	0.06699578438981	-2.24119619379539	0.0250133693014731	0.234573733237993
1418	Litaf	3384.30071487044	-0.192274916334381	0.0665019109006506	-2.89126904370653	0.0038368949339609	0.0708827526528268
1419	Ciita	481.22986803187	0.174020691257511	0.0829331682620006	2.09832440873052	0.0358764977458506	0.287660027084141
1420	RGD1565166	31.7408445825469	0.612782583230901	0.299224263539253	2.04790405691988	0.0405694012801684	0.305505430863705
1421	Mgrn1	1572.36784658377	-0.0918739011879778	0.0427136770126204	-2.15092465958462	0.031482146796847	0.268222071604686
1422	Cluap1	359.778381025804	0.170435060511998	0.082554618695262	2.06451272146424	0.038969128987429	0.300574690780059
1423	Mefv	197.274934129886	0.313738412326051	0.12637358082095	2.48262659242492	0.0130417718555871	0.160372357102241
1424	Zfp13	39.9507565110008	0.582920869446763	0.2708273678709	2.15237061907508	0.0313681758493879	0.267768937004924
1425	Thoc6	64.8334329769061	0.441202911538977	0.184517724118867	2.39111398997504	0.0167973368153639	0.18942938765668
1426	Tnfrsf12a	734.121107062934	-0.145938140908875	0.0692898189302786	-2.10619890716878	0.0351870780562443	0.284788317413814
1427	Amdhd2	521.687117088994	-0.299096484292558	0.0701786584910091	-4.26192934894697	2.02669523238755e-05	0.00133828883527079
1428	Atp6v0c	5738.31227140295	-0.299560529104877	0.0540019283642754	-5.54721911195766	2.90248916481305e-08	4.51627839666666e-06
1429	Ntn3	24.0073888220481	-0.641675362958108	0.313140180340834	-2.04916329248991	0.0404461501631731	0.305242675941024
1430	Abca3	1357.09285663057	-0.111561566451515	0.0480468808681706	-2.32193150597254	0.0202366240295746	0.207962219930933
1431	Hagh	348.80320579924	-0.189837017451978	0.0820182232191757	-2.3145712013863	0.0206364104464275	0.210580995487811
1432	Ift140	701.06930065697	0.417355954979098	0.095802596575369	4.35641589996738	1.32209457480464e-05	0.000938980946905696
1433	Clcn7	1048.07676215214	-0.173838046181782	0.0854582062488245	-2.03418786576945	0.041932657512632	0.309793743435904
1434	Ccdc154	20.6341790899043	-0.895779083359829	0.394418470836533	-2.27113877669052	0.0231385782425933	0.225316456459413
1435	Baiap3	60.8585679866614	0.509961676708637	0.219106827841115	2.32745680147601	0.0199409656084708	0.206459365662469
1436	Tpsb2	26.7661600259662	0.590749909882454	0.287065774482283	2.05789042928527	0.0396006526779623	0.302246715388863
1437	Pigq	1000.69712160192	-0.112771476075759	0.0532373639918177	-2.11827685707901	0.0341516274291759	0.280511650561457
1438	Hba-a2	19592.6719717953	-0.797757390496612	0.152686675721739	-5.22480030903592	1.7434315800339e-07	2.21111401975728e-05
1439	Hba-a1	44041.9306391641	-0.715015039619108	0.0944348939317868	-7.57151313301189	3.68901767380185e-14	1.90162911055979e-11
1440	Atp6v0e1	1378.20922904887	-0.148639622405701	0.0694386981754294	-2.14058768829707	0.0323073025069829	0.272893585349905
1441	Kcnip1	74.3163568952533	-0.463011819947171	0.162647179179969	-2.84672517704626	0.0044171477363185	0.0774819108961247
1442	Pank3	1640.45197881747	-0.124288417472877	0.0534776202503437	-2.32412020002102	0.020119052690774	0.207738885982134
1443	Pttg1	172.326269522324	-0.248365084993238	0.120945604738004	-2.05352716645846	0.0400214777690482	0.30384057535446
1444	Itk	107.523150545928	0.629429404076656	0.168269040135014	3.74061326772661	0.00018357179523091	0.00788569163384394
1445	Btnl9	332.579339478556	0.223624666251077	0.100178482734413	2.23226245943389	0.0255976214710195	0.238513114348042
1446	Zfp62	605.163157414806	0.143980600917976	0.0726972290226094	1.98055143027799	0.0476416003288696	0.332404512298561
1447	Sqstm1	8309.97221642838	-0.102739029656194	0.0293522880033633	-3.50020515076788	0.000464900223542386	0.0152235769922281
1448	Ltc4s	46.5491061586964	-0.594369056239034	0.298389018482817	-1.9919267111811	0.046379099722668	0.327937174145236
1449	Rufy1	1086.05782015087	-0.141924858183374	0.0718700958422406	-1.97474146263709	0.0482974950489858	0.33439946745355
1450	Vdac1	2383.03536226309	-0.128579607923772	0.0395925374941266	-3.24757179159952	0.00116394296251095	0.0309996809015416
1451	Rad50	909.710632376069	0.121402510664059	0.0602125638398472	2.01623221005776	0.0437756997718578	0.317320583640523
1452	Lyrm7	123.967338504936	-0.315751324631352	0.152125561628147	-2.07559677185067	0.0379312602603801	0.296603530183896
1453	Gm2a	11711.9623477339	-0.349749858405471	0.0289672133780463	-12.0739904747116	1.44931985105165e-33	7.72004373993512e-30
1454	Slc36a2	166.372039927092	-0.302203787684225	0.128243241771203	-2.35648899318517	0.0184486143714507	0.197858293728713
1455	Slc36a1	705.145454307716	-0.347871453887443	0.134198743325671	-2.59221096462308	0.00953612743981899	0.130468592883825
1456	LOC24906	282.18390153155	0.317904189389312	0.111550837588212	2.8498592772817	0.0043738576065805	0.0772228555611889
1457	Mprip	6646.75279624534	0.0920201817093151	0.0377773840208764	2.43585372821113	0.0148566908050406	0.175469267601292
1458	Cops3	893.641158644088	0.126995140201878	0.0625801777890515	2.02931894233282	0.04242581517312	0.312201928058525
1459	Rasd1	615.314175540104	-0.395515133773227	0.0772261063853736	-5.12152110582305	3.03080808448159e-07	3.72556255307814e-05
1460	Srebf1	1478.75558877977	-0.348219221126702	0.107593813104896	-3.23642420579717	0.00121037365016862	0.0320227995524744
1461	Aldh3a2	1117.16260854975	0.103797681994834	0.0503860832669927	2.06004664908794	0.0393940814198821	0.301637480157986
1462	Grap	198.563773006182	0.439060368906588	0.115934799859052	3.78713181409184	0.000152396264177953	0.00680249246246843
1463	Fam83g	2.52939157981853	3.18726202652738	1.41588748561542	2.25107013015376	0.0243810959224633	NA
1464	Trpv2	1960.16478198747	-0.386837622333753	0.12076847887988	-3.20313401246458	0.00135940705906652	0.0344268221931586
1465	Pmp22	2667.90528361226	0.152455212082198	0.0542796370700229	2.80869991605737	0.00497419880459799	0.084113964970874
1466	Myh3	4.96874455975821	-1.4765275136086	0.659029388061474	-2.24045777071003	0.0250612193869024	NA
1467	Pik3r5	880.721509094636	-0.192876545175727	0.0554126489101348	-3.48073136674126	0.000500046737826257	0.0161621976414393
1468	Myh10	2909.35073899951	0.140902633327013	0.0597322121464172	2.35890532534821	0.0183289312203468	0.197236579731408
1469	Ctc1	880.529922580834	0.130070459095012	0.0578866456868772	2.2469855966192	0.0246409476303785	0.232445302912307
1470	Per1	1105.12359236658	0.247543446771893	0.0850470926200808	2.91066324721657	0.00360662503709525	0.0683892106284059
1471	Alox15b	2.65629097885968	-1.83938336231807	0.888682905130275	-2.06978591767603	0.0384723966947814	NA
1472	Gucy2d	2.5819852176127	-1.83675076757565	0.925993959640023	-1.98354508520734	0.0473065762531118	NA
1473	Cd68	4083.54281919611	-0.331425264316611	0.0823674036087983	-4.02374300749731	5.72804214546601e-05	0.00308195668298138
1474	Eif4a1	9208.62933184181	-0.102450744434487	0.0287118288769981	-3.56824167744198	0.000359384939115478	0.0126497165794391
1475	Tnfsf13	1084.73610150313	-0.190816633105424	0.0580352221602319	-3.2879452512233	0.00100921463454179	0.0280473910608311
1476	Tnfsf12	843.91110269367	-0.149837703605452	0.0667311453177005	-2.24539385458004	0.0247428595849757	0.233131424627306
1477	Polr2a	2653.71240516644	-0.0895471335024705	0.0431252512113895	-2.07644317394308	0.0378529816950102	0.296603530183896
1478	Bcl6b	1300.33776865112	0.19942942137865	0.0568072449972559	3.51063357126865	0.000447040154410756	0.0147902726034863
1479	Alox12	182.802310593732	-0.554493721336574	0.112792985886092	-4.91603016783818	8.83167938965063e-07	9.93874905962092e-05
1480	Alox15	1029.10742856745	-1.35159705253136	0.0729425519716569	-18.5296101657719	1.19146979077712e-76	1.90396872566184e-72
1481	Pfn1	8497.01472167486	-0.164583787243608	0.0789663447613887	-2.08422699240959	0.0371395245861509	0.293371034546066
1482	Camta2	1832.07107638234	-0.117886898941332	0.0589700469025879	-1.9990979341778	0.0455977586145484	0.324422165031382
1483	Nlrp1a	660.276978456518	0.168292140242603	0.0780217358308188	2.15699046490744	0.0310064073938455	0.266245239201317
1484	Ube2g1	1053.35032671173	0.149744051899341	0.051455008546594	2.910193898107	0.00361204591804597	0.0683892106284059
1485	Ankfy1	2692.79623816191	0.142271406455085	0.0422522243534438	3.36719329294883	0.000759374427106326	0.0224718580465909
1486	Atp2a3	625.018832995872	-0.190300902715954	0.0744905558510969	-2.55469838480407	0.0106279846751096	0.14035966537872
1487	P2rx1	229.307985487364	-0.203647055072426	0.102954777376164	-1.97802433517354	0.0479259614274354	0.333259863749658
1488	Rap1gap2	570.030733325734	0.238346062582983	0.090000963135005	2.64826124388752	0.00809069762109435	0.11658191883236
1489	Sgsm2	588.994010016373	0.163304967000981	0.0708741023048606	2.30415570272107	0.0212139048137214	0.21401401447176
1490	Wdr81	1400.99500859894	-0.124780147417154	0.0619787193947555	-2.01327405012039	0.0440858067678915	0.318486072400952
1491	Tp53i13	558.996720431134	-0.203140195716425	0.0896553573067931	-2.26578981801719	0.0234642550939143	0.226424393961806
1492	Coro6	166.763350067269	-0.65054027182937	0.157075657005823	-4.14157282057558	3.44932322589518e-05	0.00209081481686235
1493	Efcab5	5.81583347940345	-1.34494672491599	0.61287068020149	-2.19450329141838	0.0281992475862485	NA
1494	Trarg1	1499.78350829078	-0.182086991653119	0.0920614642307976	-1.97788502686235	0.0479416784730694	0.333259863749658
1495	Slc43a2	2143.77332974513	-0.17995247007004	0.0890418220853486	-2.02098818123411	0.0432809885601779	0.315580767578252
1496	Mrm3	104.307830187176	-0.30925266293354	0.15191638233182	-2.0356768518754	0.0417828150060279	0.309478941396699
1497	Abr	1355.82224717098	-0.170928696331916	0.0730450091864875	-2.34004620213719	0.0192813544577446	0.202974996202081
1498	Slc46a1	171.420234978524	0.328811380029663	0.122493032055654	2.68432721854963	0.00726759374332212	0.109048026308251
1499	Tnfaip1	2931.25487716197	0.118353883883227	0.0398750581951673	2.96811814803999	0.00299629135193267	0.0609169666716082
1500	Lgals5	305.092889268824	-0.868837869956503	0.124510173402607	-6.97804722468014	2.9931105949829e-12	1.03978059364841e-09
1501	Evi2b	667.063637432099	-0.293260500514486	0.062543106164802	-4.68893405680461	2.74631863850015e-06	0.000254741645250127
1502	Rab11fip4	51.3580321096803	0.470083790588534	0.231826768721252	2.02773731947134	0.0425870646174258	0.312201928058525
1503	Adap2	665.617751981393	-0.187149577688235	0.0888936284266834	-2.10532049372459	0.0352634193638368	0.285176842831028
1504	Ccl2	1426.15077040028	-0.110451085611315	0.0528737835565715	-2.08895747914728	0.0367115509585867	0.291720827607268
1505	Ccl7	817.34763527677	-0.159092349771564	0.0605514195124322	-2.6273925706878	0.0086042005767298	0.121462124749242
1506	Ccl5	151.57202593525	0.57815450085266	0.193122031876509	2.993726273667	0.0027559307079568	0.0569862443233048
1507	Ccl9	699.838457357095	-0.380329973453049	0.0626512870588374	-6.07058515966115	1.27445012239282e-09	2.95155260229525e-07
1508	Ccl3	131.970232254305	-0.377711231316946	0.152166592420188	-2.48222178935272	0.013056598034419	0.160372357102241
1509	Dhrs11	196.107128895113	-0.235574132356593	0.111382037861905	-2.1150100759394	0.0344290885534893	0.281695323713708
1510	Mpo	298.007233335654	-0.320608137361041	0.150394187493552	-2.13178542804247	0.033024490112412	0.275712517307581
1511	Vezf1	1271.14909483386	0.111328460054882	0.0503675524150963	2.21032102448389	0.0270828904926417	0.24534273813629
1512	Scpep1	9194.30579835659	-0.115382300987938	0.031841400975727	-3.6236565431243	0.000290467265104836	0.010744599297165
1513	LOC100363469	539.543161201358	0.453870196164183	0.171449905158479	2.64724670302179	0.00811501277548047	0.116721785915552
1514	LOC100911361	110.871033693708	0.428250530892999	0.191881077958204	2.2318538933072	0.0256246210318878	0.238625550168745
1515	Luc7l3	2893.77823098264	0.115342248621671	0.0463024519236037	2.49106135484959	0.0127362124020314	0.158138829980157
1516	Col1a1	333116.769054926	-0.0934365996616606	0.0416853180412746	-2.24147503370718	0.0249953209595933	0.23454211916283
1517	Ppp1r9b	3404.20510987283	-0.105943536072661	0.0425948265093958	-2.48723952542197	0.0128738688876831	0.159126658453302
1518	Fam117a	345.143504953529	-0.212407650172597	0.0957169919198821	-2.21912166180889	0.0264784487114169	0.242896446847556
1519	Zfp652	247.105930533393	0.287712867604929	0.097782199679618	2.9423848977382	0.00325694837367742	0.0645732444309743
1520	Phospho1	205.898818165743	-0.508931091197549	0.124658621572865	-4.08259841779231	4.45349418948885e-05	0.00253262765651359
1521	Mrpl10	519.973610714298	-0.160748608922158	0.0730035464529309	-2.20192876555388	0.027670340690638	0.248590892353646
1522	Cacnb1	79.0244774185729	-0.354101577613943	0.162811831749543	-2.17491305029149	0.0296366327755597	0.259503228358052
1523	Stac2	296.064181588527	-0.287028027323057	0.0866218774194684	-3.31357430563548	0.000921116284516709	0.0260060746052597
1524	Neurod2	5.17557254215606	-1.33245765396847	0.628634891000068	-2.11960499336701	0.0340393710300454	NA
1525	Stard3	1130.72461016956	-0.169625985114368	0.0519990671041299	-3.26209669828665	0.00110591412082923	0.0299393983269043
1526	Nr1d1	155.621674848756	-0.389467172139838	0.139307787180139	-2.7957315238682	0.00517823971189576	0.0866474037655436
1527	Ccr7	94.6698633189728	0.505781651910946	0.158461798649391	3.19182071781242	0.00141379056551569	0.0355029615735306
1528	Jup	891.425143272058	0.138912272344391	0.0622671507498816	2.23090780084642	0.0256872369078988	0.238707318757521
1529	P3h4	983.657745721203	-0.222652332709372	0.0526420965769402	-4.22954910969302	2.34160159067119e-05	0.00150276278790866
1530	Nt5c3b	318.020879793231	0.17315655245905	0.0860360479890331	2.01260467567178	0.0441562346954266	0.318670001042917
1531	Nkiras2	373.1347631578	-0.239728978619238	0.0810246444719215	-2.9587168222912	0.00308922833899308	0.0623306424963502
1532	Naglu	1153.50919091381	-0.252378630388456	0.0600979829464456	-4.19945259416369	2.67561038264662e-05	0.00166366746749778
1533	Retreg3	1628.34066225381	0.0938242182447652	0.0470155080288779	1.99560149785335	0.0459773163655496	0.326185575079561
1534	Vat1	8400.13615025359	-0.163694611778199	0.0327521913846312	-4.99797432958982	5.79356952890622e-07	6.660520940426e-05
1535	Rnd2	195.949762110243	0.252939641156457	0.127857893861978	1.97828724935438	0.047896310714896	0.333259863749658
1536	Meox1	237.604073024381	0.219643311698277	0.108259030854026	2.02886826129489	0.0424717102616483	0.312201928058525
1537	Lsm12	1419.26382108835	-0.13966498079153	0.045950470059227	-3.03946794475684	0.00236996421877784	0.0519328866399811
1538	Ubtf	2468.85870062208	-0.0919793528248532	0.0465753428769544	-1.97485079321584	0.0482850829105436	0.33439946745355
1539	Slc4a1	497.290272518745	-1.01549443081065	0.0919274166026463	-11.0466982358494	2.27426163484857e-28	9.08567523122003e-25
1540	Slc25a39	1385.16543340764	-0.227690904450264	0.0504189748142522	-4.51597648086056	6.30256596892766e-06	0.000496133025534305
1541	Grn	13214.3964921507	-0.117065049744224	0.0398804447303116	-2.9353998064933	0.00333118171396149	0.0653959260308411
1542	Itga2b	275.575931752207	-0.453103438036832	0.189567645988375	-2.39019393670488	0.0168394780707239	0.189619915056011
1543	Fzd2	666.791095913055	-0.22623267421938	0.091686320983923	-2.46746375895102	0.0136073994976913	0.164981975700385
1544	Gfap	75.9200940961977	0.585836439001818	0.198906194690699	2.94529006455932	0.00322652023244248	0.0641145706785589
1545	Fmnl1	1562.20675567991	-0.149501848824222	0.046567066093907	-3.21046313123393	0.00132521267403124	0.0337749577847196
1546	Arhgap27	677.922925564567	-0.219082215530581	0.0683520521831918	-3.2052031875124	0.00134967167226496	0.0342889559980828
1547	Plekhm1	1010.43144629262	-0.154229441994211	0.0755759264488632	-2.04072181766197	0.0412784854782477	0.307732657445211
1548	Nsf	1178.51471913997	-0.172433093360154	0.0600700641955276	-2.87053286307279	0.00409780599333848	0.0736590998577603
1549	Itgb3	551.805729290427	-0.285572183269762	0.0826852010119276	-3.45372787118904	0.000552894980926008	0.0173922476283417
1550	Mrc2	3532.73704690186	-0.152768052064081	0.0431167191522157	-3.54312793431154	0.00039541083014291	0.0133586999274497
1551	Ftsj3	864.801647787676	-0.11767352433339	0.0594086426626971	-1.98074756566148	0.0476195896533178	0.332404512298561
1552	Icam2	806.874664986976	0.160101887734373	0.068302705524051	2.34400506548013	0.0190779122913339	0.201630316412378
1553	Ddx5	14597.186136274	0.0672372832477829	0.0302528876828693	2.22250794544337	0.0262489976754036	0.241609971309553
1554	Bptf	1300.03497039946	0.169625773753636	0.0806991281178706	2.10195299143602	0.0355573938792564	0.286539159954875
1555	RGD1359290	2566.59752215602	0.507958811180329	0.0856766052962339	5.92879245651739	3.05170504221111e-09	6.33730646364799e-07
1556	Apoh	19.5993274340893	2.95600222145425	1.43646273362335	2.05783425651288	0.0396060464345607	0.302246715388863
1557	Abca8	116.397100741768	0.355783521578139	0.170083204451731	2.09182042827227	0.0364545822439898	0.290111665467608
1558	Abca8a	1506.35243153794	0.238720396614591	0.10543817173762	2.2640794380297	0.0235692293936592	0.22688932874137
1559	Map2k6	137.031083946045	0.406890785534272	0.16556539611569	2.45758349921111	0.0139875290086405	0.168313790329876
1560	Ttyh2	553.96083046329	-0.306441375699367	0.136138763137632	-2.25094872787675	0.0243887849672424	0.230957023316534
1561	Cd300a	973.82369079204	-0.421258150820836	0.0564694021052248	-7.45993644550841	8.65642244794674e-14	3.73863866805916e-11
1562	Cd300le	2313.67525531865	-0.35148583522109	0.0402540257326288	-8.7316940063509	2.50886221933889e-18	2.35833048617856e-15
1563	Slc25a19	207.58787488518	-0.208892741766645	0.105432872151085	-1.98128664717871	0.0475591369623189	0.332404512298561
1564	Smim5	38.5434822798635	0.503522660306794	0.249898741329917	2.01490674833789	0.0439144207902482	0.317709275348349
1565	Itgb4	1455.02595509211	0.198941543637444	0.0510638770252558	3.89593495885652	9.7820639294818e-05	0.0047950117053104
1566	Trim47	782.415228569551	-0.214934298727731	0.0735266423831884	-2.92321656152322	0.00346435474083081	0.0669412197805034
1567	LOC100909671	45.8236211760357	-0.822172759059936	0.227346720063394	-3.61638276035246	0.000298748531918633	0.0109244886500223
1568	Cd300c2	813.980843867206	-0.40649785230562	0.0630209049391662	-6.45020652588234	1.11697831415755e-10	3.36779499249767e-08
1569	Ube2o	709.061592266428	-0.192556072328664	0.068351938650777	-2.81712671402737	0.00484554043648991	0.0824619128595407
1570	AABR07072207.1	545.014501363092	0.413433950842516	0.146992198110203	2.81262513356359	0.00491388999393127	0.0834134258482927
1571	Rhbdf2	510.655784279475	-0.269834016810893	0.0758736650815718	-3.55635933127515	0.000376029675572099	0.0129503323612977
1572	Jmjd6	337.851290400348	-0.157019137522033	0.0799210617511978	-1.96467782185939	0.0494515384396369	0.338012747294749
1573	Mfsd11	945.063369348194	-0.220098698277919	0.0794061113180771	-2.77181056501142	0.00557454674085406	0.0906218279947587
1574	Cyth1	1254.20672199454	-0.233690172559657	0.0626244921569292	-3.73160986238513	0.000190260001772269	0.00800056775761289
1575	Engase	633.204355240097	-0.207604919567373	0.063587544584343	-3.2648676863439	0.00109515221177959	0.0298135133632672
1576	Gaa	1882.40442819584	-0.211347868865213	0.0587099638688644	-3.59986371882775	0.00031838400265842	0.011563128096549
1577	Rnf213	3389.68122723057	0.154068127592672	0.0636189700249674	2.42173250419187	0.0154467161802379	0.17960226708303
1578	Aatk	169.476189343182	0.336492290743723	0.161300545335452	2.08611998207402	0.0369677560925775	0.292533079646079
1579	Slc38a10	4073.02685093483	-0.147378080521726	0.0381856205963411	-3.85951775092658	0.000113611004786502	0.00546894153043297
1580	Arhgdia	9940.86675395566	-0.106833338498578	0.0467583003008521	-2.28479944333288	0.0223245903261989	0.220622729383215
1581	Mafg	627.038186386402	-0.181006348698659	0.0811902546665187	-2.22940979113965	0.0257866513638402	0.23915884433788
1582	Slc16a3	999.704133089504	-0.318104647224603	0.0567528174182907	-5.60508996196692	2.08146824340397e-08	3.39406760506075e-06
1583	Cd7	49.0153774822969	0.561318108424091	0.261227671239132	2.14876971402563	0.031652659299676	0.268618956775795
1584	Sectm1a	120.041569953631	0.565669280334503	0.14681300125012	3.85299173450446	0.000116683330801903	0.00553585152878425
1585	Metrnl	450.097685323614	-0.191175387881218	0.0949551593833833	-2.01332280544487	0.0440806807056012	0.318486072400952
1586	Comtd1	212.208194501254	-0.280776093989375	0.11264893341928	-2.49248781561317	0.0126851682766565	0.157996094357733
1587	Samd8	748.972127316724	-0.147611275096127	0.0703810354153452	-2.09731604863464	0.0359656071217871	0.28779689624745
1588	Vcl	5949.25937400249	0.145160657181166	0.0299829042144784	4.84144751765139	1.28896720649443e-06	0.000139173621349871
1589	Plau	2038.38862823785	-0.416618714868067	0.187106334631405	-2.22664142124742	0.0259712483142003	0.240173928275995
1590	Usp54	573.663183999587	0.397639487903126	0.0748268868065359	5.31412577582198	1.07170579212286e-07	1.4637485947114e-05
1591	AC127920.1	137.725125476124	0.820098470946118	0.176759447555912	4.6396301996062	3.49033181291649e-06	0.000306458804232997
1592	Slc4a7	182.678913889204	-0.341052262263254	0.140151823439896	-2.43344862658539	0.0149557575777768	0.176069414550677
1593	Synpr	40.759306484024	0.787019367949822	0.294340012723953	2.67384430905739	0.00749872556638335	0.11115921572431
1594	Fam107a	143.642829320784	0.288863578491388	0.124395966892619	2.32212977403633	0.0202259489129878	0.207962219930933
1595	Dnase1l3	182.414859067309	-0.52034588021396	0.156566169396365	-3.32348860689468	0.000888990540389202	0.02532276084745
1596	Flnb	954.441016457963	0.162621312265921	0.0762986215302866	2.13137942736447	0.0330578963179804	0.275712517307581
1597	AABR07017236.2	23.4354955844479	0.816297885895336	0.407608414570286	2.00265219440061	0.0452146333709248	0.322270223580454
1598	Ptger2	219.113802858871	-0.433776271390149	0.102631003493161	-4.22656172721777	2.37289200048123e-05	0.0015167525667076
1599	AABR07017250.1	49.3762939548928	1.2955522977915	0.35126744712343	3.6882219186575	0.000225826652494789	0.00893245026452158
1600	Ero1a	1224.23608562432	-0.164484590565486	0.0565704003809745	-2.90760873986681	0.00364203697642432	0.0686579178096607
1601	Fermt2	4945.33985173843	0.131608224145523	0.0352945410941339	3.72885494656272	0.000192351829097576	0.00804655033764205
1602	Ddhd1	401.746512352042	-0.166948155512381	0.084938378066745	-1.96552087892699	0.0493539815535217	0.337907722890007
1603	Gch1	193.735366990031	-0.333013631759222	0.134668140046495	-2.4728464478996	0.0134041722049088	0.163259446462602
1604	Lgals3	11440.8247449445	-0.440063178324916	0.108352749794931	-4.06139372704229	4.87806228773979e-05	0.00272627354426058
1605	Ktn1	2061.42661804208	0.149335563921088	0.0408992531941077	3.65130295197181	0.000260913244637593	0.00990354786059081
1606	Rpph1	40.8383036353123	-0.894558075443252	0.234261662795921	-3.8186277035972	0.000134196109895956	0.00612701096039249
1607	Tep1	2674.71715163198	-0.119928419155498	0.0448777411542466	-2.67233635363463	0.00753251044274633	0.111457742933091
1608	Pip4p1	616.273516830327	-0.159991809666829	0.0694284637416972	-2.30441235545792	0.0211995070892897	0.214003868153411
1609	Rnase2	55.3464698188751	1.04023583032285	0.308129543879058	3.37596913696514	0.000735561699773299	0.0219706092754716
1610	AABR07017868.4	7.48635050078769	-1.56418239977411	0.577908422137347	-2.70662675928672	0.00679706279964448	0.103939773720879
1611	AABR07017902.1	248.523056212879	0.324700658836944	0.12465010994189	2.60489669033035	0.00919019658896269	0.127090740644061
1612	Mrpl52	887.950875194392	-0.11717359444106	0.0557897516433635	-2.10027094564058	0.0357050135781604	0.287005089023643
1613	Cebpe	45.1547893816621	-0.666142681525865	0.227152165129594	-2.93258345631801	0.0033615456253193	0.0654379265005726
1614	Slc7a8	1173.10386226735	-0.260942465179752	0.0633207134770456	-4.12096533426375	3.77288198161445e-05	0.00224128825524903
1615	Pabpn1	2562.6162846394	-0.130282752889669	0.0566732547480034	-2.2988401401855	0.0215140185396546	0.215680060391268
1616	Tgm1	45.9895994510636	-0.531476482189131	0.214761874660614	-2.47472454330647	0.0133338972467423	0.163054381030816
1617	Nfatc4	1259.12927179512	-0.140292425651864	0.0554472865790272	-2.53019461018909	0.0113999276598157	0.146439585212102
1618	Cbln3	3.59250205212141	-1.64325030080437	0.799978078151736	-2.05411916361624	0.0399641597105243	NA
1619	Gjb2	38.8006013925812	0.740091065247162	0.315503525952446	2.34574578212071	0.0189890541652793	0.200957010305406
1620	Lats2	1403.88946603014	0.177245204086873	0.0480777528363665	3.68663661735877	0.000227237474370671	0.00896606133442797
1621	Spata13	611.398865161903	0.217225252827992	0.0706264481743948	3.07569272479351	0.00210014153952227	0.0475357815886202
1622	Arl11	1350.43845898867	-0.218851598324557	0.0596061401163185	-3.67162842447906	0.000241009918125657	0.00937065326435035
1623	Scara3	1075.16450087496	-0.18074867227626	0.0667069045923866	-2.70959465711574	0.00673654797638586	0.103310975683921
1624	Ephx2	190.239186282045	0.615588657899526	0.16427783403658	3.74724113882858	0.000178790191723155	0.00774710589796755
1625	Ptk2b	1100.40405227279	-0.181023271401577	0.0500008442899318	-3.62040429461365	0.000294143039007785	0.0108304280261392
1626	Ebf2	439.228734946679	0.452018322529065	0.110763716189095	4.08092413365206	4.48569958756122e-05	0.00254189643295136
1627	Nefm	63.0796501267844	0.721419373662745	0.311414783041718	2.31658679339606	0.0205262514690032	0.20972474327025
1628	Fam124a	170.484623883377	0.31659496326867	0.133637601691375	2.36905600865108	0.0178335526039867	0.195084205259501
1629	Ctsb	52201.2197113176	-0.223160201125998	0.0516521549848601	-4.32044318753804	1.55716143890828e-05	0.00106243810456757
1630	Sox7	493.875653700513	0.247816148436924	0.0860965480433886	2.8783517349852	0.00399759143731092	0.072428017197538
1631	Kif13b	583.985720841979	0.225806760889797	0.0851681175283252	2.65130623340006	0.00801811055312768	0.115849373091302
1632	Extl3	758.897881834099	-0.165936819459387	0.0702019319369517	-2.36370730663673	0.0180931007584883	0.196151797910883
1633	Pnoc	14.3831426748889	-0.985628564326109	0.41254258057104	-2.3891559580633	0.0168871320515067	0.18983284819479
1634	Stc1	621.091312556528	0.263301934915905	0.0647699299688212	4.06518788954461	4.79937819408654e-05	0.00270049519512334
1635	Loxl2	3887.03035023923	0.106883918580089	0.0411949447386524	2.59458822576843	0.00947043041828162	0.129792005217959
1636	Slc39a14	3424.97204274101	-0.132613148889455	0.0511861141253513	-2.59080321207221	0.00957522282371166	0.130891412081191
1637	Dok2	1346.58837709689	-0.248311020346544	0.0500830352904183	-4.95798664970392	7.12274564772475e-07	8.13010538933153e-05
1638	Sucla2	1421.809167095	0.137912519082565	0.0491443326857334	2.8062751398922	0.00501178781456386	0.084570611696653
1639	Htr2a	367.026792812214	0.360109352368065	0.0860067803728543	4.18698794219396	2.82680836955224e-05	0.0017508681296684
1640	Lcp1	10436.2075104677	-0.20443128959994	0.0562959467862882	-3.63136782077769	0.000281923040037085	0.0105260050929734
1641	Cpb2	3.4956021637623	2.73248902999949	1.29478809546604	2.11037546573671	0.0348260280037913	NA
1642	Cog3	523.000902829346	0.18626552673325	0.0744633500139597	2.50143898573365	0.0123689753502626	0.154871097774289
1643	Tpt1	26188.659620457	0.199484310947089	0.0854655725491881	2.33408968075748	0.0195910265251817	0.20502668900086
1644	Tsc22d1	4294.21490536899	0.12320550820809	0.0417963546965385	2.94775726502038	0.00320088291218667	0.063706412214518
1645	Rgcc	380.16926486324	-0.427957106530449	0.105709479488371	-4.04842695850687	5.15630204202275e-05	0.00283153631036163
1646	Cnmd	1.67191070055035	3.62623655388061	1.79645993376965	2.01854574416886	0.043534455078843	NA
1647	Pcdh20	48.8609746863656	0.530987264409874	0.221750264113625	2.39452821638036	0.0166417629333019	0.188472977798841
1648	Tbc1d4	261.135278930268	0.208224752163198	0.100878418304243	2.06411594931242	0.0390067240986842	0.300611136815385
1649	Acod1	69.8902602658978	0.59348834816396	0.199610317055833	2.97323483534148	0.00294678899559449	0.0599868638848407
1650	Fbxl3	1620.5283171783	0.125449175466402	0.0586314147208802	2.13962388701712	0.0323851745906084	0.27292581834909
1651	Gpc6	443.222146837724	0.266376208836552	0.082707993532878	3.22068275940781	0.00127885624035191	0.0331217548149491
1652	Cldn10	11.84197210354	-1.17784891673806	0.444095679167872	-2.65224133444637	0.0079959367542541	0.115843217890281
1653	Mbnl2	4304.03447999511	0.0700374243566923	0.0350887475075953	1.99600810321121	0.045933040782814	0.326185575079561
1654	Rap2a	937.257760739858	-0.119417062740462	0.0593868687115969	-2.01083278730173	0.0443431216758241	0.319478396925008
1655	Stk24	629.664789615368	-0.160824950326138	0.0627586745540561	-2.56259316291988	0.0103893710110416	0.137777716810327
1656	Dock9	1593.53676661771	0.22250994643673	0.0664346727062737	3.34930447268867	0.000810147143635031	0.0235813321589942
1657	Gpr18	52.906906059383	0.478910643153914	0.210321559005108	2.27704019226237	0.02278382560983	0.222882352476954
1658	Nalcn	35.4945030169974	0.58807625591096	0.271489883185036	2.16610744021777	0.0303029777928759	0.262603896491409
1659	Mir3074	103.687340024774	0.379729424991162	0.182621131803873	2.07932905266941	0.0375871165608552	0.295591595788615
1660	Ctsl	16901.2236242898	-0.162317118938832	0.0474233029080228	-3.42272910121096	0.00061995829129135	0.0190736454107638
1661	Rmi1	1186.84523362605	-0.205207239835957	0.0533494154000099	-3.8464758853931	0.00011982891838889	0.00564857261314003
1662	Idnk	177.955628714783	-0.451885507035027	0.131070006185986	-3.44766526060745	0.000565454360110785	0.0176483606925202
1663	Cxcl14	70.7555591786388	-0.612078871095691	0.195682816981388	-3.12791322476673	0.00176052150115262	0.0417405542854879
1664	Ddx46	2036.04177384363	0.150851763274419	0.0595255296892181	2.53423638667332	0.0112692682171252	0.145228150088436
1665	Dok3	484.274312865072	-0.392072661555617	0.0999614613223821	-3.92223819428927	8.77301978670806e-05	0.00438102675598733
1666	Uimc1	637.528424860399	0.148497504094178	0.065875996241527	2.25419747049788	0.0241837478607468	0.229981884144597
1667	Hk3	1499.55712503358	-0.525552468724667	0.103682273771681	-5.06887483854751	4.00174257277067e-07	4.80810874532898e-05
1668	Unc5a	17.9383692898499	-0.886681558485004	0.370768024116197	-2.39147256724362	0.016780937967662	0.189378099380818
1669	Ror2	516.999334864752	-0.1982384752873	0.0790083404655565	-2.50908289073255	0.0121045076346782	0.152684221094345
1670	Syk	1954.53553985976	-0.255170510452011	0.089830427018912	-2.84057995625791	0.00450315827132391	0.0783030132489184
1671	S1pr3	1735.1241878409	-0.139695449064283	0.0595293779067174	-2.34666401660011	0.0189423271317833	0.200817203088466
1672	Ninj1	2526.63353853811	-0.263182187084821	0.0561386218534434	-4.68807709195088	2.75784134094317e-06	0.000254741645250127
1673	Rnf144b	912.239199315944	0.192760780283387	0.0592065333367606	3.2557349572721	0.00113099274978954	0.0302228497351786
1674	Tpmt	310.215003681834	-0.206137895443133	0.0931063363416398	-2.21400501343691	0.026828434059135	0.244525600929399
1675	Gmpr	261.720503593864	-0.377952190899383	0.105432493937601	-3.58477900677443	0.000337363744494276	0.0120605651834867
1676	Dtnbp1	400.917762091987	-0.209709703500063	0.0911767840595413	-2.30003400167214	0.0214462937853735	0.215136079529359
1677	Tmem14c	1505.16922524256	-0.200865082044828	0.0450948927743605	-4.45427563271719	8.41769037236307e-06	0.000628573327805429
1678	Pak1ip1	356.904384203006	-0.207339165061269	0.0879229978335546	-2.35819035030833	0.0183642735867501	0.197351104180408
1679	Nedd9	1380.9528240391	0.116959693071458	0.0517478674429096	2.26018382690829	0.0238098441984453	0.227796560478298
1680	Mcur1	151.004894108528	-0.295998903313362	0.141545648720627	-2.09119041092944	0.0365109985703086	0.290416006547303
1681	Cd83	793.034328563237	-0.241023174079974	0.0659130689086299	-3.65668262866179	0.000255500396336403	0.00972118174632313
1682	Prpf4b	1894.35595264098	0.121897006285115	0.0416535713403781	2.92644789780487	0.00342856929790901	0.0664103483401043
1683	Slc22a23	278.270311401907	0.332704287574959	0.0982115278355318	3.38762968978668	0.000704993782387539	0.0212562276274582
1684	Tubb2b	234.076220163582	0.230725679023095	0.114041871218203	2.0231663735299	0.0430559972928001	0.314890085464048
1685	Serpinb9	2444.56867432491	0.23461425548626	0.0633763022062332	3.70192402079251	0.000213970700189578	0.00852681244146996
1686	Mboat1	655.447552485991	-0.202378236202565	0.0953232912410092	-2.12307226877936	0.0337477964018197	0.278414964636592
1687	Aldh5a1	118.818177743724	0.308468598622998	0.14706514457128	2.09749631377466	0.0359496631458344	0.28779689624745
1688	AABR07027854.1	42.8207056711534	0.55769109374658	0.269481248017689	2.06949870482258	0.0384993127404203	0.298996974501093
1689	Stard3nl	706.850993676827	0.148720506200933	0.0643525962607429	2.31102573699357	0.0208314333440594	0.211946258529615
1690	Inhba	427.114761110035	-0.188999253986782	0.0809447291115572	-2.33491736968204	0.0195477377742053	0.204834655496263
1691	Zeb1	1035.00606775512	0.133936165021187	0.058532722561152	2.28822715159469	0.0221242963117877	0.219728596390359
1692	Svil	2947.27244238788	0.150258188298397	0.0440861778160353	3.40828340631844	0.000653729600936851	0.0198604544162945
1693	Jcad	1042.80815550121	0.14307625295388	0.062742154401603	2.28038476393511	0.0225848784547918	0.222507002285804
1694	Crem	696.117472105398	0.236069853250795	0.0626658341631555	3.76712217116856	0.000165140198016009	0.00733038990082174
1695	Zmynd11	1925.37026817566	0.0854557839340148	0.0416758450544215	2.05048713043309	0.0403169183863203	0.304616716696642
1696	Lgals8	819.330287125919	0.135405590669378	0.0587182763135624	2.30602121128856	0.021109447149655	0.21349934522246
1697	Klf6	1415.55789817994	0.106846950836494	0.050409073973045	2.11959757272327	0.0340399973585107	0.280246861302937
1698	Akr1c3	88.8923747979463	0.816881652617679	0.296047291794928	2.75929446158735	0.0057926313401073	0.093000524998327
1699	Akr1c14	5088.00504833071	0.313079005576081	0.057287442046637	5.46505472039067	4.6276402750463e-08	6.96571634906329e-06
1700	Akr1c15	960.938252563716	0.13776967770743	0.0677583981379749	2.03324874101794	0.0420273990021855	0.31006363622111
1701	Celf2	363.078019501126	-0.25205808547934	0.0800811202056318	-3.14753446045843	0.0016465369654494	0.0401704743631777
1702	Optn	1508.6509690969	-0.203648561240698	0.0446522149542729	-4.56077176572874	5.09659534627787e-06	0.000414865361847069
1703	Itga8	1566.30716179539	0.139561903968521	0.0674348619369433	2.06958092535315	0.0384916058394326	0.298996974501093
1704	Rsu1	818.695301108089	-0.224415801944886	0.0676374506651535	-3.31792224186392	0.000906897274633639	0.0256954227812865
1705	Trdmt1	193.6507280577	0.236416292548571	0.116001564353541	2.03804400282085	0.0415455324713539	0.30893327542682
1706	Etl4	475.304387468546	0.228821299048266	0.0849164867650788	2.6946628124324	0.00704598938847691	0.106123958299494
1707	Nid1	16571.2414920155	0.129092659990188	0.0269459836425698	4.79079411991645	1.66122515047125e-06	0.000171266954222778
1708	Gpr137b	461.648004815111	-0.40739221016897	0.0939113169608694	-4.33805235995913	1.43750912952781e-05	0.000998756343037147
1709	AABR07024439.1	9.73675998113914	1.81887800451256	0.6819804657272	2.66705293761321	0.00765196179146761	0.112079147046428
1710	Itih4	21.8979839281958	2.14831601651644	1.06297772068499	2.02103578909635	0.0432760604191361	0.315580767578252
1711	Itih1	11.254911806368	1.60745459915258	0.795005103272043	2.02194249135848	0.0431822933507937	0.315380734801501
1712	Stab1	6276.82693058689	0.136880577337834	0.0367454463646743	3.72510313194687	0.000195235386461029	0.00810353630038247
1713	Dnah1	79.8490586597361	0.408901944967684	0.184794609123528	2.21273741104833	0.0269157545679733	0.244660840725947
1714	Capn7	823.084235315003	0.176915874529122	0.0655097546833328	2.70060352667041	0.0069213792256697	0.105273493081651
1715	Wdfy4	913.877414947422	-0.187691159361054	0.0691453719191085	-2.71444283473707	0.0066387356899548	0.102203271989863
1716	Arhgap22	554.745480230676	-0.222025057029953	0.0975072613116082	-2.27701049176653	0.0227855991012975	0.222882352476954
1717	Antxrl	4.94415490674937	2.18789293572768	0.907197633045147	2.41170485463424	0.0158781291734817	NA
1718	Syt15	62.2042314966097	0.629477659942826	0.218382967099271	2.88244851832553	0.00394597610847281	0.0717368580357174
1719	Glud1	4904.9470411425	-0.103854073540763	0.0398724005563887	-2.60466066982573	0.00919652906526036	0.127090740644061
1720	Sncg	3094.36174666641	-0.275742295013066	0.0688312083646967	-4.00606500400323	6.17386648430104e-05	0.00326683398738843
1721	Mat1a	22.7369786501872	3.0178675999575	1.28578755018717	2.34709660979233	0.018920348232782	0.200817203088466
1722	Ushbp1	605.055914601761	0.22589241109605	0.0844513596144323	2.67482266866247	0.00747687872428497	0.111045273991807
1723	Unc13a	208.580302337378	-0.325819187421101	0.163277055314033	-1.9954989192722	0.0459884919057729	0.326185575079561
1724	Ifi30	3863.86625935877	-0.226577498092827	0.0862941540056934	-2.62564133924852	0.00864858942366666	0.121873420626273
1725	Jund	1074.42474985596	-0.203556021717317	0.0759129163968908	-2.68144120103459	0.00733057957234873	0.109581535609104
1726	Gdf15	106.325070551337	-0.333466946404212	0.153042249673695	-2.17892083470548	0.0293375497193352	0.25839439176752
1727	Lrrc25	1082.44388441971	-0.165712028002566	0.0742759826883613	-2.23103110864034	0.0256790684518318	0.238707318757521
1728	Ssbp4	638.946685719909	-0.159597557907155	0.0609400057900678	-2.61892915561828	0.00882062638159559	0.123211197183477
1729	Crlf1	723.611045613546	-0.171474350280843	0.0695627138913781	-2.4650324964118	0.0137000825794243	0.165629473084553
1730	Gatad2a	1628.76945159374	-0.114116746254091	0.0495407361529955	-2.30349314757187	0.0212511122645999	0.214116727515729
1731	Atp6v1b2	4193.1305199921	-0.364564688964001	0.0852886336433936	-4.27448152690906	1.91582587991348e-05	0.00128095805694634
1732	Lpl	12783.5815671696	-0.355710634490988	0.0755261030272716	-4.70977079755518	2.47995517569439e-06	0.000234495169867434
1733	Csgalnact1	1085.97953715736	0.147526131863955	0.0578423370803038	2.55048705343875	0.010757251935085	0.141534433372986
1734	Sh2d4a	134.145036333052	0.45270952848577	0.226406590823822	1.99954218134067	0.0455497226781387	0.324363611571659
1735	Npy1r	322.639974224513	0.268575061201258	0.105999630497129	2.53373582475396	0.0112853775247466	0.145283269291966
1736	Cpe	2486.82497775483	0.193142016509887	0.0765547915147571	2.52292524985397	0.0116383137389346	0.148309612079885
1737	Tll1	519.634092592748	0.331651495402466	0.0892440038601914	3.71623281180915	0.00020221526727607	0.00826257006176678
1738	Fbxo8	455.004142816137	0.202651286853315	0.0962221065829897	2.10607826049341	0.0351975548743606	0.284788317413814
1739	Cfap97	166.748820804801	0.260558172767049	0.130894439191417	1.99059772421664	0.0465251306610346	0.328245589538497
1740	Pdlim3	272.412360004095	0.356713034959991	0.161404096322384	2.21006184531713	0.0271008704050046	0.245366520720665
1741	Sorbs2	803.376713105813	0.162982957063985	0.0705499722380791	2.31017747978666	0.0208783303006047	0.212052476912265
1742	Asah1	3820.94796336628	-0.171057833982225	0.0479650563634957	-3.5663011148343	0.000362055346646971	0.0126623289090328
1743	Pcm1	1415.79911539962	0.126681234114707	0.0583517995231913	2.17099104311872	0.0299318494480207	0.261086765381752
1744	Mtus1	2666.40318618392	0.119677157029472	0.0426913817356799	2.80330952440104	0.00505811000058024	0.0849932679382463
1745	Zdhhc2	372.379957745909	0.206023257621301	0.0892066136324872	2.30950654028942	0.0209154891755623	0.212209217159039
1746	Msr1	3468.07528570454	-0.197184802544609	0.0682276270270978	-2.89010201785698	0.0038511682449399	0.0710103888175877
1747	Cldn23	36.1793765961923	-0.585247314698746	0.258888323531564	-2.26061688188649	0.0237829914416724	0.227796560478298
1748	Dusp4	188.874257920389	-0.481196995801534	0.137152638566559	-3.50847785963676	0.000450678744797863	0.0148491677151956
1749	Gsr	1357.18686796694	-0.115783677343251	0.0573227096008759	-2.01985701913648	0.0433982206751628	0.315946955074762
1750	Dusp26	8.66952495067623	1.61448249013966	0.59747483130192	2.70217656971699	0.0068887168942682	0.105039786231303
1751	Eif4ebp1	796.20459161227	-0.226869883726787	0.0771513251709919	-2.94058311019248	0.00327595105595562	0.0647371872001593
1752	Rab11fip1	512.002982724254	-0.614698351817653	0.0814392649593585	-7.5479359019806	4.42210451763969e-14	2.20524499357134e-11
1753	Adgra2	1741.29953030651	0.157566681381354	0.0538164713026647	2.92785233902083	0.00341312097955393	0.0662717779505124
1754	Star	50.8784834302184	-0.919815786223142	0.223198437325532	-4.12106732128057	3.77121195999435e-05	0.00224128825524903
1755	Tacc1	5687.41558300551	0.112575433904176	0.0313895317962826	3.5864005438115	0.000335273851857483	0.0120127267997367
1756	Htra4	77.4442054228019	0.489999174020579	0.173706700938534	2.82084209401896	0.00478977733731749	0.0818063597382238
1757	Tm2d2	672.567136259834	0.196753272553494	0.0628079860635972	3.13261553004213	0.00173256227139515	0.0414466243965488
1758	Adam32	15.3138412525388	-0.879053348087583	0.446118447425278	-1.97044832636028	0.0487870116474435	0.335896788507603
1759	Ank1	28.9773864829334	-0.71663285441682	0.300495009442304	-2.38484111848259	0.0170864989237341	0.190805208107108
1760	Angpt2	1299.78395028989	0.254268113710816	0.0603039204509526	4.21644416829619	2.48184697388854e-05	0.00156758555900154
1761	Lamp1	13104.0253166348	-0.0554754303037411	0.0251393465139025	-2.20671727775669	0.0273338173937192	0.246516548590103
1762	Mcf2l	817.792452521462	0.16120890544875	0.0627827891479871	2.56772449323269	0.0102368480593851	0.136548273780445
1763	Arhgef7	1767.59253194721	0.109829884173137	0.0466399045790744	2.35484796043974	0.0185302857173477	0.19860091600484
1764	Arglu1	1622.16356590287	0.111000999866679	0.0563760829743477	1.96893778372624	0.0489602360331233	0.336124349716392
1765	Epha3	512.801207475566	0.48182074217389	0.124421051121887	3.87250178188803	0.000107723888143139	0.00521644767432532
1766	Chmp2b	1303.85026091976	0.115311796178305	0.0584643508743569	1.97234373517832	0.048570380147364	0.335416886238063
1767	Gabpa	1226.3732985066	0.122607081444725	0.0470864069292586	2.60387422699139	0.00921765759740094	0.127090740644061
1768	Jam2	1347.90207442446	0.225594640447907	0.0548658074524731	4.11175285524279	3.92666511366999e-05	0.00229846551342295
1769	Cyyr1	765.266003549895	0.229348184095879	0.069882087584777	3.28193092139164	0.00103098858874825	0.0284931664342843
1770	Adamts1	3268.74957543425	0.220565694741226	0.0638200545417647	3.45605619307148	0.000548141036372559	0.0173451361608584
1771	Tiam1	256.608843467506	-0.387437599655899	0.10463571553713	-3.70272805673523	0.000213293478151259	0.00852681244146996
1772	Mis18a	69.9438715526768	0.393443614076215	0.176612450575503	2.22772297646147	0.0258989938679972	0.239783268835802
1773	Il10rb	1358.71327747756	-0.1361212437952	0.062884169469057	-2.16463451683464	0.0304156854819137	0.2628921464664
1774	Ifngr2	1145.10331904894	-0.125383134586331	0.0496737823954488	-2.52413101116735	0.011598469481052	0.148195545492326
1775	Rcan1	1181.97358598442	-0.117887387330376	0.0541940246375824	-2.17528386420343	0.0296088509410814	0.259503228358052
1776	Runx1	306.100407615457	-0.257041667169211	0.0963034396811182	-2.66908085547445	0.00760591380323718	0.111711858985046
1777	Erg	765.774929563559	0.16292600390296	0.0637491154881363	2.55573748208759	0.0105963027234333	0.14005700373901
1778	Hmgn1	54.4116330572338	0.608018614815446	0.254062959179661	2.39318087445201	0.016703004625425	0.18888099010243
1779	C2cd2	634.225536946092	0.135233104485874	0.0655191688691068	2.06402350365648	0.0390154879696563	0.300611136815385
1780	Cldnd1	1309.53202303739	0.102293500317089	0.0482219230601432	2.12130694558793	0.0338959802620765	0.279493170582034
1781	Dcbld2	280.178934789948	0.221306589040383	0.106935236138495	2.06953850790363	0.0384955816544382	0.298996974501093
1782	Col8a1	4566.96372557486	0.158376074150979	0.0505642377401049	3.13217564882549	0.00173516032456143	0.0414467294267438
1783	Filip1l	2358.02698456462	0.191789984542532	0.0419047273267872	4.57681022589383	4.72119380944893e-06	0.000390905062564736
1784	Tmem30c	4.0447726549652	2.33554117285718	1.0301324024675	2.26722425900088	0.0233765296117186	NA
1785	Abi3bp	2037.35748965076	0.227286209193198	0.0524376836880656	4.33440596928819	1.46154242336492e-05	0.00101105835174768
1786	Tmem45al	6.09281017829498	2.19255738062843	0.816982497223949	2.68372625861458	0.00728066920399572	0.109141739099298
1787	Senp7	480.798093061309	0.195196267110393	0.0826341665634231	2.36217384682613	0.0181681201615405	0.19679574456283
1788	Nfkbiz	1551.19308324621	0.180283880052965	0.0527669028724066	3.41660909090877	0.00063406253934188	0.0192996559593967
1789	Alcam	1353.89800548061	-0.267564711057015	0.106200817360715	-2.51942233314666	0.0117547569840344	0.149371562723139
1790	Retnlg	53.2825924327009	0.945967608682067	0.326042030051053	2.90136706771806	0.00371538379455635	0.0692621130323204
1791	Trat1	31.2076286486393	0.815459927942379	0.351093804904553	2.32262693488445	0.0201992024646054	0.207962219930933
1792	Dppa4	25.0167171061221	-1.19284658557998	0.345638927962454	-3.45113495349563	0.000558234360283061	0.0174913432888692
1793	Cd96	21.2330492694405	0.856406674159723	0.405369339475597	2.1126577438432	0.034630072501479	0.282485226428603
1794	Gap43	188.444790376086	0.46129770445729	0.110932075563116	4.15837982040486	3.20512781688592e-05	0.00195488330205485
1795	Btla	32.5241926705462	0.722915166742762	0.35336427262311	2.0458071818534	0.0407753451634166	0.305739900291275
1796	Ccdc80	23147.4492550754	0.164306513785688	0.0827730388031088	1.98502454617526	0.0471417406075605	0.330816958184066
1797	Cd200r1l	6.26721007222835	-1.46658793482277	0.586058777859796	-2.50245878097507	0.0123333986153607	0.154699929257036
1798	Atp6v1a	3893.68168544124	-0.22401724683202	0.0917632888736342	-2.44125128449255	0.014636466393596	0.173690017568277
1799	Fstl1	18439.5539109413	0.13505660083442	0.0677764077068874	1.99267865329333	0.0462966463403305	0.327644113604288
1800	Hcls1	1362.26487874333	-0.222796715605545	0.0475838975616935	-4.68218718983001	2.8383011086081e-06	0.000260666963882514
1801	Iqcb1	159.661762094287	0.363460454819841	0.131732734518514	2.75907469884608	0.00579652834157282	0.093000524998327
1802	Stfa2l1	1.95788397560448	3.85512816801349	1.48946239201148	2.58826821589449	0.00964598396345464	NA
1803	Dtx3l	1246.1100140078	0.116058306335535	0.055335419611462	2.09736019262959	0.0359617021445481	0.28779689624745
1804	Sema5b	176.764200393351	0.382352931508988	0.147251167646546	2.59660373238443	0.00941504722151735	0.129143737853946
1805	Mylk	4981.94328956496	0.198837576719485	0.0517965994610263	3.83881526564496	0.000123629400631523	0.00575721564091966
1806	Kalrn	861.597964850307	0.180640625999443	0.0660361991053984	2.7354788501853	0.00622895890414561	0.0981231167138201
1807	Heg1	1989.73369511373	0.131098760969138	0.0537280359212345	2.44004380062076	0.0146854812166525	0.174056894085699
1808	Iqcg	13.8225653288451	-0.906135145813668	0.372384870863134	-2.43332964551803	0.0149606735113984	0.176069414550677
1809	LOC100910650	21.114641101813	-0.876928250041227	0.337649108258786	-2.59715849558565	0.00939985392489102	0.129143737853946
1810	Tfrc	1085.12566784919	-0.393828072264501	0.14075267846627	-2.79801476288694	0.00514177624781034	0.0861274470021062
1811	Tm4sf19	656.085819397078	-0.673711868139099	0.105282883797079	-6.39906358793896	1.56332731832774e-10	4.54217646306859e-08
1812	AABR07034445.1	102.712771376935	0.391619850287754	0.179809735540538	2.1779680010678	0.0294084191422263	0.258496445485576
1813	Ppp1r2	2225.7373158874	0.109920567686092	0.0460483368115232	2.38706922545324	0.0169832930065352	0.190204344350626
1814	Fam43a	840.853732095219	0.261831942314197	0.0720166528589411	3.6357138511706	0.000277211914243169	0.0103743475166413
1815	LOC100365839	471.943535730817	0.441741307930812	0.129287993039013	3.41672337505862	0.000633796445842619	0.0192996559593967
1816	Masp1	153.428212675092	0.568131668913287	0.228622599141575	2.485019727037	0.0129544255732383	0.159731265941627
1817	St6gal1	1692.90773523422	0.14585026169508	0.052627908554877	2.77134823898609	0.00558246881327419	0.0906583858090666
1818	Adipoq	7599.88788790234	-0.118894511205268	0.0480855498869537	-2.47256216232906	0.0134148381358484	0.163259446462602
1819	Rfc4	291.887534628578	0.235725965489149	0.102433259565781	2.30126393017661	0.0213767172478496	0.214707694293298
1820	Clcn2	23.9160722797179	0.82565200985904	0.39112121168575	2.11098755370603	0.0347733816755863	0.282788111539883
1821	AC109901.2	158.553829755796	5.49844037739306	1.44634922050378	3.80159943355719	0.000143765021134669	0.00647145081051272
1822	Comt	3059.38772334227	-0.182219207568868	0.0644975121856921	-2.82521296393957	0.00472492004747417	0.0811873358695024
1823	Rtn4r	20.2320317106796	-0.905297790449398	0.347129360638831	-2.60795511155655	0.00910848980451135	0.126251208492712
1824	Dgcr2	62.7404501483253	1.00563969427446	0.370865526791833	2.71160197329132	0.00669589419020617	0.102884989576437
1825	Ccdc74a	18.5984051770436	-0.916810089846546	0.347146252958956	-2.64099088505773	0.00826639433026045	0.118009257823724
1826	Rimbp3	12.8342707436031	-1.12575609762351	0.404036240605887	-2.78627505279066	0.00533176093585149	0.0882917510413542
1827	Rock1	3516.06151313601	0.0780077668103659	0.0340538590502498	2.29071738081895	0.0219797647133964	0.218975461421493
1828	LOC108349606	798.373747730565	0.254008365110572	0.0642308030070799	3.95461917364747	7.66566550678179e-05	0.0039136528689576
1829	Zfp521	919.993518973329	0.242325845783225	0.0767225158186822	3.15847105895109	0.0015859905595546	0.0389909679102809
1830	Cdh2	857.080251925262	0.237111853885306	0.0929824296696743	2.55007160737421	0.0107700795357666	0.141534433372986
1831	Dsc3	8.1302717171184	-1.11573355150121	0.478019303139007	-2.3340763525124	0.0195917242868782	0.20502668900086
1832	Dsc2	130.699099495157	-0.325872059452999	0.154411782405768	-2.11040928597445	0.034823117314187	0.282963438075764
1833	Dsg1	15.4313549468657	-1.08354301115232	0.437223139922599	-2.4782380258834	0.0132033030836568	0.161801214169353
1834	B4galt6	2425.60869863237	-0.341211639712056	0.123826908150101	-2.75555325421227	0.00585929653481237	0.0938294536102455
1835	Ttr	18.9700749872596	5.28938540603431	1.84660009236834	2.86439139036891	0.0041781140798842	0.0747904026957853
1836	Dsg3	196.143323735779	0.764029206741856	0.175955986443758	4.3421609129853	1.41088135691643e-05	0.000984536422861336
1837	Zfp24	302.952099559265	-0.169314048608495	0.0837275768691946	-2.02220170390228	0.043155518334373	0.315380734801501
1838	Rprd1a	254.116135645938	0.351564392396808	0.124634233683642	2.82076907769323	0.0047908676010557	0.0818063597382238
1839	Syt4	91.0829690572944	0.986389467218079	0.495527121589954	1.9905862348223	0.046526394817168	0.328245589538497
1840	Cdc23	740.846574019922	0.157916582114334	0.0672004437632796	2.34993362053696	0.0187767592746075	0.199901807600419
1841	Gfra3	45.5652399735096	0.60442238516932	0.234314861951948	2.57953072261064	0.00989346577448199	0.133981002606968
1842	Egr1	1779.74438239586	0.197534646040309	0.0491216529790296	4.02133548161822	5.78691183831578e-05	0.00310318292537873
1843	Hspa9	2031.72607976446	-0.104869279963217	0.0527143986849619	-1.98938587140013	0.0466586279101222	0.3288949598605
1844	Cystm1	126.490485303515	-0.257133637152113	0.128833241275934	-1.99586406897414	0.0459487206767213	0.326185575079561
1845	Rnf14	2427.86792096732	0.138076465370134	0.050551832512589	2.73138397773708	0.00630689431121171	0.0990021327044824
1846	Dpysl3	1975.92483670664	0.156950136357586	0.0495979899855079	3.16444550280053	0.00155378757659209	0.0383763917680705
1847	Sema6a	536.028824980296	0.249699732719501	0.0947515412519912	2.63531051231585	0.00840603454759603	0.119297008943681
1848	AABR07031972.1	2.98669101019592	3.45551560391064	1.3713623616605	2.51976844378794	0.0117432058142751	NA
1849	Sncaip	185.273109429515	0.28934959608751	0.122967961313681	2.35304865589667	0.0186201974504185	0.198960994233585
1850	Prdm6	221.709104888777	0.22748349857451	0.106384952575014	2.13830521204685	0.0324919798248772	0.273274651369231
1851	Gramd2b	782.654164807912	-0.175705658956744	0.0608187889890802	-2.88900291961242	0.0038646548587975	0.0711488302345439
1852	Fbn2	173.970055010596	-0.307170319711567	0.155054879757384	-1.98104258435594	0.047586498210155	0.332404512298561
1853	RGD1305184	116.630141683966	0.813538528187178	0.160625601401038	5.06481234056829	4.08802857056542e-07	4.87512660877876e-05
1854	Piezo2	833.815744373038	0.385587793072642	0.0911003292717598	4.23256201327661	2.31044177883173e-05	0.00148874433974722
1855	Fech	690.953626339883	-0.255416593391842	0.0634426909133843	-4.02594199134069	5.67476784930761e-05	0.00306360777810593
1856	Atp8b1	1364.19137754489	0.116165907106296	0.0512656957173942	2.26595787847431	0.0234539623385754	0.226424393961806
1857	Cplx4	7.63897472476303	-1.21634031203418	0.524244264111337	-2.32017857953302	0.0203312188644308	0.208390664111726
1858	Mppe1	438.078035142993	0.199236566762604	0.0858875622391302	2.31973712570727	0.0203551021745498	0.208390664111726
1859	Impa2	219.650762725505	-0.210924108750931	0.104676301882275	-2.01501299681134	0.0439032873028992	0.317709275348349
1860	Mc2r	67.3895531323933	-0.685823359600264	0.229612487240337	-2.98687309145521	0.0028184669632351	0.058114970416125
1861	Ska1	115.966361373109	0.298943494262016	0.151961176666292	1.96723597974303	0.0491560118358861	0.336868551475256
1862	Acaa2	1234.78502303133	-0.424848334765282	0.0463895497525983	-9.1582767461865	5.27326351527479e-20	6.91813039053866e-17
1863	Smad7	336.706858954445	-0.203847710195276	0.0901244971786513	-2.26184574202056	0.0237069356112433	0.227529628268869
1864	Zbtb7c	44.272742036308	-0.467732228654301	0.216501772093961	-2.16040831504744	0.030741074320049	0.264132130999165
1865	Smad2	744.257723999326	0.174334825037264	0.065057700273703	2.67969547499871	0.00736891643635315	0.109953860558292
1866	Rnf165	4.83240141140589	-1.47113705979938	0.63438079303366	-2.31901261191135	0.0203943524968504	NA
1867	Siglec15	18.4193555551734	-0.99382334456348	0.325917295963553	-3.04931145683848	0.00229366554560643	0.0505555523017804
1868	Slc14a1	27.464537237079	1.51025693133802	0.367087009079967	4.1141661077116	3.88581557466383e-05	0.00229134069679439
1869	Rbfa	339.298982970061	-0.185611112484363	0.0868881939148343	-2.13620636039799	0.0326625972541912	0.273988611087651
1870	Zfp407	364.56113792527	0.235378228851183	0.0951467327856526	2.47384457626564	0.0133667833845052	0.163178914044609
1871	Cndp1	543.954976405701	-0.212473527195588	0.0656849952621533	-3.23473460487576	0.00121755846946007	0.0320775753012236
1872	Cndp2	3881.42463031024	-0.117096171969378	0.0348840195732695	-3.35672819250181	0.000788706069437384	0.0230411754837466
1873	Cdh5	5421.98170901266	0.315648208763009	0.0448111559862486	7.04396487472615	1.86845264734408e-12	6.78588029649053e-10
1874	Got2	2823.9691077892	-0.164365824930124	0.0446954796496995	-3.67745969432122	0.000235568284003679	0.00922642445681076
1875	Slc38a7	824.498990034125	-0.227613058763677	0.0844027095856437	-2.69675061240442	0.00700196874950741	0.105865370353923
1876	Hmox1	18755.8859051115	-0.130172495591685	0.0596466650776004	-2.1823935239687	0.029080501871992	0.256743878405763
1877	Lpcat2	685.894707337459	-0.316262144920829	0.0705210783318769	-4.48464703606031	7.30347295175892e-06	0.000561103354659171
1878	Rpgrip1l	291.689437847381	0.245286891981621	0.101324330111995	2.42080941182144	0.0154859940637417	0.179844611292582
1879	Adcy7	1773.26889585577	-0.196318983448429	0.0699688123361543	-2.80580700019953	0.00501907445217605	0.0846042296896342
1880	Siah1	450.069324010187	0.183299029238534	0.0741952851772412	2.47049430163467	0.0134926468574429	0.16383928326895
1881	Il15	204.077348883074	0.377709797429486	0.108669789462833	3.47575714737783	0.000509413357386818	0.0163791256560188
1882	Tbc1d9	889.94843996773	-0.324485441808739	0.107160980228402	-3.02801860450634	0.00246162931837792	0.0531578871725393
1883	Il27ra	42.9619157855162	0.486103714660352	0.243129449861291	1.99936171836723	0.0455692307871323	0.324363611571659
1884	Podnl1	358.320692417468	-0.645514907817249	0.196865918126212	-3.27895713976965	0.00104191459039319	0.0286571345171827
1885	Calr	19661.6760121794	-0.111287694361256	0.028640881670215	-3.88562390092164	0.000102067419832342	0.00497267490524641
1886	Klf1	28.069011913146	-0.77760064495311	0.289818619724924	-2.68305965189937	0.00729519767331283	0.109257037319156
1887	Dnase2	1656.73766574845	-0.311785861417654	0.0712765344318336	-4.37431286331458	1.21815569457254e-05	0.000876852612579696
1888	Gab1	403.50425859157	0.236210082793792	0.0948503120501192	2.49034586906765	0.0127618835636114	0.158334549182073
1889	Arhgap10	901.582845866335	-0.167071560310549	0.0655124083949895	-2.55022772637568	0.0107652575031802	0.141534433372986
1890	Ces2h	39.9199524783427	-0.603020118967861	0.268530681293525	-2.24562838057493	0.0247278210635958	0.233127186192485
1891	Slc9a5	149.982405650365	-0.430742290071032	0.17740873575051	-2.42796550152291	0.015183787501476	0.177625859643914
1892	Plekhg4	443.469680609282	-0.54948159128476	0.0864435280643151	-6.35653823471826	2.0635109791419e-10	5.68532852529096e-08
1893	Kctd19	98.8946853944414	-0.460996524195572	0.14571951777175	-3.16358804396857	0.00155837207646505	0.0384302249720857
1894	Atp6v0d1	2226.69413522473	-0.0970496590740435	0.043880957559792	-2.21165773198554	0.0269903231227524	0.244920706133778
1895	Ctcf	1480.35633142265	0.150824262863944	0.0519039519721698	2.90583389382014	0.00366275831839144	0.0687471398516954
1896	Carmil2	183.883144783715	0.250066427547653	0.118965932023538	2.10200032306877	0.0355532475038591	0.286539159954875
1897	Ranbp10	1338.31076343653	-0.115692548994014	0.0497042450237812	-2.32761907838376	0.0199323394747137	0.206459365662469
1898	Dus2	284.663433598758	-0.219275885442756	0.0941425120761669	-2.32919093199201	0.0198489530925544	0.206367124540676
1899	Nqo1	361.28224305155	-0.197173873649673	0.0863579317444505	-2.28321671983933	0.0224176057197298	0.221131690988446
1900	Nfat5	3831.8478249569	0.106548866238786	0.0501258582068803	2.12562677329206	0.0335343485147811	0.277801394124521
1901	Pmfbp1	166.836312874542	0.732589253052224	0.152743924411438	4.79619242385633	1.61709947442311e-06	0.000168897056217525
1902	Cog4	1329.84356910726	0.135099366376593	0.0474284043222462	2.8484906525355	0.00439271437453822	0.0772228555611889
1903	Znrf1	509.551544425179	-0.135437057992337	0.068518160811947	-1.97665927379535	0.04808015722995	0.333762342543267
1904	AC117869.1	102.001901133385	0.942658978605127	0.278692085314442	3.38243900088352	0.000718452315442867	0.021580578948829
1905	Mon1b	353.30747413251	-0.188198569621662	0.0858572047280271	-2.19199507155894	0.0283798625008659	0.253325188805508
1906	Maf	1002.24068927298	-0.228574412785911	0.0794047387614608	-2.87859914094762	0.00399445706541317	0.072428017197538
1907	Gan	74.0101735616651	0.34562748015083	0.174887808569666	1.97628115405854	0.0481229428609071	0.333769369321743
1908	Plcg2	508.986636357145	-0.175591053150796	0.0802681861838998	-2.18755476482931	0.0287020499141942	0.254668938161479
1909	Cdh13	2568.01430079669	0.245843453304012	0.0669896914950287	3.66986991307843	0.000242673933296861	0.00941245013127145
1910	AABR07044001.2	7.03872257339563	-1.11345787565129	0.525616842340672	-2.1183831756472	0.0341426295620143	0.280511650561457
1911	Hsdl1	275.097238852931	-0.250296286917215	0.0924590850883724	-2.70710321952658	0.006787315074402	0.103890129203969
1912	Cotl1	4478.79762336016	-0.1920648937413	0.0404403559147619	-4.74933737344261	2.04084235540927e-06	0.000201312721231111
1913	Zdhhc7	855.229344169448	-0.139221472447567	0.0574641344806036	-2.42275418756302	0.0154033454690647	0.179406312387503
1914	Cyba	2231.70367215977	-0.284923848894905	0.0592571361324919	-4.80826221938653	1.52247978539207e-06	0.00016112070841434
1915	Sult5a1	97.7175470464475	-0.315105710099474	0.159190418593873	-1.97942635544776	0.0477680236062986	0.333042328633792
1916	Agt	338.010405497395	-0.287022361888013	0.0978691631139415	-2.93271499168594	0.00336012191168912	0.0654379265005726
1917	Sipa1l2	715.886953364061	0.231944612824875	0.079071582704561	2.93334981913162	0.00335325837780666	0.0654379265005726
1918	Ubd	57.8064749867622	0.504143945181963	0.234399224862892	2.1507918615211	0.0314926317655193	0.268222071604686
1919	Trim10	20.0240258868439	-1.12830656577872	0.3212964283671	-3.51173080732027	0.000445198694569974	0.0147599069278593
1920	Trim39	559.151992316288	0.236849197963626	0.0814617508183251	2.90748965722384	0.00364342392381679	0.0686579178096607
1921	Ddr1	600.188326090399	-0.197316751828786	0.0871208473842464	-2.26486263337775	0.0235211104293107	0.226690305399645
1922	Mt1m	14.430049051945	1.23191956443945	0.436224000576197	2.82405269497377	0.00474205877812075	0.0813069734703536
1923	AABR07044383.1	42.3500929674883	6.43163862307298	1.1162850440602	5.76164543034594	8.32978449920053e-09	1.47899951441361e-06
1924	Notch4	1030.3665466352	0.165741029248718	0.0574499858223199	2.88496205658464	0.0039146083932862	0.0713853471526248
1925	Ppt2	713.228956245384	-0.195012079624266	0.0611535658175617	-3.18889139197608	0.00142819525246237	0.0357720378281327
1926	Neu1	645.034259183497	-0.211660950649579	0.0629931763479813	-3.36006156413419	0.000779251058113501	0.0228904998320841
1927	Clic1	3743.13320317543	-0.0849298442889837	0.0420134136856742	-2.02149353833495	0.0432287005714678	0.315575438616745
1928	Aif1	2207.8990647784	0.108152077363296	0.0493200959613617	2.19286023790434	0.0283174502832879	0.253121926893407
1929	Tap2	131.829806504912	1.10887117216771	0.263451978026719	4.20900681966127	2.56495647967525e-05	0.00160737272726316
1930	Brd2	73.3848783081106	0.560903210203545	0.212906967207645	2.63449908455322	0.00842615310268268	0.119476421101038
1931	RT1-A2	6388.49385309769	-0.176141087243874	0.0568583106422473	-3.09789519340725	0.00194900342390732	0.0448276502164298
1932	Vps52	1714.30197477318	0.1423890481637	0.0660522045067285	2.1557047070124	0.0311067304026074	0.266390970971954
1933	Bak1	1057.96575390755	-0.131994864186468	0.0581240534580857	-2.27091636479984	0.0231520413958922	0.225316456459413
1934	Mapk13	162.705664726094	-0.351460580337277	0.141494813835228	-2.48391139442437	0.0129948137208123	0.16010572340677
1935	Rab44	27.1020363028746	-0.907920354055782	0.312999180229356	-2.9007116037508	0.00372316364798268	0.0692621130323204
1936	Hmga1	310.375747922241	-0.363410615737118	0.0889790615422635	-4.0842262150012	4.42239332968424e-05	0.00253262765651359
1937	Glp1r	5.82640657407237	-1.48802693565632	0.629196266746124	-2.36496466095011	0.0180317914508645	NA
1938	Abcg1	2197.2511564269	-0.238234777637374	0.0853593158469883	-2.79096400051312	0.0052551316831428	0.0874760461423145
1939	Slc37a1	94.240532329821	-0.501384610855888	0.184461192168456	-2.71810349354138	0.00656572976009146	0.101297028972716
1940	Cbs	90.1886429279908	0.371207595115732	0.1647718156026	2.25285855932436	0.0242680685029107	0.230424084775112
1941	Hsf2bp	13.7591000162871	-0.825844614042551	0.402164299975223	-2.05350055709428	0.0400240557647771	0.30384057535446
1942	Cstb	2536.13838247894	-0.372690024466723	0.0495086337774523	-7.52777841016605	5.16108798656362e-14	2.35640531500819e-11
1943	Icoslg	325.315096803964	0.250404423679675	0.121458923391137	2.06163875562516	0.0392421413823797	0.301277963393128
1944	Trpm2	326.983772674388	0.289501734997474	0.116300956970314	2.48924637027166	0.0128014221183588	0.158578856939049
1945	Pttg1ip	4704.89877003775	-0.11540377808348	0.0346407013306275	-3.33145039362832	0.000863946964827231	0.0247910723949921
1946	Itgb2	4431.44919257196	-0.443405238813255	0.0697168510209526	-6.36008701368332	2.01639490856101e-10	5.65298081382543e-08
1947	S100b	1260.85121300182	-0.108337417297278	0.0529640958975738	-2.04548790008215	0.0408067809120969	0.305739900291275
1948	Gstt3	217.555581828259	-0.597381592282273	0.123628572078507	-4.83206739541504	1.35122493941158e-06	0.000143950496878647
1949	Susd2	247.495000664309	-0.45959985748644	0.112401264259108	-4.08892071202126	4.33384945673884e-05	0.00249118396829808
1950	Lrrc75b	647.471828014936	-0.271583132199178	0.0761580036551916	-3.56604846719436	0.000362404376838784	0.0126623289090328
1951	Gucd1	383.183062961118	-0.173913161763321	0.087935043197891	-1.97774579324358	0.0479573914194772	0.333259863749658
1952	Ipmk	721.010501797428	-0.13051818839312	0.0632156426462683	-2.06465018671807	0.0389561110065623	0.300574690780059
1953	Cisd1	480.550935634093	-0.210250200528907	0.0740124421206911	-2.84074129301198	0.00450088089035793	0.0783030132489184
1954	Ank3	460.125235945812	-0.327906342347802	0.156535113425438	-2.09477819495109	0.0361907143336651	0.288874932593391
1955	Tmem26	151.519687319739	-0.348173987876615	0.17131492419078	-2.03236226803499	0.0421169949675241	0.310437997961732
1956	Egr2	427.127041775815	-0.165348954332026	0.0823612171443893	-2.00760697892733	0.0446850723678506	0.320145601386859
1957	Jmjd1c	1891.33579819749	0.112750173473253	0.0547249884256764	2.06030511320039	0.0393693814214522	0.301592864388689
1958	Reep3	3473.61242257289	0.149248789815445	0.0569352803860079	2.62137621530223	0.00875755592141522	0.122717946387268
1959	Herc4	932.35349446543	0.121961238045995	0.0590745350289133	2.06453149375281	0.0389673510309644	0.300574690780059
1960	Tet1	23.4441348240217	-0.631005928102528	0.3111097843866	-2.02824198971	0.0425355563213232	0.312201928058525
1961	Gcc2	590.082798412899	0.179676620155158	0.0697719140762606	2.57519981405084	0.0100182192784585	0.134523920950564
1962	Edar	37.1042946833705	0.647540188585685	0.246122483964173	2.63096722475768	0.00851422466250134	0.120404699209532
1963	Micu1	861.035082243785	-0.167978700765493	0.0555372814333074	-3.02461151194827	0.00248952678163406	0.0535432543344714
1964	Spock2	46.6554001080537	0.505756745269744	0.25401009984962	1.99108911641373	0.0464710907700331	0.328245589538497
1965	Psap	50840.2257592327	-0.168667490408933	0.0539055319511841	-3.12894584848315	0.00175434636152013	0.0417332036809643
1966	Vsir	2493.56783417114	-0.140840319573152	0.0428697500722587	-3.28530768982231	0.00101871057861436	0.0282608423274894
1967	Pcbd1	79.523822000281	0.354111166457378	0.177880360375269	1.99072660809951	0.0465109517944731	0.328245589538497
1968	Sgpl1	4859.33805839861	-0.276706800100391	0.101140402480946	-2.73586809339146	0.00622159597104044	0.0981231167138201
1969	Pald1	772.113932325981	0.180303086081072	0.0724286981762434	2.48938736469257	0.0127963458331301	0.158578856939049
1970	Aifm2	947.927705378943	-0.213796129996172	0.0718404735484942	-2.97598441986681	0.00292049698801016	0.0595274768729622
1971	Col13a1	18.8461864510274	-1.20415415750869	0.33796283522095	-3.56297803195268	0.000366671374667816	0.0127046209987109
1972	Man1a1	2563.7610000927	0.142613199642262	0.0547612025985646	2.60427442924711	0.00920690037703168	0.127090740644061
1973	Gja1	4092.17656454808	-0.138881683208079	0.0356283103192515	-3.89807099925914	9.69619908055814e-05	0.00476754650176367
1974	Smpdl3a	7110.26988483034	-0.374372693582928	0.0770132197644753	-4.86114844604406	1.16706692880029e-06	0.000128618824291232
1975	Nt5dc1	308.53798981039	0.288242766645564	0.105965786723805	2.72014935723411	0.00652524357420429	0.101222619380938
1976	Lama4	6035.54253706558	0.101183477998869	0.0427855764263225	2.36489692205289	0.0180350897944264	0.195921641682484
1977	Amd1	1454.50172740226	-0.127605072595664	0.0501886643837718	-2.54250783842186	0.0110060132576427	0.143338298172071
1978	Cdk19	1303.99436959888	0.145390694303619	0.0658249821358986	2.20874643009327	0.0271922829990775	0.245921433026
1979	Cep57l1	302.077229486032	0.190191159258669	0.0915783248787678	2.07681413162389	0.0378187174163246	0.296603530183896
1980	Stard13	1060.49355102232	0.2015695072778	0.0542688602456133	3.71427567053232	0.000203786552357514	0.00828628271418084
1981	Retn	1071.57793424794	-0.222090701137176	0.095804132317371	-2.31817454806078	0.0204398366950091	0.20897542571097
1982	Mcemp1	140.036842237847	-0.282391202838963	0.133259915601747	-2.11910086813279	0.0340819433799642	0.280447711231632
1983	Trappc5	367.383133682771	-0.190598855272693	0.0800154350841096	-2.3820261062424	0.0172176767938438	0.191526983403608
1984	Cd209f	98.4597809625373	0.715288023623385	0.184551228152912	3.87582369828893	0.000106264607294528	0.0051614237828771
1985	Cers4	199.985369289069	0.388836781562887	0.121015933679971	3.21310400819758	0.00131308729339244	0.0335958441002487
1986	Hsph1	1779.99175306996	-0.156372129770798	0.0535619537288077	-2.91946276946008	0.00350635274826617	0.0674266148222544
1987	Flt1	1819.81943308236	0.139416431991792	0.0626973954557974	2.22363992919103	0.0261726798225013	0.241060186491972
1988	Flt3	186.802511797094	0.325542659851816	0.119442335008706	2.7255215650974	0.00641999824046405	0.100300888279521
1989	Lnx2	422.295985378219	-0.158466342989923	0.076693440253233	-2.06623072933859	0.0388066985954556	0.300015018652821
1990	Zscan25	147.224415925458	-0.315035364948402	0.141430963354082	-2.22748510988849	0.0259148698701233	0.239791326302589
1991	Bri3	494.788772829698	-0.213692004168717	0.0959138062463085	-2.22795875309079	0.025883265655595	0.239776571116758
1992	Grid2ip	7.89489583608808	-1.49719798391858	0.505701400194953	-2.9606364216935	0.00307004122737046	0.0620218189802528
1993	Actb	76822.3413359838	-0.143372129573401	0.0307018505894425	-4.66982044472271	3.01463112530815e-06	0.000270639356081035
1994	Wipi2	441.984287842661	-0.212400373325013	0.0781100495272427	-2.71924514976698	0.00654310942516205	0.101222619380938
1995	Gna12	3539.32275189826	0.109572424699899	0.0483121124469034	2.26801146027971	0.0233285081828577	0.226032789181791
1996	Amz1	631.911536304107	-0.167965183453614	0.0705972857124951	-2.37920171800437	0.0173501785589123	0.192428754735017
1997	Grifin	331.875263187002	-0.557483548696473	0.162443879390684	-3.43185320855151	0.000599471938627435	0.0185291326484844
1998	Zfand2a	1267.95077709967	-0.117088322282668	0.0522653416741528	-2.24026703991821	0.0250735916827444	0.234661560979979
1999	LOC498154	403.760598894366	-0.2263867293451	0.081072558250287	-2.79239651777362	0.00523191993835771	0.087271482896614
[truncated: 55 more rows]
